# Supplementary material for: Topoisomerase 2 Alpha Cooperates with Androgen Receptor to Contribute to Prostate Cancer Progression
Source: PLoS One. 2015 Nov 11;10(11):e0142327. doi: 10.1371/journal.pone.0142327 (PMC4641711; doi:10.1371/journal.pone.0142327)
Supplement: S1 Table — (XLSX) [file pone.0142327.s005.xlsx]

## Sheet: PRall9_LNCAP
#Created_On	Jun 05 2014
#settings	spreadMax	20000	homologyMax	1	deldst_Max	50000	geneLimit	5000	maskRange	20000	discordDIST	30000	genome	GRCh38	total_samples	9	total_events	18973
eventID	SampleID	FolderID	Nassoc	chrA	chrB	mposA	mposB	posA	posB	locusA	locusB	geneA	geneA_strand	geneB	geneB_strand	readA	readB	sprdL	sprdH	mutA	mutB	homA	homB	rep	pol	RF	FR	FF	RR	gene_prediction	event_type	event_size	cosmicCGC	copy
1_1_10.7_12.1	T25p19_CL	10253	26	1	1	-11	-12	10676637	12093203	1p36.22	1p36.22	CASZ1	-	TNFRSF8	+	GCAAAGGCGTCCACGTCAGGAAACTGTGGGGCTGCTCGCCCCGGGCCAGGGGCTCGTTTCTGAGCTGTAGGCTGGTCGAGGGCAGGCACCAAGGTGGAGGG	CCCTCATACATCCTGAATGTTGGTATGGATTAAATTGTGTCTCCCCAAAAAAATATATATGCTGGAGTCCTAACCCCCAGTACCTCAGGATGTGACTTTAT	4996	5568	0	0	1	1	NA	0	0	0	0	26	fusion	intRA	1417000		1
1_1_8_8.2	T14p45_CL	10252	7	1	1	-8	8	8203120	7975095	1p36.23	1p36.23	no_gene	NA	PARK7	+	CGCCCACCTTGGCCTCCCAAAGTGCTAGGATTACAGGCGTGAGCCACCGCACCCAGCCAAGATTATTCTGAAGTGTTGCAGTTAGGGATTGGAAACATTTT	TTTGGGCTGAGTCAGCTGCCTTCTAAACTCCTTTTAGCACAGAACAGCTGGTCACTGTGCCCGGTCAGCTGATGAGAGGATCAACTTCACTGGTGGTCAAG	1474	3898	0	0	1	1	NA	0	0	7	0	0		intRA	228000		2
1_1_10.7_12.1	T25p30_CL	10254	20	1	1	-11	-12	10677021	12092389	1p36.22	1p36.22	CASZ1	-	TNFRSF8	+	CTGCCCTCACCGTGACTCACTCATCTTGGAGGCGGGGGGCGATGGAGCCCCAGGGGGCTCTGCCCAGGAAAGAGGGGGAGAAAAGCTGCTGGCTTTCCTTC	AAGGGGAAAATTGGACATTTTCAGGCACGGTAACTCATGCCTGTAATCCCAACACTTTAGGAGGCTGAAATGGAAGGATCACTTGAGGCCCTGTCTCTTAT	4700	5590	0	0	1	1	NA	0.053	0	1	0	19	fusion	intRA	1415000		1
1_1_10.7_12.1	T14p45_CL	10252	35	1	1	-11	-12	10677259	12090865	1p36.22	1p36.22	CASZ1	-	TNFRSF8	+	GGTGCCACCCAGACACCCTCTGCCTTGCCCTCTGTCAATCCTTCCCCTGACCCTGAAGGTGCCTTCCACTGCCCCCTCCTGCTCCAGCGAGGCTTTGGCGC	GGGCCTATCCTGGTGAACTTATTTTAACTCAATTGCCTTTTTAAAGACCCCATCTCCGAATAAGGTCACACTCTGAGATTCTGGGGTTAAGACTTCAACAT	5773	6302	0	0	1	1	NA	0.029	0	1	1	33	fusion	intRA	1414000		1
1_1_10.7_12.1	T33p44_CL	10257	9	1	1	-11	-12	10677502	12093941	1p36.22	1p36.22	CASZ1	-	TNFRSF8	+	GTCTAAAGTTCTGTGCACCTAGGACAGCCTCCACCCTGATAGCTGTCCCCTGTCCCAAGGTGCGTTGGACCTAAGTGCAGGCTGCCCTCCTTAGCTCCATG	CTGTTGCTCAGGCTGGAGTGCAGTGGCAGGATCTCAGCTCACTGCAACCTCCGCCTCCCAGGTTCAAGTGATTCTCCTGCCTCAGCTGAGATTACAGGCAA	2265	4125	0	0	1	1	NA	0	0	0	0	9	fusion	intRA	1416000		1
1_1_10.7_12.1	T33p30_CL	10256	28	1	1	-11	-12	10679140	12091111	1p36.22	1p36.22	CASZ1	-	TNFRSF8	+	CCTTTGGCAGGGCAGCAGGCTCCCAGGATCAGCCTATGCTTTCGTCAAAAGCAGCAGGCCCTGGCGGAGAGCTCTGTGCCTGTCTCTTATACACATCTAGA	CATCAGTCTGCTCAGGCTGCCATAACAAACTACGACAGACAGCAGGGTGGCTTAAACAACAGAAATTAATTGTCAGCTCTTGAAGCCAGAAGTCCAAAATC	4326	4787	0	0	1	1	NA	0	0	0	3	25	fusion	intRA	1412000		1
1_1_10.7_12.1	T14p21_CL	10250	32	1	1	-11	-12	10679298	12089622	1p36.22	1p36.22	CASZ1	-	TNFRSF8	+	TACCCTCTGGAGTATCAGATATATATAAGCATGTCACCTCCCCTACTAGTGGGTTGCTCCCAGGAGGCAGGACCTTGTCCTTCTCTCCCCCAAATAACCCT	CTCCAGGGGTCTATTCTGACAGGGGCCTAAGTCCGGGGCTGGGCGTGTTTCCGCCTGCTGGGAGAGGGACCGCTTCCTGGGGCAGGTGCTGCAGATGGCCC	4142	5745	0	0	1	1	NA	0	0	0	0	32	fusion	intRA	1410000		1
1_1_10.7_12.1	T25p37_CL	10255	19	1	1	-11	-12	10681498	12089744	1p36.22	1p36.22	CASZ1	-	TNFRSF8	+	GTTACTATGAAAGTGCTAAGACTAGGACAGGGTGCAGTGAGGACAGAGGGAGAGGACAGTCCCGGGAGGCTGCCCAGAGAAAGTGAAATGTCAGCTGGGAC	GATGGGTAGATGGATGTGTAGATGAACGGATGGATGGATGGGTGGATGCAGACCAGTGGTATAGGGGCTTTTCCTCACTGTAAGCTCCCATTCTTCCTCAT	2981	5809	0	0	1	1	NA	0.056	0	1	0	18	fusion	intRA	1408000		1
1_1_10.7_12.1	T14p31_CL	10251	27	1	1	-11	-12	10681607	12088410	1p36.22	1p36.22	CASZ1	-	TNFRSF8	+	TCCCAAATTCGAGGCCTTGAGGGTCAGTATCAACTACAGTTGAAGAGCTCAGGAGACTGCACTCGGTGGTCATGTTCACGGCCCGGCTGAGCCACTGATAC	GTTTTCTGCATTCACTCAGTCAATATTTGTTGGGCCAGACACTGCGCTGAAACAGTGGTCTCGTCCCAGGGATCTTGCAGTCTGGTGAGGCAGAGGGCTAA	5735	6993	0	0	1	1	NA	0.038	1	0	2	24	fusion	intRA	1407000		1
1_1_10.7_12.1	LNCAP_CL	10049	20	1	1	-11	-12	10681636	12090260	1p36.22	1p36.22	CASZ1	-	TNFRSF8	+	CCACCCTAACGAGCTCCAGAAGCACTGGGTTTTCTGCATTCACTCAGTCAATATTTGTTGGGCCAGACACTGCGCTGAAACAGTGGTCTCGTCCCAGGGA	TGGGTAGACGGATGGGTGGATGGATGGATGGATGGATGGGGAAAGGTGGATGGGTGGATAGATGGATGGGTTAGGGAAGAATAGTAACTTGTTTAATTAG	3262	5080	0	0	1	1	NA	0	0	0	2	18	fusion	intRA	1409000		1
1_1_10.7_14.7	LNCAP_CL	10049	36	1	1	11	-15	10714509	14740932	1p36.22	1p36.21	CASZ1	-	KAZN	+	TGGAGGCTGCACCCCCAGAGAAGCATGTTCAAAGCACAGAGCTCCTTCCCACTCCCCTCCAGGCCTGTGAACAGAGGGCAGGACCTGCCACCCCCACAGG	CCCACGAGGCTGGAGTGGCCACTGGTGCTGACGGGCACCCCCCGCCACCTCCATGGTGCCTGTGGGGGTGGCAGGTCCTGCCCTCTGTTCACAGACCTGG	3222	3625	0	0	1	1	NA	0	0	36	0	0		intRA	4026000		1
1_1_10.7_14.7	T33p44_CL	10257	26	1	1	11	-15	10713819	14740600	1p36.22	1p36.21	CASZ1	-	KAZN	+	TGCAACTCTGTAAGGTAACTCTGCAAGGGGAACCTTCTCTGTCTTCCAGCAGGCCCTGGCTCAGGAGCTCCACCACCGTCTGACCCATCCCTCTTGGCTTC	GTGCAGCTCAGAATCACAGCAGTAGAAACCTGAGATGGGAGTGCGGGCGGCCAGAGCGCGAGAGGTCTGTGGGGCTCAAACCACGCCAAGGAGACAGGAGC	4306	6787	0	0	1	1	NA	0	0	26	0	0		intRA	4027000		1
5_20_49.6_31.2	LNCAP_CL	10049	83	20	5	-31	50	31157716	49601533	20q11.21	5q11.1	no_gene	NA	no_gene	NA	TTCTATTCCTTATTCCATTCCATTGCAATCGAGTTGATTCCATTCGAGTTGAATCCATTCCATTCCATTCCATTGCACACGGGTTCATTCCATTCCATTC	ACAAGAATGGAATGGAAAGGAATGGAATCAACCCGAGTGTAATGGCATGGAATGGAACGGAATGGGATGGGATGGAATGGAATGGTACGAAATAGAATGG	1049	1854	1	4	2	2	NA	0	38	45	0	0		intER	NA		2
1_1_10.7_14.7	T14p45_CL	10252	40	1	1	11	-15	10714173	14739451	1p36.22	1p36.21	CASZ1	-	KAZN	+	AATTTCCCCACCCGGCCAAGGGGAGGAAACACTTGAGCTTATGAAGGAGTTTTGGGCATCAAAGGCTGTCTCTTATACACATCTAGATGTGTATAAGAGAC	CACGCACCTGTAGTAGTCCCGCTACTGAGGAGGCTGAGGCAGGAGAATCGCTTGCACCTGGGAGGTGGAGGTTGCAGTGAGCCGAGATCGTGCCACTGCAC	4656	5387	0	0	1	1	NA	0.026	1	38	1	0		intRA	4025000		1
1_1_10.7_14.7	T25p37_CL	10255	25	1	1	11	-15	10714343	14738598	1p36.22	1p36.21	CASZ1	-	KAZN	+	AGAAAGGAAAGAAAGAAAGAAACTTAAGCTCCCTGCCCGAGGCAGCACAGCTAGGATGAGGCACAGAACTGGAACTCAGACTCGGCAGTGGCTCTGCTGAG	ATGAAGGACCTTGTACACAGTTCCCAGGGCCTCAGTAACGCTCTAAACATTACCTGCCTGGACTTACCTCTCTTCTCCCTGTCTCTTATACACATCTAGAT	4284	5457	0	0	1	1	NA	0	1	24	0	0		intRA	4024000		1
1_1_10.7_14.7	T14p31_CL	10251	27	1	1	11	-15	10714349	14738919	1p36.22	1p36.21	CASZ1	-	KAZN	+	GAAAGAAAGAAAGAAACTTAAGCTCCCTGCCCGAGGCAGCACAGCTAGGATGAGGCACAGAACTGGAACTCAGACTCGGCAGTGGCTCTGCTGAGCCTCCA	TTTTATTTTTAATAGAGATGAGGTTTCACTAGGTTGCCCAGGTTGGTCTTGAATCCATGGCCCCAAGCAATCCTCCTGCCTTGGCCTCCCACCGTGCTGGG	4994	5698	0	0	1	1	NA	0	1	26	0	0		intRA	4025000		1
1_1_10.7_14.7	T33p30_CL	10256	26	1	1	11	-15	10714496	14738692	1p36.22	1p36.21	CASZ1	-	KAZN	+	AAAATGTGAATCGTCATCCTCACTTCACGGGGATTTTTTTAACGAAAAAAATCCAGTACATAAACCTCTTTGATGGAAGAATGAGCCTTCATACATCTGTC	CTCCTGGCTCCGGCCCACGAGGCTGGAGTGGCCACTGGTGCTGACGGGCACCCCCCGCCACCACCACTGGGCTGGCCGTGCTTTCACAGGTTTTTCCCAGC	5295	7225	0	0	1	1	NA	0.04	0	25	1	0		intRA	4024000		1
1_1_10.7_14.7	T25p19_CL	10253	17	1	1	11	-15	10714731	14739990	1p36.22	1p36.21	CASZ1	-	KAZN	+	AATCAGGCTGCAGGACAAAGGTCTGGCCTGACCCTGTCACTTCCATTTATTCCTCCTGTCTGTCTCCAGGCCTCGGCCTGTCTCTTATACACATCTAGATG	AAAAACCCCGCTTTGCAAGGCAGATGGTCCCTTGTTGACTGCAGATGTATCCAGGTGCCTCCTAGAAAGGAAAGGACTCCTTCTTTCCCCCGTTCTCAACC	4496	5137	0	0	1	1	NA	0	0	17	0	0		intRA	4025000		1
1_1_10.7_14.7	T14p21_CL	10250	23	1	1	11	-15	10714816	14739111	1p36.22	1p36.21	CASZ1	-	KAZN	+	AGTTTCCTCCACCCTCTGCCCCTTCCCTGGCCCGCCCAACCCCCACCCTCTCCTCAGAGCTGCCTTGTCTCCACCCAGCCCAGCATCTGTCTCTTATCCCC	GCTAGATGGGCTTAGTGTTTTGTTTGTTTTGTTTTGAGACAAAGTCTCCCTCTGTTGCCCGTGCTGGAGGGCCGTGGGGCAATGATAGCTCACTGCAATGT	4948	5104	0	0	1	1	NA	0	1	22	0	0		intRA	4024000		1
1_1_10.7_14.7	T25p30_CL	10254	14	1	1	11	-15	10715110	14737074	1p36.22	1p36.21	CASZ1	-	KAZN	+	GCTCTCGTTGATCTCCTTCACATCTCTGCTCAAATGTTACCTCCTCAGTGAGGCCTGTCTCTTATACACATCTAGATGTGTATAAGAGACAGGTGCTGTGG	CAGCCCACCCTGGCCTCCGGTTGGCCCAACTCTGGGCTCCGCATAACTGCCCCAGAAGCATCCTCTGGCCTCAGCAACCTCCATCCTGTTTGAGGGGTCGG	3169	7071	0	0	1	1	NA	0.167	0	12	1	1		intRA	4022000		1
1_1_8.5_9.8	T33p44_CL	10257	5	1	1	9	10	8537088	9774811	1p36.23	1p36.22	RERE	-	CLSTN1	-	AGCCCTGAGGGCTGCTGGTCGGCTATTTTTATGGTTATTTCTTGATTACACGCTAAACGAAGGGTGGATTATTCATGAGTTTTCCCGGAAAGATATGGGTA	TTCTGGCCGGGCACATGAGGCAGGAGGATCACCTGAGCCAGGTAAGTTGAGGCTGTGGTGCTGTCTCTTATACACATCTAGATGTGTATAAGAGACAGGAG	2933	11707	0	0	1	1	NA	0	0	0	5	0		intRA	1238000		1
1_1_11.4_26.6	T25p19_CL	10253	26	1	1	11	27	11372574	26623096	1p36.22	1p36.11	no_gene	NA	no_gene	NA	ATAGGTAGCATGCAATAACCCTCTTTTGTGAATGTGTTTAATAACAGCTTTTATTTCTTGAGCAGCTCTTCTGCAGCTGACCTGGTGATAGCTCAATTACA	TCAGCCTCCCCAGCAGCTGGGACTACAGGCGCACGCCGCCACGCCCAGCTAATTTTTGTATTTTTAGTAGAGACGCGGTTTCACCGTGTTAGCCAGGATGG	1681	9253	0	0	1	1	NA	0	0	0	26	0		intRA	15251000		1
1_1_11.4_26.6	T33p44_CL	10257	19	1	1	11	27	11372622	26624445	1p36.22	1p36.11	no_gene	NA	no_gene	NA	CCCAAAGTGCTAGGATTACAGAAGTGAGCCACCGCGCCCAGCCAATTTTTTTTTTTTTTTAGTCCGGGTCTTGCTCTGTCTCCCAGCCTGGGACACAATTG	TTTTATTTCTTGAGCAGCTCTTCTGCAGCTGACCTGGTGATAGCTCAATTACACTTCCCACCAATCTGAATAGGGTTTGCTGGCTTTTTTTTTTTTTGGTC	1336	6805	0	0	1	1	NA	0	0	0	19	0		intRA	15252000		1
1_1_11.4_26.6	T25p30_CL	10254	21	1	1	11	27	11372692	26623074	1p36.22	1p36.11	no_gene	NA	no_gene	NA	GGGTTCATGCCATTCTCCTGCCTCAGCCTCCCCAGCAGCTGGGACTACAGGCGCACGCCGCCACGCCCAGCTAATTTTTGTATTTTTAGTAGAGACGCGGT	ATAGGGTTGGTTGTCTTTTTTTTTTTTTTGTCACCCTTTTTATATTATCCCTTTTTACAGATGAGAAAAAGGAGTCTTGGAAGGCAAAGTGACACCCTGCC	1439	6658	0	0	1	1	NA	0.167	2	1	18	0		intRA	15250000		1
1_1_11.4_26.6	T14p21_CL	10250	29	1	1	11	27	11373088	26622953	1p36.22	1p36.11	no_gene	NA	no_gene	NA	AGCCCCAGGCCTGCCTGCTGGGTGATCCTGACACAGGCGGCTGCATTTTCTGATCCTCAACAGGCTCGTTGTGAATGGATGCCTATAACTCCCCTTCTCTT	TCTCTCCTTAAGTGCTGCTCTCAGGTTCTTTTTTTTTTTTTTTGACACAGGGGCTAGGTTCTATCCCCCCACCGGGGTGGCGCTGGGCGGACTCCCGCCCC	1739	4554	0	0	1	1	NA	0	0	0	28	1		intRA	15250000		1
1_1_11.4_26.6	T14p31_CL	10251	28	1	1	11	27	11373371	26623620	1p36.22	1p36.11	no_gene	NA	no_gene	NA	ATCTCCAACCCCTGGCCTCAAGCAATCCTCCTGCCTCGGCCTTTCAAAGTGTTGGGTTCACAGGCATGAGACACCATGCCCGGCTAAGATTTAAAATACTG	CTTCAAGCCAGATCTGGGCTTCCAAAGACCCACAAGGGAGGCCCAAGCAGGGAAGGTTATGGGAGGATTCTGGAGAAGAGGGCGGAGGGGGCAAAGTCTCT	2467	8481	0	0	1	2	NA	0	0	0	28	0		intRA	15250000		1
1_1_11.4_26.6	T25p37_CL	10255	21	1	1	11	27	11373413	26623592	1p36.22	1p36.11	no_gene	NA	no_gene	NA	CCAAGCAGGGAAGGTTATGGGAGGATTCTGGAGAAGAGGGTGCAGGGGGCAAAGCCTCTGCCAAGCAGCTCCTCCCCTGTGCATGCGTGTGTGTGGATGGG	GGGGAGGTTTGCCATGTTGCCCAGGCTGATCTCCAACCCCTGGCCTCAAGCAATCCTCCTGCCGCGGCCTTTCAAAGTGTTTGGGTCACAGGCATGAGACA	1712	9585	0	0	1	1	NA	0	0	0	21	0		intRA	15250000		1
1_1_11.4_26.6	T14p45_CL	10252	33	1	1	11	27	11373436	26623506	1p36.22	1p36.11	no_gene	NA	no_gene	NA	GATTCTGGAGAAGAGGGTGCAGGGGGCAAAGCCTCTGCCAAGCAGCTCCTCCCCTGTGCATGCGTGTGTGTGGATGGGTGCGTGGAGTGTGTGGTGTGTGT	CTCTCTTTGTTGCCCAGGCTGGAGAACAGTGGCTCAATCATAACCCATGCCCAGCTAATTTTTAAATTTTTTTTTGGAGAGATTGCGGGGAGGTTTGCCAT	1831	6519	0	0	1	1	NA	0	0	0	33	0		intRA	15250000		1
1_1_11.4_26.6	T33p30_CL	10256	17	1	1	11	27	11373647	26623427	1p36.22	1p36.11	no_gene	NA	no_gene	NA	TGTGGATGGGTGTGTGTGTGGATGGATGTGTGTGTGTATGTGTGTGTGGTGTGTGTATGAGTCTGGTGTGCATGTGGATGGATGTGTGTGGATGGGTGTGT	TGGCAGGAAAGAGAAATGTAAGTGTAAGGGTGGCCAGCTCTCCAAAAACTTTTAATTTTTAATTTTTTAGGGACAGGATCTCTCTTTGTTGCCCAGGCTGG	1192	6494	0	0	1	1	NA	0	0	0	17	0		intRA	15250000		1
1_1_11.4_26.6	LNCAP_CL	10049	15	1	1	11	27	11372379	26623406	1p36.22	1p36.11	no_gene	NA	no_gene	NA	AAATAAGATGATAGGAATGAATGGCAGGAAAGAGAAATGTAAGTGTAAGGGTGGCCAGCTCTCCAAAAACTTTTAATTTTTAATTTTTTAGGGACAGGAT	TGGGCACGGTAGCTCACGCCTGTAATGGTGCGATCTTGGCTCACTGCAACCTCCAACTCCCGGGTTCAAGCAATTCTCCTACCTCAGCCTCCTGAGTAGC	1675	2342	0	0	1	1	NA	0	0	0	15	0		intRA	15251000		1
1_1_8.4_9.7	T33p44_CL	10257	14	1	1	10	8	9696896	8405028	1p36.22	1p36.23	PIK3CD	+	RERE	-	GGGAGGGTGAGGGAGTGGCAGAGGTGTTGTTTGAAGTATCATAAAGTTTTCGAAGAAAAAGGAGACTGCAGGCTAAGTTAAAACACTGAAAGAATAGTAAG	TCCAGCCTGGGCAATGTACTAAGACCTTGTCTCTACAAAAAATTTGAAAATTAGCCAAGTGTGGTGGTGCATGCCTGTAGTCCCAGTTACTGAGGAGGCGG	6463	6709	0	0	1	1	NA	0.167	1	1	11	1	fusion	intRA	1292000		2
1_1_8.4_9.7	T14p45_CL	10252	49	1	1	10	8	9697386	8404589	1p36.22	1p36.23	PIK3CD	+	RERE	-	TTAATTTTAAAAATCATGGACTTGTGGCCAGGCACGGTGGCTCATGCCTGTAATCCCAGGACTTTGGGAGGCCAACATGGAAAGATTGCTTGAGCCCTGGA	TTAAAAGCAGAGTGTCCCACAGATTCTAATCTGAGATTACTCTCCCACAGTAATTGTTGACTAAACTACTTCCTGATTAACAGTGAGACAGAGAAGAAGAG	6906	10436	0	0	1	1	NA	0	0	0	48	1	fusion	intRA	1293000		2
1_1_8.4_9.7	T25p30_CL	10254	23	1	1	10	8	9697405	8403756	1p36.22	1p36.23	PIK3CD	+	RERE	-	CAGGCGATCCTCCTGCCTTGCTTTCTTTTGTGGTTATTCTTTTTCTATTTTTCTTAATAAAATCTTAGCTTTTTTTTTTTTTTTTTTTTTTTGTTTTGGAG	ACTTGTGGCCAGGCACGGTGGCTCATGCCTGTAATCCCAGGACTTTGGGAGGCCAACATGGAAAGATTGCTTGAGCCCTGGAGTTTGAGACCAGCCTGGGC	4673	12855	0	0	1	1	NA	0.045	1	0	22	0	fusion	intRA	1294000		2
1_1_8.4_9.7	T14p31_CL	10251	35	1	1	10	8	9697514	8404454	1p36.22	1p36.23	PIK3CD	+	RERE	-	CTCACTATGTTCAGACTGGTCTCAAACTCCTGGCCTCAAATGATCCTCTTGCCTCAGCCTCCCAAAGTGCTGAGACTACAGGTTCGTGAGCCTGGCCAAAA	GAGAACCTATTTCAAGACAACAAAATTGTATTTCATTATTATTTAAAAAAAAAAAAAGTTTTTTTTTAATTAGCTGGGTTTTTGGTGGGCACCTGTAGTCC	6744	6813	0	0	1	1	NA	0.029	1	0	33	1	fusion	intRA	1293000		2
1_1_10.7_14.7	LNCAP_CL	10049	36	1	1	-15	11	14740932	10714509	1p36.21	1p36.22	KAZN	+	CASZ1	-	CCCACGAGGCTGGAGTGGCCACTGGTGCTGACGGGCACCCCCCGCCACCTCCATGGTGCCTGTGGGGGTGGCAGGTCCTGCCCTCTGTTCACAGACCTGG	TGGAGGCTGCACCCCCAGAGAAGCATGTTCAAAGCACAGAGCTCCTTCCCACTCCCCTCCAGGCCTGTGAACAGAGGGCAGGACCTGCCACCCCCACAGG	3222	3625	0	0	1	1	NA	0	0	36	0	0		intRA	4026000		2
1_1_8.4_9.7	T33p30_CL	10256	38	1	1	10	8	9697599	8404063	1p36.22	1p36.23	PIK3CD	+	RERE	-	CGTGATCCGCCCGCCTCGGCCTCCCAGTGTGCTGGGATTATAGGCCTGAGCCTGTCTCTTATACACATCTAGATGTGTATAAGAGACAGGATCATGACTCA	GGTGCACACCACATACCNAGCTACTGGGGAGGCTGAGGTGAGAGGATCACTTGAGCTCAGGAGTTCAAGGCTGCAGTGAGTCATGATCCTGTCTCTTATAC	5436	7612	0	0	1	1	NA	0	0	0	38	0	fusion	intRA	1294000		2
1_1_8.4_9.7	T14p21_CL	10250	35	1	1	10	8	9697720	8404056	1p36.22	1p36.23	PIK3CD	+	RERE	-	AGACCCTGTCTCTAAAACAAAAAAAAAGTGCTGAGCGCGGTGGCTCACACCTGTAATCCTGGCACTTTGGGAGACTGAGGCGGGGGGAGCACTTGAAGTCA	TTGACTTCGTGATCCGCCCGCCTCGGCCTCCCAGTGTGCTGGGATTATAGGCCTGAGCCGCTGCACCCAGCTTTTTTTTAAAAAAAATAGAGGCCGGGTGC	5543	6038	0	0	1	1	NA	0	0	0	35	0	fusion	intRA	1294000		2
1_1_8.4_9.7	T25p19_CL	10253	35	1	1	10	8	9698486	8404167	1p36.22	1p36.23	PIK3CD	+	RERE	-	GCTTGTAATCCCAGCACTTTCAGAGGCTGAGGTGGGTGAATCACAAGGTCAGGAGATTGAGACCACGGTGAAACCCCGTCTCTATTAAAAATATAAAAAAT	TGATAAATGTCTGTGCACTTAATGTGTGGAATATTTGCAGTGTTGTGTAGTGTGCCCAGGTGTCATTTTGATGACTGCATTCAGTTTCATTGAGTTAATGC	6637	6804	0	0	1	1	NA	0	0	0	35	0	fusion	intRA	1294000		2
1_1_8.4_9.7	T25p37_CL	10255	31	1	1	10	8	9698561	8404126	1p36.22	1p36.23	PIK3CD	+	RERE	-	CTTTGTTTTAAAAGAAATAGAGGCCGGGTGCGGTGGCTCACGCTTGTAATCCCAGCACTTTCAGAGGCTGAGGTGGGTGAATCACAAGGTCAGGAGATTGA	TGCATTCAGTTTCATTGAGTTAATGCATCATTTAGCCATTTCCTTATCACTTTCACAAACAATACCACATTGAATATCTTTGTGTATATAGCTTTTTTGAC	5359	8253	0	0	1	1	NA	0.033	0	1	29	1	fusion	intRA	1294000		2
1_1_8.5_9.8	T33p44_CL	10257	5	1	1	10	9	9774811	8537088	1p36.22	1p36.23	CLSTN1	-	RERE	-	TTCTGGCCGGGCACATGAGGCAGGAGGATCACCTGAGCCAGGTAAGTTGAGGCTGTGGTGCTGTCTCTTATACACATCTAGATGTGTATAAGAGACAGGAG	AGCCCTGAGGGCTGCTGGTCGGCTATTTTTATGGTTATTTCTTGATTACACGCTAAACGAAGGGTGGATTATTCATGAGTTTTCCCGGAAAGATATGGGTA	2933	11707	0	0	1	1	NA	0	0	0	5	0		intRA	1238000		2
1_1_8.4_11.4	T33p44_CL	10257	24	1	1	-8	-11	8361297	11367061	1p36.23	1p36.22	RERE	-	no_gene	NA	CATCGACCAGGACAATCGCAGCACGTCCCCGAGCATCCCCAGCCCCCAGGACAATGAGAGTGACTCGGACTCGTCAGCCCAGCCGCAGATGCTGCAGGCCC	ACACATGATACCATTCTAATGAAAATGAGAGGCTTGGCTGAAATGAAAAGGCCAAAATCACCCGGGCCTTTGCAGGCCTCAGGCTGCTTTCCTGATTGCCT	5917	6367	0	0	1	1	NA	0	0	0	2	22		intRA	3006000		1
1_1_8.4_11.4	T14p31_CL	10251	36	1	1	-8	-11	8362210	11363742	1p36.23	1p36.22	RERE	-	no_gene	NA	ATCGACACATGGTTTGCATGTGACCAGTCACATCCTCCTGTAGACTCTAAATCATCCCTAGGTTACTTCTACTGCCCAGTGCCTGTCTCTTATACACATCT	ATACTTCCTGTCCGCTGGGAGCCACTCCGCCCTTCTCAGGAAGTCCCTGTGGAATCAGCACCTGTGGACCACGGCAGTAACCTCAGTATGGCAGCCTTGAA	6209	7593	0	0	1	1	NA	0	0	0	0	36		intRA	3002000		1
1_1_8.4_11.4	T25p30_CL	10254	38	1	1	-8	-11	8364062	11361854	1p36.23	1p36.22	RERE	-	no_gene	NA	ATTGAGAAGCCCGTGGACCCGCCACCGTTTATGTTCAAACCCGTCAAGGAAGAGGATGATGGGCTCAGTGGGAAGCATAGCATGAGGACACGGCGGAGTCG	CTCAAGCGTTCCCTGCCTCTCTCCTTCCCTTTCTTCCCTCCCCCTGCACACAGTAGAGAGTGGGTCCCTGCTGGGTCTACGGAAGCCAAGAATCCTTCCTC	7042	8206	0	0	1	1	NA	0.027	1	0	2	35		intRA	2998000		1
1_1_8.4_11.4	T14p21_CL	10250	34	1	1	-8	-11	8365266	11363628	1p36.23	1p36.22	RERE	-	no_gene	NA	TTCCCTGGCCCTCCTCACCGCCCCCGACCCATACCCTCACCCAAGCCTGCTTCCCAATTTAACTACCTGTGCTCAAGCACTTGTCTCAGGCTCTAATTTGG	ATGATGTACAATCTAATGATGCTGGAGCCCACACCTTCTCACCCCTAAAAAACTGGGGTGTAGCAAAAGTGCCTTATAGCTCTGTCCTGGCCCGGGACGCT	4683	5268	0	0	1	1	NA	0	0	0	0	34		intRA	2998000		1
1_1_8.4_11.4	T14p45_CL	10252	40	1	1	-8	-11	8365538	11362631	1p36.23	1p36.22	RERE	-	no_gene	NA	CTCTCACCTCATTCACTTCTTCACTCAGATTGTCCTTTCACAGCTGTCTCTTATACACATCTAGATGTGTATAAGAGACAGAATTCCAACTTCACCGAGCG	GAGCAGGACAAGGATTCAGGAGGGAGACTTTAAAACATTATTTGGACATTTAAATATTTCTCATAAACTCAACATCATCTTAGGTTTTTACAAAAAATACA	4940	6848	0	0	1	1	NA	0	0	0	0	40		intRA	2997000		1
1_1_8.4_11.4	T25p19_CL	10253	26	1	1	-8	-11	8366229	11362403	1p36.23	1p36.22	RERE	-	no_gene	NA	CCTCGTGGGCAGGAATCTTCTCTCCTTTTCGTCCATTGTGGATGATGTGTACCTCCCATGTGTACAACAGCGGTGGGGTCTGACATAGCAGACACCCAACA	GGGCAGATCGCCTGAGGTCAGGAGTTCAAGACCAGCCTGGCCAACATGGAGAAACCCTGTCTCTACTAAAAACACACACAAAAAAAACCTAGTTGGGCATG	4370	6410	0	0	1	1	NA	0	0	0	0	26		intRA	2996000		1
1_1_8.4_11.4	T33p30_CL	10256	29	1	1	-8	-11	8366676	11364196	1p36.23	1p36.22	RERE	-	no_gene	NA	ACATTTGCTATATTTCCAAAAAGGTATCTTGCTTTTGTTTCTGCTGGGCCATGAAAAGAAGCCTGACCTTGTGGTGTGTGATATTTCACCTTTGCATCAGC	GCCAAGGAGCTACACACGTCCTGACCCCTGCCCAGAGCAAGGACTTAGTCGTCTGCCCCTGACATTTGTGTCCTGAGCTTCTGCCACATGATGGGCTCTGG	4495	4617	0	0	1	1	NA	0.036	0	1	0	28		intRA	2998000		1
1_1_8.4_11.4	T25p37_CL	10255	26	1	1	-8	-11	8366990	11362839	1p36.23	1p36.22	RERE	-	no_gene	NA	TGTTTGATGAGACAAAGTGAGGGTGCAGGTACCTCCAAGACAACTCCCAGCATCTAGTCGCCAAGCTAATAGACTTTCTACAGTGTTGATTTAATTAGAGG	ACAGCCCCCCAGGGCCCAGCTTGTCTCTCTCAAAACGAGTTTTTGAAATGTAATTCCGGAGGTGACAGTTGGACCTGTCTCTTATACACATCTAGATGTGT	4661	5985	0	0	1	1	NA	0.04	1	0	0	25		intRA	2996000		1
1_1_8.4_11.4	LNCAP_CL	10049	35	1	1	-8	-11	8366933	11365051	1p36.23	1p36.22	RERE	-	no_gene	NA	CGCCAAGCTAATAGACTTTCTACAGTGTTGATTTAATTAGAAGATCTTGTTTAAAAGAGAGTGGCACCTCCCTCCATGTCTCTTGCTCCCACTCTTGCCA	TCATGGATACAATGTAGTCTATAACCAATGCAAAAATACCCTACCTGTGACAGGCTGTTCTTGCATTGCTATAAAGAAATACCTGAGACTGGGCAATTTA	2711	3972	0	0	1	1	NA	0	0	0	4	31		intRA	2998000		1
1_1_8.4_9.7	T25p30_CL	10254	23	1	1	8	10	8403756	9697405	1p36.23	1p36.22	RERE	-	PIK3CD	+	ACTTGTGGCCAGGCACGGTGGCTCATGCCTGTAATCCCAGGACTTTGGGAGGCCAACATGGAAAGATTGCTTGAGCCCTGGAGTTTGAGACCAGCCTGGGC	CAGGCGATCCTCCTGCCTTGCTTTCTTTTGTGGTTATTCTTTTTCTATTTTTCTTAATAAAATCTTAGCTTTTTTTTTTTTTTTTTTTTTTTGTTTTGGAG	4673	12855	0	0	1	1	NA	0.045	1	0	22	0	fusion	intRA	1294000		1
1_1_8.4_9.7	T14p21_CL	10250	35	1	1	8	10	8404056	9697720	1p36.23	1p36.22	RERE	-	PIK3CD	+	TTGACTTCGTGATCCGCCCGCCTCGGCCTCCCAGTGTGCTGGGATTATAGGCCTGAGCCGCTGCACCCAGCTTTTTTTTAAAAAAAATAGAGGCCGGGTGC	AGACCCTGTCTCTAAAACAAAAAAAAAGTGCTGAGCGCGGTGGCTCACACCTGTAATCCTGGCACTTTGGGAGACTGAGGCGGGGGGAGCACTTGAAGTCA	5543	6038	0	0	1	1	NA	0	0	0	35	0	fusion	intRA	1294000		1
1_1_8.4_9.7	T33p30_CL	10256	38	1	1	8	10	8404063	9697599	1p36.23	1p36.22	RERE	-	PIK3CD	+	GGTGCACACCACATACCNAGCTACTGGGGAGGCTGAGGTGAGAGGATCACTTGAGCTCAGGAGTTCAAGGCTGCAGTGAGTCATGATCCTGTCTCTTATAC	CGTGATCCGCCCGCCTCGGCCTCCCAGTGTGCTGGGATTATAGGCCTGAGCCTGTCTCTTATACACATCTAGATGTGTATAAGAGACAGGATCATGACTCA	5436	7612	0	0	1	1	NA	0	0	0	38	0	fusion	intRA	1294000		1
1_1_8.4_9.7	T25p37_CL	10255	31	1	1	8	10	8404126	9698561	1p36.23	1p36.22	RERE	-	PIK3CD	+	TGCATTCAGTTTCATTGAGTTAATGCATCATTTAGCCATTTCCTTATCACTTTCACAAACAATACCACATTGAATATCTTTGTGTATATAGCTTTTTTGAC	CTTTGTTTTAAAAGAAATAGAGGCCGGGTGCGGTGGCTCACGCTTGTAATCCCAGCACTTTCAGAGGCTGAGGTGGGTGAATCACAAGGTCAGGAGATTGA	5359	8253	0	0	1	1	NA	0.033	0	1	29	1	fusion	intRA	1294000		1
1_1_8.4_9.7	T25p19_CL	10253	35	1	1	8	10	8404167	9698486	1p36.23	1p36.22	RERE	-	PIK3CD	+	TGATAAATGTCTGTGCACTTAATGTGTGGAATATTTGCAGTGTTGTGTAGTGTGCCCAGGTGTCATTTTGATGACTGCATTCAGTTTCATTGAGTTAATGC	GCTTGTAATCCCAGCACTTTCAGAGGCTGAGGTGGGTGAATCACAAGGTCAGGAGATTGAGACCACGGTGAAACCCCGTCTCTATTAAAAATATAAAAAAT	6637	6804	0	0	1	1	NA	0	0	0	35	0	fusion	intRA	1294000		1
6_16_42.2_72.1	LNCAP_CL	10049	36	16	6	-72	-42	72070850	42206948	16q22.2	6p21.1	HPR	+	MRPS10	-	TGGGGTGGGACCATGAATTAGTTGGAGTTTCTGTTTTAGTCCCCATAACAGATGTGCAGGAAACCACAAAAGACATGGACCTGCTTCTACTATAAAAAGA	AGCAACCCCAGAGAAGTGCTTCATTTTCTTTTTATAGTAGAAGCAGGTCCATGTCTTTTGTGGTTTCCTGCACATCTGTTATGGGGACTAAAACAGAAAC	3363	4700	0	0	2	2	NA	0.029	0	1	11	24	fusion	intER	NA		2
1_1_8.4_9.7	T14p31_CL	10251	35	1	1	8	10	8404454	9697514	1p36.23	1p36.22	RERE	-	PIK3CD	+	GAGAACCTATTTCAAGACAACAAAATTGTATTTCATTATTATTTAAAAAAAAAAAAAGTTTTTTTTTAATTAGCTGGGTTTTTGGTGGGCACCTGTAGTCC	CTCACTATGTTCAGACTGGTCTCAAACTCCTGGCCTCAAATGATCCTCTTGCCTCAGCCTCCCAAAGTGCTGAGACTACAGGTTCGTGAGCCTGGCCAAAA	6744	6813	0	0	1	1	NA	0.029	1	0	33	1	fusion	intRA	1293000		1
1_1_8.4_9.7	T14p45_CL	10252	49	1	1	8	10	8404589	9697386	1p36.23	1p36.22	RERE	-	PIK3CD	+	TTAAAAGCAGAGTGTCCCACAGATTCTAATCTGAGATTACTCTCCCACAGTAATTGTTGACTAAACTACTTCCTGATTAACAGTGAGACAGAGAAGAAGAG	TTAATTTTAAAAATCATGGACTTGTGGCCAGGCACGGTGGCTCATGCCTGTAATCCCAGGACTTTGGGAGGCCAACATGGAAAGATTGCTTGAGCCCTGGA	6906	10436	0	0	1	1	NA	0	0	0	48	1	fusion	intRA	1293000		1
1_1_8.4_9.7	T33p44_CL	10257	14	1	1	8	10	8405028	9696896	1p36.23	1p36.22	RERE	-	PIK3CD	+	TCCAGCCTGGGCAATGTACTAAGACCTTGTCTCTACAAAAAATTTGAAAATTAGCCAAGTGTGGTGGTGCATGCCTGTAGTCCCAGTTACTGAGGAGGCGG	GGGAGGGTGAGGGAGTGGCAGAGGTGTTGTTTGAAGTATCATAAAGTTTTCGAAGAAAAAGGAGACTGCAGGCTAAGTTAAAACACTGAAAGAATAGTAAG	6463	6709	0	0	1	1	NA	0.167	1	1	11	1	fusion	intRA	1292000		1
1_1_8.4_11.4	T25p30_CL	10254	38	1	1	-11	-8	11361854	8364062	1p36.22	1p36.23	no_gene	NA	RERE	-	CTCAAGCGTTCCCTGCCTCTCTCCTTCCCTTTCTTCCCTCCCCCTGCACACAGTAGAGAGTGGGTCCCTGCTGGGTCTACGGAAGCCAAGAATCCTTCCTC	ATTGAGAAGCCCGTGGACCCGCCACCGTTTATGTTCAAACCCGTCAAGGAAGAGGATGATGGGCTCAGTGGGAAGCATAGCATGAGGACACGGCGGAGTCG	7042	8206	0	0	1	1	NA	0.027	1	0	2	35		intRA	2998000		2
1_1_8.4_11.4	T25p19_CL	10253	26	1	1	-11	-8	11362403	8366229	1p36.22	1p36.23	no_gene	NA	RERE	-	GGGCAGATCGCCTGAGGTCAGGAGTTCAAGACCAGCCTGGCCAACATGGAGAAACCCTGTCTCTACTAAAAACACACACAAAAAAAACCTAGTTGGGCATG	CCTCGTGGGCAGGAATCTTCTCTCCTTTTCGTCCATTGTGGATGATGTGTACCTCCCATGTGTACAACAGCGGTGGGGTCTGACATAGCAGACACCCAACA	4370	6410	0	0	1	1	NA	0	0	0	0	26		intRA	2996000		2
1_1_8.4_11.4	T14p45_CL	10252	40	1	1	-11	-8	11362631	8365538	1p36.22	1p36.23	no_gene	NA	RERE	-	GAGCAGGACAAGGATTCAGGAGGGAGACTTTAAAACATTATTTGGACATTTAAATATTTCTCATAAACTCAACATCATCTTAGGTTTTTACAAAAAATACA	CTCTCACCTCATTCACTTCTTCACTCAGATTGTCCTTTCACAGCTGTCTCTTATACACATCTAGATGTGTATAAGAGACAGAATTCCAACTTCACCGAGCG	4940	6848	0	0	1	1	NA	0	0	0	0	40		intRA	2997000		2
1_1_8.4_11.4	T25p37_CL	10255	26	1	1	-11	-8	11362839	8366990	1p36.22	1p36.23	no_gene	NA	RERE	-	ACAGCCCCCCAGGGCCCAGCTTGTCTCTCTCAAAACGAGTTTTTGAAATGTAATTCCGGAGGTGACAGTTGGACCTGTCTCTTATACACATCTAGATGTGT	TGTTTGATGAGACAAAGTGAGGGTGCAGGTACCTCCAAGACAACTCCCAGCATCTAGTCGCCAAGCTAATAGACTTTCTACAGTGTTGATTTAATTAGAGG	4661	5985	0	0	1	1	NA	0.04	1	0	0	25		intRA	2996000		2
1_1_8.4_11.4	T14p21_CL	10250	34	1	1	-11	-8	11363628	8365266	1p36.22	1p36.23	no_gene	NA	RERE	-	ATGATGTACAATCTAATGATGCTGGAGCCCACACCTTCTCACCCCTAAAAAACTGGGGTGTAGCAAAAGTGCCTTATAGCTCTGTCCTGGCCCGGGACGCT	TTCCCTGGCCCTCCTCACCGCCCCCGACCCATACCCTCACCCAAGCCTGCTTCCCAATTTAACTACCTGTGCTCAAGCACTTGTCTCAGGCTCTAATTTGG	4683	5268	0	0	1	1	NA	0	0	0	0	34		intRA	2998000		2
1_1_8.4_11.4	T14p31_CL	10251	36	1	1	-11	-8	11363742	8362210	1p36.22	1p36.23	no_gene	NA	RERE	-	ATACTTCCTGTCCGCTGGGAGCCACTCCGCCCTTCTCAGGAAGTCCCTGTGGAATCAGCACCTGTGGACCACGGCAGTAACCTCAGTATGGCAGCCTTGAA	ATCGACACATGGTTTGCATGTGACCAGTCACATCCTCCTGTAGACTCTAAATCATCCCTAGGTTACTTCTACTGCCCAGTGCCTGTCTCTTATACACATCT	6209	7593	0	0	1	1	NA	0	0	0	0	36		intRA	3002000		2
1_1_8.4_11.4	T33p30_CL	10256	29	1	1	-11	-8	11364196	8366676	1p36.22	1p36.23	no_gene	NA	RERE	-	GCCAAGGAGCTACACACGTCCTGACCCCTGCCCAGAGCAAGGACTTAGTCGTCTGCCCCTGACATTTGTGTCCTGAGCTTCTGCCACATGATGGGCTCTGG	ACATTTGCTATATTTCCAAAAAGGTATCTTGCTTTTGTTTCTGCTGGGCCATGAAAAGAAGCCTGACCTTGTGGTGTGTGATATTTCACCTTTGCATCAGC	4495	4617	0	0	1	1	NA	0.036	0	1	0	28		intRA	2998000		2
1_1_8.4_9.7	LNCAP_CL	10049	19	1	1	8	10	8403839	9697584	1p36.23	1p36.22	RERE	-	PIK3CD	+	TTAGCTGGGTATGTGGTGTGCACCTGTAGTCCCAGCTACTGGGGAGGCTGAGGTGAGAGGATCACTTGAGCTCAGGAGTTCAAGGCTGCAGTGAGTCATG	TTTTTTTTTGAGATGGGAGTCTCACTCTGTCACCAGGCTGGAGTGCAGTGGTGCCATCTCGGCTCACTGCAACCTCCATCTCGCGGGGTTAAGTGATTCT	1947	2359	0	0	1	1	NA	0	0	0	18	1	fusion	intRA	1294000		1
1_1_8.4_11.4	T33p44_CL	10257	24	1	1	-11	-8	11367061	8361297	1p36.22	1p36.23	no_gene	NA	RERE	-	ACACATGATACCATTCTAATGAAAATGAGAGGCTTGGCTGAAATGAAAAGGCCAAAATCACCCGGGCCTTTGCAGGCCTCAGGCTGCTTTCCTGATTGCCT	CATCGACCAGGACAATCGCAGCACGTCCCCGAGCATCCCCAGCCCCCAGGACAATGAGAGTGACTCGGACTCGTCAGCCCAGCCGCAGATGCTGCAGGCCC	5917	6367	0	0	1	1	NA	0	0	0	2	22		intRA	3006000		2
1_1_8.4_11.4	LNCAP_CL	10049	35	1	1	-11	-8	11365051	8366933	1p36.22	1p36.23	no_gene	NA	RERE	-	TCATGGATACAATGTAGTCTATAACCAATGCAAAAATACCCTACCTGTGACAGGCTGTTCTTGCATTGCTATAAAGAAATACCTGAGACTGGGCAATTTA	CGCCAAGCTAATAGACTTTCTACAGTGTTGATTTAATTAGAAGATCTTGTTTAAAAGAGAGTGGCACCTCCCTCCATGTCTCTTGCTCCCACTCTTGCCA	2711	3972	0	0	1	1	NA	0	0	0	4	31		intRA	2998000		2
1_1_8_8.2	T14p45_CL	10252	7	1	1	8	-8	7975095	8203120	1p36.23	1p36.23	PARK7	+	no_gene	NA	TTTGGGCTGAGTCAGCTGCCTTCTAAACTCCTTTTAGCACAGAACAGCTGGTCACTGTGCCCGGTCAGCTGATGAGAGGATCAACTTCACTGGTGGTCAAG	CGCCCACCTTGGCCTCCCAAAGTGCTAGGATTACAGGCGTGAGCCACCGCACCCAGCCAAGATTATTCTGAAGTGTTGCAGTTAGGGATTGGAAACATTTT	1474	3898	0	0	1	1	NA	0	0	7	0	0		intRA	228000		1
1_1_9.7_12.1	T14p21_CL	10250	32	1	1	-10	12	9685261	12108616	1p36.22	1p36.22	PIK3CD	+	TNFRSF8	+	TCGAGACCAGCCTGGCCAACATGGCGAAACCCTGTCTCTACTAAAAATTAGCCGGGCGTGGTTGTAGGCACCTGTAATCCCAGCTACTCAGGAGGCTGAGG	TAAATTAAGTATAACCAAAAAAAAGCAACTAAAGACAACAACCAAAAACAAACAAACAAACAAAAAAACCAGTTACATGTTTGCTTTTAATTCTATTAGAA	9178	10100	0	0	1	1	NA	0.032	30	1	0	1	fusion	intRA	2423000		1
1_1_9.7_12.1	T25p19_CL	10253	22	1	1	-10	12	9686168	12108277	1p36.22	1p36.22	PIK3CD	+	TNFRSF8	+	CTATGTTGTCCAGGCTGGTCTCGAACTCCTGACCTCATGATCCGCCCACCTCGGCCTCCCAAAGTGTTGGGATTACAGGTGTGAGCCACCGTGCCTGGCGA	ATGATGGAGCCAAGAAATTAGATTCCTGCTCCTCTACTTGCTACTAAAAGGGCCAATCCTCTTGTTAAATCCCAAAACATAAGGCAGGAAACCAAATGAGC	4524	7850	0	0	1	1	NA	0	21	1	0	0	fusion	intRA	2422000		1
1_1_9.7_12.1	T33p44_CL	10257	17	1	1	-10	12	9686678	12108283	1p36.22	1p36.22	PIK3CD	+	TNFRSF8	+	GAAAAACCAGTCTCTGATTCTTTGTTCACAGCTCAGGTACCTTCAGTCCTTTCTGAAATTAAGTGAGTGTATAAATAAAGTCATTTAGTGGATAAATGAAT	TGTCCAGGATGGTCTCGAACTCATGACCTCATGATCCGCCCACCTCGGCCTCCCAAAGTGTTGGGATTACAGGTGTGAGCCACAGCTGTTTCTTATACCAA	2610	3370	0	0	1	1	NA	0	17	0	0	0	fusion	intRA	2422000		1
1_1_9.7_12.1	T14p45_CL	10252	46	1	1	-10	12	9687871	12110025	1p36.22	1p36.22	PIK3CD	+	TNFRSF8	+	GTCCTCCCAGCACCCGGCAGCCTTGCCAGGGGGCCCGGATGCCCAGAGCACCCCCCAAGGAGGGGAGAGAAGAGAGGGAGTCCAGGATGAGAACTGTCTCT	TGGCTTCTTCCCCAGTGGCACCATCCCCCAGGCCAAGCCCACCCCGGGGTCCCCAGCAACCTCCAGTGCCAGCACCATGCCTGTAAGAGGGGGCACCCGCC	6525	7029	0	0	1	1	NA	0	44	2	0	0	fusion	intRA	2422000		1
1_1_9.7_12.1	T25p30_CL	10254	22	1	1	-10	12	9689029	12109852	1p36.22	1p36.22	PIK3CD	+	TNFRSF8	+	AAGGCATCCGCAGAAAGGGCGGGGTACTGGACCCAGGTCACAGAGCCGGAGCCAGACTCACTCGAGTAATTGGCCAGCCCGGGCTCTGGGCTCAAATCCAG	TGAGCACATGGGAGACCCACAGGGCTTAGAAAACACAGGCCTTGCTCCCAGGAGCTTACAGTGGGCCCGCCAGAGGCAGTGGGCCAAGGGCCTGGGACCCC	5047	6032	0	0	1	1	NA	0	22	0	0	0	fusion	intRA	2421000		1
1_1_9.7_12.1	T33p30_CL	10256	28	1	1	-10	12	9689113	12110326	1p36.22	1p36.22	PIK3CD	+	TNFRSF8	+	GACGGTGGTAAGGTATGATCTAGGGCTGAAAGCATTGAGGGGCAGAGGTAGACACCAGAGGGCTCATTCATTTGCCAGCAGTGCAGAGGGCCTGCCTTGTG	TTACAATCAATAAATAGAAAGCGCCACCTGCAAAGCAAGGGAGGGCTGGTCGTCCACCAAACTGCTTTCCGCTCCCCGCTTTGCAAGGCATCCGCAGAAAG	3396	5323	0	0	1	1	NA	0	27	1	0	0	fusion	intRA	2421000		1
1_1_9.7_12.1	T14p31_CL	10251	20	1	1	-10	12	9691035	12108377	1p36.22	1p36.22	PIK3CD	+	TNFRSF8	+	ACATACGGGTCACCTTCTAAGTGTTGGGATGGGAGTCCAGATGGGTGTAAGGACATAGCATTTACCATATGTCATGCAATGTGATGGGCACCTCACGTGCA	CAAGCCTGGGTTCGAGTTCCATTCGATGGATGCAAAAAGCAGGTTGGTGAACTTGAAATCTTTATTCCCCATGTGGATCTGAGATGTGTATAAGAGACAGG	3285	6317	0	0	1	1	NA	0.053	19	0	1	0	fusion	intRA	2417000		1
1_1_10.7_12.1	T14p31_CL	10251	27	1	1	-12	-11	12088410	10681607	1p36.22	1p36.22	TNFRSF8	+	CASZ1	-	GTTTTCTGCATTCACTCAGTCAATATTTGTTGGGCCAGACACTGCGCTGAAACAGTGGTCTCGTCCCAGGGATCTTGCAGTCTGGTGAGGCAGAGGGCTAA	TCCCAAATTCGAGGCCTTGAGGGTCAGTATCAACTACAGTTGAAGAGCTCAGGAGACTGCACTCGGTGGTCATGTTCACGGCCCGGCTGAGCCACTGATAC	5735	6993	0	0	1	1	NA	0.038	1	0	2	24	fusion	intRA	1407000		2
1_1_10.7_12.1	T14p21_CL	10250	32	1	1	-12	-11	12089622	10679298	1p36.22	1p36.22	TNFRSF8	+	CASZ1	-	CTCCAGGGGTCTATTCTGACAGGGGCCTAAGTCCGGGGCTGGGCGTGTTTCCGCCTGCTGGGAGAGGGACCGCTTCCTGGGGCAGGTGCTGCAGATGGCCC	TACCCTCTGGAGTATCAGATATATATAAGCATGTCACCTCCCCTACTAGTGGGTTGCTCCCAGGAGGCAGGACCTTGTCCTTCTCTCCCCCAAATAACCCT	4142	5745	0	0	1	1	NA	0	0	0	0	32	fusion	intRA	1410000		2
1_1_10.7_12.1	T25p37_CL	10255	19	1	1	-12	-11	12089744	10681498	1p36.22	1p36.22	TNFRSF8	+	CASZ1	-	GATGGGTAGATGGATGTGTAGATGAACGGATGGATGGATGGGTGGATGCAGACCAGTGGTATAGGGGCTTTTCCTCACTGTAAGCTCCCATTCTTCCTCAT	GTTACTATGAAAGTGCTAAGACTAGGACAGGGTGCAGTGAGGACAGAGGGAGAGGACAGTCCCGGGAGGCTGCCCAGAGAAAGTGAAATGTCAGCTGGGAC	2981	5809	0	0	1	1	NA	0.056	0	1	0	18	fusion	intRA	1408000		2
1_1_9.7_12.1	T25p37_CL	10255	24	1	1	-10	12	9691585	12108430	1p36.22	1p36.22	PIK3CD	+	TNFRSF8	+	GTCTTCCTTTGGCTGGAGAGTCGGGGAGGATGGGTTTGTTCACATTCTTAACCTATCTACAAAATAACATCTCCTTTCCCTTCCCCCACACACTTGGCCCG	CATAGCATTTACCATATGTCATGCAATGTGATGGGCACCTCACGTGCACTCTTCTGTTTATCCTGACGACAGCCTGGTGAAGAGTGTATGATTATAGTCAT	3173	5201	0	0	1	1	NA	0	23	1	0	0	fusion	intRA	2417000		1
1_1_10.7_12.1	T14p45_CL	10252	35	1	1	-12	-11	12090865	10677259	1p36.22	1p36.22	TNFRSF8	+	CASZ1	-	GGGCCTATCCTGGTGAACTTATTTTAACTCAATTGCCTTTTTAAAGACCCCATCTCCGAATAAGGTCACACTCTGAGATTCTGGGGTTAAGACTTCAACAT	GGTGCCACCCAGACACCCTCTGCCTTGCCCTCTGTCAATCCTTCCCCTGACCCTGAAGGTGCCTTCCACTGCCCCCTCCTGCTCCAGCGAGGCTTTGGCGC	5773	6302	0	0	1	1	NA	0.029	0	1	1	33	fusion	intRA	1414000		2
1_1_10.7_12.1	T33p30_CL	10256	28	1	1	-12	-11	12091111	10679140	1p36.22	1p36.22	TNFRSF8	+	CASZ1	-	CATCAGTCTGCTCAGGCTGCCATAACAAACTACGACAGACAGCAGGGTGGCTTAAACAACAGAAATTAATTGTCAGCTCTTGAAGCCAGAAGTCCAAAATC	CCTTTGGCAGGGCAGCAGGCTCCCAGGATCAGCCTATGCTTTCGTCAAAAGCAGCAGGCCCTGGCGGAGAGCTCTGTGCCTGTCTCTTATACACATCTAGA	4326	4787	0	0	1	1	NA	0	0	0	3	25	fusion	intRA	1412000		2
1_1_10.7_12.1	T25p30_CL	10254	20	1	1	-12	-11	12092389	10677021	1p36.22	1p36.22	TNFRSF8	+	CASZ1	-	AAGGGGAAAATTGGACATTTTCAGGCACGGTAACTCATGCCTGTAATCCCAACACTTTAGGAGGCTGAAATGGAAGGATCACTTGAGGCCCTGTCTCTTAT	CTGCCCTCACCGTGACTCACTCATCTTGGAGGCGGGGGGCGATGGAGCCCCAGGGGGCTCTGCCCAGGAAAGAGGGGGAGAAAAGCTGCTGGCTTTCCTTC	4700	5590	0	0	1	1	NA	0.053	0	1	0	19	fusion	intRA	1415000		2
1_1_10.7_12.1	T25p19_CL	10253	26	1	1	-12	-11	12093203	10676637	1p36.22	1p36.22	TNFRSF8	+	CASZ1	-	CCCTCATACATCCTGAATGTTGGTATGGATTAAATTGTGTCTCCCCAAAAAAATATATATGCTGGAGTCCTAACCCCCAGTACCTCAGGATGTGACTTTAT	GCAAAGGCGTCCACGTCAGGAAACTGTGGGGCTGCTCGCCCCGGGCCAGGGGCTCGTTTCTGAGCTGTAGGCTGGTCGAGGGCAGGCACCAAGGTGGAGGG	4996	5568	0	0	1	1	NA	0	0	0	0	26	fusion	intRA	1417000		2
1_1_10.7_12.1	T33p44_CL	10257	9	1	1	-12	-11	12093941	10677502	1p36.22	1p36.22	TNFRSF8	+	CASZ1	-	CTGTTGCTCAGGCTGGAGTGCAGTGGCAGGATCTCAGCTCACTGCAACCTCCGCCTCCCAGGTTCAAGTGATTCTCCTGCCTCAGCTGAGATTACAGGCAA	GTCTAAAGTTCTGTGCACCTAGGACAGCCTCCACCCTGATAGCTGTCCCCTGTCCCAAGGTGCGTTGGACCTAAGTGCAGGCTGCCCTCCTTAGCTCCATG	2265	4125	0	0	1	1	NA	0	0	0	0	9	fusion	intRA	1416000		2
1_1_9.7_12.1	T25p19_CL	10253	22	1	1	12	-10	12108277	9686168	1p36.22	1p36.22	TNFRSF8	+	PIK3CD	+	ATGATGGAGCCAAGAAATTAGATTCCTGCTCCTCTACTTGCTACTAAAAGGGCCAATCCTCTTGTTAAATCCCAAAACATAAGGCAGGAAACCAAATGAGC	CTATGTTGTCCAGGCTGGTCTCGAACTCCTGACCTCATGATCCGCCCACCTCGGCCTCCCAAAGTGTTGGGATTACAGGTGTGAGCCACCGTGCCTGGCGA	4524	7850	0	0	1	1	NA	0	21	1	0	0	fusion	intRA	2422000		2
1_1_9.7_12.1	T33p44_CL	10257	17	1	1	12	-10	12108283	9686678	1p36.22	1p36.22	TNFRSF8	+	PIK3CD	+	TGTCCAGGATGGTCTCGAACTCATGACCTCATGATCCGCCCACCTCGGCCTCCCAAAGTGTTGGGATTACAGGTGTGAGCCACAGCTGTTTCTTATACCAA	GAAAAACCAGTCTCTGATTCTTTGTTCACAGCTCAGGTACCTTCAGTCCTTTCTGAAATTAAGTGAGTGTATAAATAAAGTCATTTAGTGGATAAATGAAT	2610	3370	0	0	1	1	NA	0	17	0	0	0	fusion	intRA	2422000		2
17_17_7.3_43.9	LNCAP_CL	10049	30	17	17	-44	7	43895993	7315071	17q21.31	17p13.1	MPP2	-	NEURL4	-	GGGCCGTGGGCGCCCGGCTGTCTCTGACTGCCAGACCTCAGAGTAGCTGGGACTACAGGTGCATGCCCCTACTCCCAGCTTCTTGTCTTTATCTTTAGTA	TGGCTATGGCTGGCCCTGGCATGGGATGTGGAGGACCACGTCCCACTGGAGTGGGGATTGCTGCTGCAGGGGACACCATGTCCTTGGGTTGTAGCCTATT	2442	4098	0	0	1	1	NA	0	2	28	0	0	fusion	intRA	36581000		2
1_1_9.7_12.1	T14p31_CL	10251	20	1	1	12	-10	12108377	9691035	1p36.22	1p36.22	TNFRSF8	+	PIK3CD	+	CAAGCCTGGGTTCGAGTTCCATTCGATGGATGCAAAAAGCAGGTTGGTGAACTTGAAATCTTTATTCCCCATGTGGATCTGAGATGTGTATAAGAGACAGG	ACATACGGGTCACCTTCTAAGTGTTGGGATGGGAGTCCAGATGGGTGTAAGGACATAGCATTTACCATATGTCATGCAATGTGATGGGCACCTCACGTGCA	3285	6317	0	0	1	1	NA	0.053	19	0	1	0	fusion	intRA	2417000		2
1_1_9.7_12.1	T25p37_CL	10255	24	1	1	12	-10	12108430	9691585	1p36.22	1p36.22	TNFRSF8	+	PIK3CD	+	CATAGCATTTACCATATGTCATGCAATGTGATGGGCACCTCACGTGCACTCTTCTGTTTATCCTGACGACAGCCTGGTGAAGAGTGTATGATTATAGTCAT	GTCTTCCTTTGGCTGGAGAGTCGGGGAGGATGGGTTTGTTCACATTCTTAACCTATCTACAAAATAACATCTCCTTTCCCTTCCCCCACACACTTGGCCCG	3173	5201	0	0	1	1	NA	0	23	1	0	0	fusion	intRA	2417000		2
1_1_9.7_12.1	T14p21_CL	10250	32	1	1	12	-10	12108616	9685261	1p36.22	1p36.22	TNFRSF8	+	PIK3CD	+	TAAATTAAGTATAACCAAAAAAAAGCAACTAAAGACAACAACCAAAAACAAACAAACAAACAAAAAAACCAGTTACATGTTTGCTTTTAATTCTATTAGAA	TCGAGACCAGCCTGGCCAACATGGCGAAACCCTGTCTCTACTAAAAATTAGCCGGGCGTGGTTGTAGGCACCTGTAATCCCAGCTACTCAGGAGGCTGAGG	9178	10100	0	0	1	1	NA	0.032	30	1	0	1	fusion	intRA	2423000		2
1_1_9.7_12.1	T25p30_CL	10254	22	1	1	12	-10	12109852	9689029	1p36.22	1p36.22	TNFRSF8	+	PIK3CD	+	TGAGCACATGGGAGACCCACAGGGCTTAGAAAACACAGGCCTTGCTCCCAGGAGCTTACAGTGGGCCCGCCAGAGGCAGTGGGCCAAGGGCCTGGGACCCC	AAGGCATCCGCAGAAAGGGCGGGGTACTGGACCCAGGTCACAGAGCCGGAGCCAGACTCACTCGAGTAATTGGCCAGCCCGGGCTCTGGGCTCAAATCCAG	5047	6032	0	0	1	1	NA	0	22	0	0	0	fusion	intRA	2421000		2
1_1_9.7_12.1	T14p45_CL	10252	46	1	1	12	-10	12110025	9687871	1p36.22	1p36.22	TNFRSF8	+	PIK3CD	+	TGGCTTCTTCCCCAGTGGCACCATCCCCCAGGCCAAGCCCACCCCGGGGTCCCCAGCAACCTCCAGTGCCAGCACCATGCCTGTAAGAGGGGGCACCCGCC	GTCCTCCCAGCACCCGGCAGCCTTGCCAGGGGGCCCGGATGCCCAGAGCACCCCCCAAGGAGGGGAGAGAAGAGAGGGAGTCCAGGATGAGAACTGTCTCT	6525	7029	0	0	1	1	NA	0	44	2	0	0	fusion	intRA	2422000		2
1_1_9.7_12.1	T33p30_CL	10256	28	1	1	12	-10	12110326	9689113	1p36.22	1p36.22	TNFRSF8	+	PIK3CD	+	TTACAATCAATAAATAGAAAGCGCCACCTGCAAAGCAAGGGAGGGCTGGTCGTCCACCAAACTGCTTTCCGCTCCCCGCTTTGCAAGGCATCCGCAGAAAG	GACGGTGGTAAGGTATGATCTAGGGCTGAAAGCATTGAGGGGCAGAGGTAGACACCAGAGGGCTCATTCATTTGCCAGCAGTGCAGAGGGCCTGCCTTGTG	3396	5323	0	0	1	1	NA	0	27	1	0	0	fusion	intRA	2421000		2
1_1_10.7_14.7	T25p30_CL	10254	14	1	1	-15	11	14737074	10715110	1p36.21	1p36.22	KAZN	+	CASZ1	-	CAGCCCACCCTGGCCTCCGGTTGGCCCAACTCTGGGCTCCGCATAACTGCCCCAGAAGCATCCTCTGGCCTCAGCAACCTCCATCCTGTTTGAGGGGTCGG	GCTCTCGTTGATCTCCTTCACATCTCTGCTCAAATGTTACCTCCTCAGTGAGGCCTGTCTCTTATACACATCTAGATGTGTATAAGAGACAGGTGCTGTGG	3169	7071	0	0	1	1	NA	0.167	0	12	1	1		intRA	4022000		2
1_1_10.7_14.7	T25p37_CL	10255	25	1	1	-15	11	14738598	10714343	1p36.21	1p36.22	KAZN	+	CASZ1	-	ATGAAGGACCTTGTACACAGTTCCCAGGGCCTCAGTAACGCTCTAAACATTACCTGCCTGGACTTACCTCTCTTCTCCCTGTCTCTTATACACATCTAGAT	AGAAAGGAAAGAAAGAAAGAAACTTAAGCTCCCTGCCCGAGGCAGCACAGCTAGGATGAGGCACAGAACTGGAACTCAGACTCGGCAGTGGCTCTGCTGAG	4284	5457	0	0	1	1	NA	0	1	24	0	0		intRA	4024000		2
1_1_10.7_14.7	T33p30_CL	10256	26	1	1	-15	11	14738692	10714496	1p36.21	1p36.22	KAZN	+	CASZ1	-	CTCCTGGCTCCGGCCCACGAGGCTGGAGTGGCCACTGGTGCTGACGGGCACCCCCCGCCACCACCACTGGGCTGGCCGTGCTTTCACAGGTTTTTCCCAGC	AAAATGTGAATCGTCATCCTCACTTCACGGGGATTTTTTTAACGAAAAAAATCCAGTACATAAACCTCTTTGATGGAAGAATGAGCCTTCATACATCTGTC	5295	7225	0	0	1	1	NA	0.04	0	25	1	0		intRA	4024000		2
1_1_10.7_14.7	T14p31_CL	10251	27	1	1	-15	11	14738919	10714349	1p36.21	1p36.22	KAZN	+	CASZ1	-	TTTTATTTTTAATAGAGATGAGGTTTCACTAGGTTGCCCAGGTTGGTCTTGAATCCATGGCCCCAAGCAATCCTCCTGCCTTGGCCTCCCACCGTGCTGGG	GAAAGAAAGAAAGAAACTTAAGCTCCCTGCCCGAGGCAGCACAGCTAGGATGAGGCACAGAACTGGAACTCAGACTCGGCAGTGGCTCTGCTGAGCCTCCA	4994	5698	0	0	1	1	NA	0	1	26	0	0		intRA	4025000		2
1_1_10.7_14.7	T14p21_CL	10250	23	1	1	-15	11	14739111	10714816	1p36.21	1p36.22	KAZN	+	CASZ1	-	GCTAGATGGGCTTAGTGTTTTGTTTGTTTTGTTTTGAGACAAAGTCTCCCTCTGTTGCCCGTGCTGGAGGGCCGTGGGGCAATGATAGCTCACTGCAATGT	AGTTTCCTCCACCCTCTGCCCCTTCCCTGGCCCGCCCAACCCCCACCCTCTCCTCAGAGCTGCCTTGTCTCCACCCAGCCCAGCATCTGTCTCTTATCCCC	4948	5104	0	0	1	1	NA	0	1	22	0	0		intRA	4024000		2
1_1_10.7_14.7	T14p45_CL	10252	40	1	1	-15	11	14739451	10714173	1p36.21	1p36.22	KAZN	+	CASZ1	-	CACGCACCTGTAGTAGTCCCGCTACTGAGGAGGCTGAGGCAGGAGAATCGCTTGCACCTGGGAGGTGGAGGTTGCAGTGAGCCGAGATCGTGCCACTGCAC	AATTTCCCCACCCGGCCAAGGGGAGGAAACACTTGAGCTTATGAAGGAGTTTTGGGCATCAAAGGCTGTCTCTTATACACATCTAGATGTGTATAAGAGAC	4656	5387	0	0	1	1	NA	0.026	1	38	1	0		intRA	4025000		2
1_1_10.7_14.7	T25p19_CL	10253	17	1	1	-15	11	14739990	10714731	1p36.21	1p36.22	KAZN	+	CASZ1	-	AAAAACCCCGCTTTGCAAGGCAGATGGTCCCTTGTTGACTGCAGATGTATCCAGGTGCCTCCTAGAAAGGAAAGGACTCCTTCTTTCCCCCGTTCTCAACC	AATCAGGCTGCAGGACAAAGGTCTGGCCTGACCCTGTCACTTCCATTTATTCCTCCTGTCTGTCTCCAGGCCTCGGCCTGTCTCTTATACACATCTAGATG	4496	5137	0	0	1	1	NA	0	0	17	0	0		intRA	4025000		2
1_1_10.7_14.7	T33p44_CL	10257	26	1	1	-15	11	14740600	10713819	1p36.21	1p36.22	KAZN	+	CASZ1	-	GTGCAGCTCAGAATCACAGCAGTAGAAACCTGAGATGGGAGTGCGGGCGGCCAGAGCGCGAGAGGTCTGTGGGGCTCAAACCACGCCAAGGAGACAGGAGC	TGCAACTCTGTAAGGTAACTCTGCAAGGGGAACCTTCTCTGTCTTCCAGCAGGCCCTGGCTCAGGAGCTCCACCACCGTCTGACCCATCCCTCTTGGCTTC	4306	6787	0	0	1	1	NA	0	0	26	0	0		intRA	4027000		2
1_1_9.7_12.1	LNCAP_CL	10049	18	1	1	-10	12	9692112	12108329	1p36.22	1p36.22	PIK3CD	+	TNFRSF8	+	CGCAGTCATGCAGCTCCCAAGCCAGACCCAGCTATTCCAGGCCCCCAGATGGGTGTGGTAGCCAACGTCCAGCCAGTGTCGGTCTCTACCAGGCTGTCGT	GGCCTCCCAAAGTGTTGGGATTACAGGTGTGAGCCACCGTGCCTGGCGACATACGGGTCACCTTCTAAGTGTTGGGATGGGAGTCCAGATGGGTGTAAGG	1887	3394	0	0	1	1	NA	0	17	1	0	0	fusion	intRA	2416000		1
1_1_11.4_26.6	T14p21_CL	10250	29	1	1	27	11	26622953	11373088	1p36.11	1p36.22	no_gene	NA	no_gene	NA	TCTCTCCTTAAGTGCTGCTCTCAGGTTCTTTTTTTTTTTTTTTGACACAGGGGCTAGGTTCTATCCCCCCACCGGGGTGGCGCTGGGCGGACTCCCGCCCC	AGCCCCAGGCCTGCCTGCTGGGTGATCCTGACACAGGCGGCTGCATTTTCTGATCCTCAACAGGCTCGTTGTGAATGGATGCCTATAACTCCCCTTCTCTT	1739	4554	0	0	1	1	NA	0	0	0	28	1		intRA	15250000		2
1_1_11.4_26.6	T25p30_CL	10254	21	1	1	27	11	26623074	11372692	1p36.11	1p36.22	no_gene	NA	no_gene	NA	ATAGGGTTGGTTGTCTTTTTTTTTTTTTTGTCACCCTTTTTATATTATCCCTTTTTACAGATGAGAAAAAGGAGTCTTGGAAGGCAAAGTGACACCCTGCC	GGGTTCATGCCATTCTCCTGCCTCAGCCTCCCCAGCAGCTGGGACTACAGGCGCACGCCGCCACGCCCAGCTAATTTTTGTATTTTTAGTAGAGACGCGGT	1439	6658	0	0	1	1	NA	0.167	2	1	18	0		intRA	15250000		2
1_1_11.4_26.6	T25p19_CL	10253	26	1	1	27	11	26623096	11372574	1p36.11	1p36.22	no_gene	NA	no_gene	NA	TCAGCCTCCCCAGCAGCTGGGACTACAGGCGCACGCCGCCACGCCCAGCTAATTTTTGTATTTTTAGTAGAGACGCGGTTTCACCGTGTTAGCCAGGATGG	ATAGGTAGCATGCAATAACCCTCTTTTGTGAATGTGTTTAATAACAGCTTTTATTTCTTGAGCAGCTCTTCTGCAGCTGACCTGGTGATAGCTCAATTACA	1681	9253	0	0	1	1	NA	0	0	0	26	0		intRA	15251000		2
20_20_15.5_15.5	LNCAP_CL	10049	27	20	20	-16	16	15541829	15505014	20p12.1	20p12.1	MACROD2	+	MACROD2	+	AAGAAATGTTTTTACAGTGCCTGTTCTATTGTTCTACACCAGGGACTCATATGGCATTTGGCTATTGGTATCTGAGACAATGCACATATTTGCCATTTTT	CATTTGTGCTTCTTAGCAACCATAACATTCCCATGTGGTGTAGTGGGGAAGGGAGAGCATGGTAGGAGGAGAGGGGTTCAGGTTTCCTTCATGTTACAAG	2903	3291	0	0	1	1	NA	0	0	27	0	0		intRA	37000		2
1_1_11.4_26.6	T33p30_CL	10256	17	1	1	27	11	26623427	11373647	1p36.11	1p36.22	no_gene	NA	no_gene	NA	TGGCAGGAAAGAGAAATGTAAGTGTAAGGGTGGCCAGCTCTCCAAAAACTTTTAATTTTTAATTTTTTAGGGACAGGATCTCTCTTTGTTGCCCAGGCTGG	TGTGGATGGGTGTGTGTGTGGATGGATGTGTGTGTGTATGTGTGTGTGGTGTGTGTATGAGTCTGGTGTGCATGTGGATGGATGTGTGTGGATGGGTGTGT	1192	6494	0	0	1	1	NA	0	0	0	17	0		intRA	15250000		2
1_1_11.4_26.6	T14p45_CL	10252	33	1	1	27	11	26623506	11373436	1p36.11	1p36.22	no_gene	NA	no_gene	NA	CTCTCTTTGTTGCCCAGGCTGGAGAACAGTGGCTCAATCATAACCCATGCCCAGCTAATTTTTAAATTTTTTTTTGGAGAGATTGCGGGGAGGTTTGCCAT	GATTCTGGAGAAGAGGGTGCAGGGGGCAAAGCCTCTGCCAAGCAGCTCCTCCCCTGTGCATGCGTGTGTGTGGATGGGTGCGTGGAGTGTGTGGTGTGTGT	1831	6519	0	0	1	1	NA	0	0	0	33	0		intRA	15250000		2
1_1_11.4_26.6	T25p37_CL	10255	21	1	1	27	11	26623592	11373413	1p36.11	1p36.22	no_gene	NA	no_gene	NA	GGGGAGGTTTGCCATGTTGCCCAGGCTGATCTCCAACCCCTGGCCTCAAGCAATCCTCCTGCCGCGGCCTTTCAAAGTGTTTGGGTCACAGGCATGAGACA	CCAAGCAGGGAAGGTTATGGGAGGATTCTGGAGAAGAGGGTGCAGGGGGCAAAGCCTCTGCCAAGCAGCTCCTCCCCTGTGCATGCGTGTGTGTGGATGGG	1712	9585	0	0	1	1	NA	0	0	0	21	0		intRA	15250000		2
1_1_11.4_26.6	T14p31_CL	10251	28	1	1	27	11	26623620	11373371	1p36.11	1p36.22	no_gene	NA	no_gene	NA	CTTCAAGCCAGATCTGGGCTTCCAAAGACCCACAAGGGAGGCCCAAGCAGGGAAGGTTATGGGAGGATTCTGGAGAAGAGGGCGGAGGGGGCAAAGTCTCT	ATCTCCAACCCCTGGCCTCAAGCAATCCTCCTGCCTCGGCCTTTCAAAGTGTTGGGTTCACAGGCATGAGACACCATGCCCGGCTAAGATTTAAAATACTG	2467	8481	0	0	2	1	NA	0	0	0	28	0		intRA	15250000		2
1_1_11.4_26.6	T33p44_CL	10257	19	1	1	27	11	26624445	11372622	1p36.11	1p36.22	no_gene	NA	no_gene	NA	TTTTATTTCTTGAGCAGCTCTTCTGCAGCTGACCTGGTGATAGCTCAATTACACTTCCCACCAATCTGAATAGGGTTTGCTGGCTTTTTTTTTTTTTGGTC	CCCAAAGTGCTAGGATTACAGAAGTGAGCCACCGCGCCCAGCCAATTTTTTTTTTTTTTTAGTCCGGGTCTTGCTCTGTCTCCCAGCCTGGGACACAATTG	1336	6805	0	0	1	1	NA	0	0	0	19	0		intRA	15252000		2
1_1_82.3_188.5	T25p30_CL	10254	4	1	1	82	189	82256082	188510364	1p31.1	1q31.1	no_gene	NA	no_gene	NA	ATACTTGCTATTAAAAATGAATAATAACCACTGACACCTTCATCTTGAACTTCTAGCTTCCAGAATTGTGAGAAAATAAATTTCTGTTCTTTAAGCCATCC	AATTAAATTAAAAAAATCTATGGTGTCATTATAATTGTATTTTGAAAGAAAATGCCTGTTTTTGAATATTCTTTCATAGATGTTAAAAACCTGATCCATAA	5639	7945	0	16	1	1	NA	0	0	0	2	2		intRA	106254000		1
1_1_122.6_123.6	T25p19_CL	10253	3	1	1	123	-124	122604559	123618387	1p11.1	1q11	no_gene	NA	no_gene	NA	TCCTTTTCTACCATTGACCTCAAAGCGGCTGAAATCTCCACTTGCAAATTCCACAAAAAGAGTGTTTCAAATCTGCTCTGTCTAAGGGAACGTTCAACTCT	ATCTTCGTATAAAAACTAGACAGAATCATTCTCAGAAACTACTCTGTGATGTGTGCGTTCAACTGTCAGAGTTTAACTTTTCTTTTCATTCAGCAGTTTGG	4990	5808	1	0	1	1	NA	0	1	2	0	0		intRA	1014000		1
1_1_123.1_123.8	T14p21_CL	10250	3	1	1	123	-124	123057606	123783680	1p11.1	1q11	no_gene	NA	no_gene	NA	CTCTGTGTAAAGGATCGTTTAACTCTGTGAGTTGAATACACACAATACAAGGAAGTTACTGAGAATTCTTCTGTCTAGCATAATATGAAGAAATCCCGTTT	TCACAGAGTTGAACGATGCTTTACACAGAGCAGACTCTGTCTCTTATACACATCTAGATGTGTATAAGAGACAGGTTCAACGATCCTTTACACAGAGCAGA	6565	7742	0	1	1	1	NA	0	1	2	0	0		intRA	726000		1
1_1_123.3_124.6	T14p31_CL	10251	3	1	1	-123	125	123271311	124579482	1p11.1	1q11	no_gene	NA	no_gene	NA	CTGCTTTGTGTAAAGGATCGTTTAACTCTGTGAGTTGAATACACACAATAAAGGAAGTTACTGAGAATTCTTCTGTCTAGCATAATATGAGGAAATCCCGT	TGTGTGTATTCAACACACAAAGTTGAACGATGCTTTACACAGAGCAGACTTGAAACTGTCTCTTATACACATCTAGATGTGTATAAGAGACAGCCTTTACA	5144	11241	26	1	1	1	NA	0	2	1	0	0		intRA	1308000		1
1_1_123.3_124.7	T14p45_CL	10252	3	1	1	123	-125	123319147	124705539	1p11.1	1q11	no_gene	NA	no_gene	NA	AGTCTGCTCTCTGTAAAGGATCGTTCAACTCTGTGAGTTGAATACACACAACACAAGGAAGTTACTGAGAATTCTTCTGTCTAGCAGCTGTCTCTTATACA	ATCCTTTACACAGAGCAGTCTTGAAACACTCTTTTTGTGGAATTTGCAAGTGGAGATTTCAGCCGCTTTGAGGTCAATAGTAGAAAACAAATATCTTCGTA	5114	9832	4	2	1	1	NA	0	1	2	0	0		intRA	1386000		1
1_1_123.5_124.1	T25p19_CL	10253	3	1	1	123	-124	123495987	124091904	1q11	1q11	no_gene	NA	no_gene	NA	CCCAGTAACTTCCTTTTGTTGTGTGTGTTCAACTCACAGAGTTGAACTTTGATTTACACAGAGCAGATTTGAAACACTCTTTTTGTGGAATTTGCAAGTGG	CACACACATCTCAAAGGAGGTTCTGAGAATCATTCTGTCTAGTTTTTATACTAAGATATTTCCTTTTCTACCATTGATCTCAACGCGGCTGAAATCTCCAC	6439	7727	0	2	1	1	NA	0	1	2	0	0		intRA	596000		1
1_1_123.6_124.7	T25p37_CL	10255	3	1	1	124	-125	123618379	124700753	1q11	1q11	no_gene	NA	no_gene	NA	TCTGTCTAGTTTCTGTCTCTTATACACATCTAGATGTGTATAAGAGACAGGTCTAGCACAGCATGAAGAAACCCGTTTCCAACGAAGGCCTCAAAGAGGTC	CAACTCACAGAGTTGAACGTTCCCTTAGACACAGCAGATTTGAAACACTCTTTTTGTGGAATTTGCAAGTGGAGATTTCAGCCGCTTTGAGGTCAATGGTA	7290	13278	1	1	1	1	NA	0	0	3	0	0		intRA	1082000		1
1_1_122.6_123.6	T25p19_CL	10253	3	1	1	-124	123	123618387	122604559	1q11	1p11.1	no_gene	NA	no_gene	NA	ATCTTCGTATAAAAACTAGACAGAATCATTCTCAGAAACTACTCTGTGATGTGTGCGTTCAACTGTCAGAGTTTAACTTTTCTTTTCATTCAGCAGTTTGG	TCCTTTTCTACCATTGACCTCAAAGCGGCTGAAATCTCCACTTGCAAATTCCACAAAAAGAGTGTTTCAAATCTGCTCTGTCTAAGGGAACGTTCAACTCT	4990	5808	0	1	1	1	NA	0	1	2	0	0		intRA	1014000		2
1_1_123.1_123.8	T14p21_CL	10250	3	1	1	-124	123	123783680	123057606	1q11	1p11.1	no_gene	NA	no_gene	NA	TCACAGAGTTGAACGATGCTTTACACAGAGCAGACTCTGTCTCTTATACACATCTAGATGTGTATAAGAGACAGGTTCAACGATCCTTTACACAGAGCAGA	CTCTGTGTAAAGGATCGTTTAACTCTGTGAGTTGAATACACACAATACAAGGAAGTTACTGAGAATTCTTCTGTCTAGCATAATATGAAGAAATCCCGTTT	6565	7742	1	0	1	1	NA	0	1	2	0	0		intRA	726000		2
1_1_123.5_124.1	T25p19_CL	10253	3	1	1	-124	123	124091904	123495987	1q11	1q11	no_gene	NA	no_gene	NA	CACACACATCTCAAAGGAGGTTCTGAGAATCATTCTGTCTAGTTTTTATACTAAGATATTTCCTTTTCTACCATTGATCTCAACGCGGCTGAAATCTCCAC	CCCAGTAACTTCCTTTTGTTGTGTGTGTTCAACTCACAGAGTTGAACTTTGATTTACACAGAGCAGATTTGAAACACTCTTTTTGTGGAATTTGCAAGTGG	6439	7727	2	0	1	1	NA	0	1	2	0	0		intRA	596000		2
1_1_124.2_124.6	T14p45_CL	10252	3	1	1	-124	125	124230349	124582512	1q11	1q11	no_gene	NA	no_gene	NA	ACAGAAGAATTCTCAGTAACTTCCTTGTGTTGTGTGTATTCAACTCATAGAGTTGAACGATCCTTTACACCTGTCTCTTATACACATCTAGATGCGTATAA	AGTCTGCTCTGTGTAAAGGATCGTTGAACTCTGTGAGTTGAATACACACAACACAAGGACTGTCTCTTATACACATCTAGATGTGTATAAGAGACAGGTGT	1104	6946	4	10	1	1	NA	0	3	0	0	0		intRA	352000		1
1_1_124.4_124.7	T14p21_CL	10250	4	1	1	124	-125	124362753	124731338	1q11	1q11	no_gene	NA	no_gene	NA	ACACCTGTCTCTTATACACATCTAGATGTGTATAAGAGACAGACTTCCTTGTGTTGTGTGTATTCAACTCACAGAGTTCAACGATCCTTTACACAGAGCAG	AGTTGAATACACACAACACAAGGAAGTTACAGAGAATTCTTCTGTCTAGCATAATATGAAGAAATCCCGTTTCCAACGAAGGCCTCAAGGAGGACTGAATA	9235	10056	1	2	1	1	NA	0	1	3	0	0		intRA	369000		1
1_1_123.3_124.6	T14p31_CL	10251	3	1	1	125	-123	124579482	123271311	1q11	1p11.1	no_gene	NA	no_gene	NA	TGTGTGTATTCAACACACAAAGTTGAACGATGCTTTACACAGAGCAGACTTGAAACTGTCTCTTATACACATCTAGATGTGTATAAGAGACAGCCTTTACA	CTGCTTTGTGTAAAGGATCGTTTAACTCTGTGAGTTGAATACACACAATAAAGGAAGTTACTGAGAATTCTTCTGTCTAGCATAATATGAGGAAATCCCGT	5144	11241	1	26	1	1	NA	0	2	1	0	0		intRA	1308000		2
1_1_124.2_124.6	T14p45_CL	10252	3	1	1	125	-124	124582512	124230349	1q11	1q11	no_gene	NA	no_gene	NA	AGTCTGCTCTGTGTAAAGGATCGTTGAACTCTGTGAGTTGAATACACACAACACAAGGACTGTCTCTTATACACATCTAGATGTGTATAAGAGACAGGTGT	ACAGAAGAATTCTCAGTAACTTCCTTGTGTTGTGTGTATTCAACTCATAGAGTTGAACGATCCTTTACACCTGTCTCTTATACACATCTAGATGCGTATAA	1104	6946	10	4	1	1	NA	0	3	0	0	0		intRA	352000		2
1_1_123.6_124.7	T25p37_CL	10255	3	1	1	-125	124	124700753	123618379	1q11	1q11	no_gene	NA	no_gene	NA	CAACTCACAGAGTTGAACGTTCCCTTAGACACAGCAGATTTGAAACACTCTTTTTGTGGAATTTGCAAGTGGAGATTTCAGCCGCTTTGAGGTCAATGGTA	TCTGTCTAGTTTCTGTCTCTTATACACATCTAGATGTGTATAAGAGACAGGTCTAGCACAGCATGAAGAAACCCGTTTCCAACGAAGGCCTCAAAGAGGTC	7290	13278	1	1	1	1	NA	0	0	3	0	0		intRA	1082000		2
1_1_123.3_124.7	T14p45_CL	10252	3	1	1	-125	123	124705539	123319147	1q11	1p11.1	no_gene	NA	no_gene	NA	ATCCTTTACACAGAGCAGTCTTGAAACACTCTTTTTGTGGAATTTGCAAGTGGAGATTTCAGCCGCTTTGAGGTCAATAGTAGAAAACAAATATCTTCGTA	AGTCTGCTCTCTGTAAAGGATCGTTCAACTCTGTGAGTTGAATACACACAACACAAGGAAGTTACTGAGAATTCTTCTGTCTAGCAGCTGTCTCTTATACA	5114	9832	2	4	1	1	NA	0	1	2	0	0		intRA	1386000		2
1_1_124.4_124.7	T14p21_CL	10250	4	1	1	-125	124	124731338	124362753	1q11	1q11	no_gene	NA	no_gene	NA	AGTTGAATACACACAACACAAGGAAGTTACAGAGAATTCTTCTGTCTAGCATAATATGAAGAAATCCCGTTTCCAACGAAGGCCTCAAGGAGGACTGAATA	ACACCTGTCTCTTATACACATCTAGATGTGTATAAGAGACAGACTTCCTTGTGTTGTGTGTATTCAACTCACAGAGTTCAACGATCCTTTACACAGAGCAG	9235	10056	2	1	1	1	NA	0	1	3	0	0		intRA	369000		2
1_1_82.3_188.5	T25p30_CL	10254	4	1	1	189	82	188510364	82256082	1q31.1	1p31.1	no_gene	NA	no_gene	NA	AATTAAATTAAAAAAATCTATGGTGTCATTATAATTGTATTTTGAAAGAAAATGCCTGTTTTTGAATATTCTTTCATAGATGTTAAAAACCTGATCCATAA	ATACTTGCTATTAAAAATGAATAATAACCACTGACACCTTCATCTTGAACTTCTAGCTTCCAGAATTGTGAGAAAATAAATTTCTGTTCTTTAAGCCATCC	5639	7945	16	0	1	1	NA	0	0	0	2	2		intRA	106254000		2
1_1_205.1_226	T33p30_CL	10256	3	1	1	205	-226	205139292	226040035	1q32.1	1q42.12	DSTYK	NA	no_gene	NA	TCTTTAGGAAAATCACTATTATCAGTTTGATTTATACATTTACAAATTTTTTTTTCTGTGCACTATACATGCAGATGGGCTAAATCTCTCTCTTTTTTTTG	GACTCTGTCTTCAAAAAAAAAAAAATTGATGCAGAAGAACAATTTTTTTTTTTCTGGAGACGAAATTTCACCTTTGCCCAGGGTGGAGGGCAATGGGGCCA	2096	3252	0	1	1	1	NA	0	1	2	0	0		intRA	20901000		1
1_1_205.1_226	T33p30_CL	10256	3	1	1	-226	205	226040035	205139292	1q42.12	1q32.1	no_gene	NA	DSTYK	NA	GACTCTGTCTTCAAAAAAAAAAAAATTGATGCAGAAGAACAATTTTTTTTTTTCTGGAGACGAAATTTCACCTTTGCCCAGGGTGGAGGGCAATGGGGCCA	TCTTTAGGAAAATCACTATTATCAGTTTGATTTATACATTTACAAATTTTTTTTTCTGTGCACTATACATGCAGATGGGCTAAATCTCTCTCTTTTTTTTG	2096	3252	1	0	1	1	NA	0	1	2	0	0		intRA	20901000		2
1_2_50.4_85.5	LNCAP_CL	10049	3	1	2	-50	85	50378519	85486966	1p32.3	2p11.2	no_gene	NA	no_gene	NA	AAGAAAATTGGAAAGGCTCCTCCTCTCCCTCTCCCTCCTCTCCCTCTCCCTCCTCTCCCTCTCCCTCTGCCTCTCCCTCTCCCTCTCCCCACGCTCTCCC	TCTAAGGGCGGGATATGATGAGGGAGAGGCAGGAGGACAACCATTATCTTGGAAGACATATGTTTTAGGTGAGGACTATCGCATGGGCTCCTGGCAATGG	1066	5508	0	5	1	1	NA	0	2	1	0	0		intER	NA		1
1_2_50.4_85.5	T25p37_CL	10255	3	1	2	50	-85	50380696	85486941	1p32.3	2p11.2	no_gene	NA	no_gene	NA	CCTGTCTCTTATACACATCTAGATGTGTATAAGAGACAGGTTATCTCTTGTGCTTTTGATTTGTACTTCCATGATGATTAGTGATGTTGCACACCTTTTCA	GGAGAGGCAGAGGGAGAGGGAGAGGAGGGAGAGGGAGAGGAGGGAGAGGGAGAGGAGGAGCCTTTCCAATTTTCTTTTCTTTCTTCCTTCCTTCCTTACTT	1067	4751	1	5	1	1	NA	0	1	2	0	0		intER	NA		1
1_2_102.7_183.5	LNCAP_CL	10049	3	1	2	103	-184	102748404	183508356	1p21.1	2q32.1	no_gene	NA	no_gene	NA	ATTCTTTTGCAGCAGTGACTCTCCAAAACCACCAAGGCCTAGATATCCTCACTGCTGAGAAAGGAGGACTTTGCATTTTCTTAGGGGAAGAGTGTTGCTT	CCACGATTTTGGTTTGCTTGTCCCCCCACCACCACCCAAGAACTCGCAACAGTCCTTGGACCCTGAAGCCATGTTGGCCAACTCCAGAGGTTGGTATAAG	2206	3259	0	5	1	1	NA	0	1	2	0	0		intER	NA		1
1_3_63.5_106.1	T14p21_CL	10250	3	1	3	63	106	63475210	106073761	1p31.3	3q13.11	ITGB3BP	-	no_gene	NA	AAGCAAATTGCTTGCCTCAGCTTCCCAAAGTGCTAGGATTACAGGCATGAACCACCATGCCTGGCAATATTCCATTTAATTTGAGATTTACAAAATCCAAG	CCGGATGGGGCAGCTGGCCGGGCGGGGGGCTGACCCCCCACCTCCCTCCCGGACTGGGCGGCTGGCCGGGCGGGGTCTGACCCCCCCACCTCCCTCCTGGA	1233	4584	1	4	1	1	NA	0	0	0	2	1	truncation	intER	NA		1
1_3_124_90.6	T33p30_CL	10256	3	1	3	-124	-91	123956559	90606133	1q11	3p11.1	no_gene	NA	no_gene	NA	TTAGGAAACACTCTGTTCTGTCTCTTATACACATCTAGATGTGTATAAGAGACAGCCTTTGTGATGTGTGCGTTCAACTCACAGAGTTTAACCTTTCTTTT	CCTTTGGCCCCAAAGCGCTTGAAATCTCCCCTTGCAAATTCCACAAAAACAGTGTTTCAAATCTGCTCTCTCTAAATGAAAGTTCAACTCTGTCAGTTGAA	2083	9208	0	32	1	1	NA	0	0	0	0	3		intER	NA		1
1_3_124.6_91.5	T14p45_CL	10252	4	1	3	125	92	124579456	91519225	1q11	3q11.1	no_gene	NA	no_gene	NA	CACAACACAAGGAAGTTACAGAGCTGTCTCTTATACACATCTTTCCTAACTGCTCTATGAAAAGAAAGGTTAAACTCTGTGAGTTGAACGCATACATCACA	AAGAAATCTCAGTAACTTCCTTGTGTTGTGTGTATTCAACACACAAAGTTGAACGATGCTATACACAGAGCAGACTTGAAACACTCTTTTTGTGGAATTTG	2366	6393	3	29	1	1	NA	0	0	0	2	2		intER	NA		1
1_3_124.7_91.5	T25p37_CL	10255	3	1	3	-125	-92	124735844	91543145	1q11	3q11.1	no_gene	NA	no_gene	NA	CCTTAAAGCGCTTGAAATCTCCACTTGCAAATTCCACAAAAACAGTGTTTCAAATCTGCTCTCTCTAAATGAAAGTTCAACTCTGTCAGTTGAATACACAC	AGCAGTTAGGAAACACTCTGTTTGTAAAGCTGTCTCTTATACACATCTAGATGTGTATAAGAGACAGGTGTTCAACTCACAGAGTTTAACCTTTCTTTTCA	6517	7652	0	24	1	1	NA	0	0	0	1	2		intER	NA		1
1_4_23.9_139.7	T33p30_CL	10256	3	1	4	24	-140	23948918	139693874	1p36.11	4q31.1	no_gene	NA	MGST2	+	ATGGAAAAAAATTATCTAACGTTCAGAACTACCAATAACAGGAAGAAGAGAAATTTTTTTTTTTGAGAATGAAAAGTTTTCCCACATAAGGGGTTTTTTAA	TGAGGTAGAGTCCTGAAGCACGTATGGAAAATTTTAACCCCACCAGCAAAGACACCAGCGAGGTTACCCACACACATCTCTAAGGGCCAGGAGAGTGACCA	2222	7005	0	0	1	1	NA	0	1	2	0	0	truncation	intER	NA		1
1_4_166.7_158.3	T14p31_CL	10251	3	1	4	-167	-158	166731071	158309908	1q24.1	4q32.1	no_gene	NA	no_gene	NA	GAGAGAAAGAAATAAAAGGATCCAAATAGGAAAAGAAGAAGTCAAACTACCTCCTGTCTCTTATACACATCTAGATGTGTATAAGAGACAGCTACTGGATC	AATCTCCATGAGCTGTCTTCCATCTAGATTCTGAATTCTCCTTGTCATTTCAGTCATTTCCAACTGGTTAAGAATCATTGCTGGGGAGCTAGTGGATTGTT	2326	6293	0	9	1	1	NA	0	0	0	1	2		intER	NA		1
1_4_243_164.3	T25p30_CL	10254	3	1	4	-243	164	243037836	164276363	1q43	4q32.3	no_gene	NA	2014-03-01	-	TATGTAATATACCATTACTCAACTAGATTATAATTTTTTCTCCATTTATTGTAATTTATCATTTTCTACTTTTTTGTTTTCTCATTTTTATTGCATAATAT	CCATAAAATTGTGCTTTTCCTCAAAGATTAATCTGCCTCTCCTCTCACTCTATACCTGTCTCTTATACACATCTAGATGTGTATAAGAGACAGGTTGAGGG	4497	9086	0	0	1	1	NA	0	2	1	0	0	truncation	intER	NA		1
1_5_124.8_49.6	T14p31_CL	10251	3	1	5	-125	-50	124773095	49645683	1q11	5q11.1	no_gene	NA	no_gene	NA	TTCTGTCTAGAGTATGAAGAAATCCCGTTTCCAACGAAGGGCTCTAAGAGGTCTGAATATCCACTTGCAGACTTTACAAACAGAGTGTTTCCTAACTGCTC	TGATGTGTGCGTTCAACTCACAGAGTTTAACCTTCCTTTTCATAGAGTAGTTAGGAAACACTCCTGTCTCTTATACACATCTAGATGTGTATAAGAGACAG	2624	3349	1	28	1	1	NA	0	0	0	1	2		intER	NA		1
1_5_125.2_123.9	T14p45_CL	10252	3	1	5	-125	124	125180088	123919650	1q12	5q23.2	no_gene	NA	no_gene	NA	TTTTTAATTGGGGTTTTTCCTTGCTATTGAGTTGTTTGAATTCCTTATATATTTTGGATAGATGTGTATAAGAGACAGCAATTCCATTAGATGATGACTCC	ATTATCGAATGGAATCGAAGAGAGTCTTCGAACGGAACCGAATGGAATCATCTAATGGAATGGAATGGAATAATCCATGGACTCGAATGCAATCATCATCG	3166	5331	2	1	1	1	NA	0	2	1	0	0		intER	NA		1
1_13_173.7_33.4	T33p30_CL	10256	32	1	13	174	-33	173668648	33447599	1q25.1	13q13.2	ANKRD45	-	STARD13	-	AATCAATTCTAGATTGAGCTAAACTTTAAAACCAATCGGACATTTAGATTCTTTCCTAATAATCAATAAGTAAATGCTCATGAAAGGAACCAGATCAGTCA	TATTTCTGTTATTACTATCTGGTAAATGTAATCATTAATTTTCAATCCTTCTAACAAAATCTAGTGAAAAGTCATATGACATATAGATGTGTATAAGAGAC	5557	7381	0	0	1	1	NA	0.103	0	29	2	1	fusion	intER	NA		1
1_5_236.1_75.9	T25p37_CL	10255	3	1	5	236	76	236112719	75921021	1q42.3	5q13.3	no_gene	NA	no_gene	NA	CCCGATCACCACCCACCTGATGCCATGTTTCTTGTAGTAGCGGGCAGTGTCAGGGACGGGGCCAAACTCCTGGGTGACGGAACTGCACACGGAGTTAGCCC	TGTTGTTCTTGTAAGGAAAACAAGAAGCCAAAAAAAAAAAAAATTAAAAAGGCAGATTCAGCAAGCTGCTGTGGGGGGGGGTTAAGGGCAGCTGTTTGGGG	2611	6583	3	1	1	1	NA	0	0	0	2	1		intER	NA		1
1_6_86.2_27.5	T25p30_CL	10254	3	1	6	86	27	86219077	27484715	1p22.3	6p22.1	no_gene	NA	no_gene	NA	TGGCCGGGCAGGGGGGCTGACCCCCCCCACCTCCCTCCCGGAGGGGGCGGCTGGCCGGGCGGGGGGCTGACCCCCCCCACCTCCCTCCAGGACGGGGCGGC	TATGTCAACTGACAGATTCCTACCACGAGAGGAAGAAAGAAAAGCTCCCGAATTGGGAGTTAATTTATGCCACAAAATATATAAAGGTAGATTTAGGATGG	4439	6950	0	0	1	1	NA	0	0	0	2	1		intER	NA		1
1_6_155.7_39	T14p21_CL	10250	3	1	6	-156	-39	155700902	38959080	1q22	6p21.2	DAP3	+	DNAH8	+	CAGTTTAGTATGATGTTAGCTATGGGTTTGTCATACATGACCTTTATTGTGTTGAGGTACATTCCTTCATACCTAATTAGTTTAGGGTTTTTATCACAAAG	CACCTCCCTCCCGGACGGGGCGGCTGGCCGGGCAGAGGGGCTCCTCACTTCCCAGTAGGGGCGGCCGGGCAGAGGCGCCCCTCACCTCCCGGACGGGACGG	3773	5218	0	0	1	1	NA	0	0	0	1	2		intER	NA		1
1_7_12.4_140.1	T14p31_CL	10251	3	1	7	12	140	12377035	140062956	1p36.22	7q34	VPS13D	+	PARP12	-	GACATGCTGGTTTTTCTTTTTTTCTTTCTTTTTTTTTTTTTGAGACAGGGTCTCGCTTCTGTTGCCCAGGCTGGGGTGGAAAGGAGAAATATTTGGTGACC	CGAAAGCGGCCCCGGGCCGGCGGAAAACAGAACCTGTGCGCCCTCGCCACGCCCCCGGTCCGCAGCCTGTCTCTTATACACATCTAGATGTGTATAAGAGA	3111	10691	23	0	1	1	NA	0	0	0	2	1	fusion	intER	NA		1
1_7_151.1_99.4	T14p21_CL	10250	3	1	7	151	-99	151076611	99412742	1q21.3	7q22.1	GABPB2	+	BUD31	+	TAGAAACGGGCTTTCACCATGTTGGCCAGGCTGGTCTCGAACACCTGACCTCAGGTGATCCACCCGCCTCAGCCTCCCAAAGTGCTGGGATTACAGGTGTG	CGAGACCATCCTGGCTAACGTGGTGAAACCCCGTCTCTACTAAAAATACAAAAAAAAAAAAAAAATTAGCGGGGCATGGGGGGGGGGGCCCGCACTCCCAC	3230	4758	0	6	1	1	NA	0	1	2	0	0	fusion	intER	NA		1
1_8_96.4_73.8	T33p30_CL	10256	3	1	8	96	74	96418648	73793680	1p21.3	8q21.11	no_gene	NA	UBE2W	-	CAGAGACAGACTGCTGTCTCTTATACACATCTAGATGTGTATAAGAGACAGGTTACAACGTACATTGCCGGCAATGAACGTACCAAAACCGCCAAGGAAGT	ATGAAAAGACTGTTCAAAATTCAATTACACAGTCATGTTTACCAGTGAAAATATTCCTGTTCATCCTCATGATTATAGCAAAAGTCATACCTGTTTATCCA	3409	3689	2	0	1	1	NA	0	0	0	2	1	truncation	intER	NA		1
1_8_166_53.6	T33p30_CL	10256	3	1	8	-166	54	166002968	53570191	1q24.1	8q11.23	no_gene	NA	no_gene	NA	GAATGGTTGTGACCAAAATGCTGATAGTGATATGGACAGTGAAGTCCAGCCTGATGAGGTCTCAGATGGAGATGGGAGCTGGAGTAAAGGTCACTCTTGCT	AGATTCAATGCTACTCCTATCAAACTACCAATGACATTCTTCACAGAACTAGAAAAAAACTATTTAAAAATGCATATGGAACCAGAAAAGAGTCTGAATAG	1455	6080	6	0	1	1	NA	0	2	1	0	0		intER	NA		1
1_9_48.4_33.4	T14p21_CL	10250	4	1	9	48	33	48385608	33423722	1p33	9p13.3	SPATA6	-	no_gene	NA	TAGTCGATAAACCAATTTGTGTCTATGAAATGAATAGGGTTTAGTCTGTCTCTTATACACATCTAGATGTGTATAAGAGACAGGTCTACTTCTATCCACAC	CGGCCGCCCCTACTGGGAAGTGAGGAGCCCCTCTGCCTGGCCAGCCGCCCCGTCCGGGAGGGTGGTGGGGGGTCAGCCCCCCGCCCGGCCAGCCGCCCCAT	2702	10368	0	0	1	1	NA	0	0	0	2	2	truncation	intER	NA		1
1_9_223_78.1	T14p31_CL	10251	3	1	9	-223	78	222961440	78092356	1q41	9q21.2	DISP1	+	no_gene	NA	CTTTAGAAATGCACAAGATATGATGGATCTTAGCATTAGTAAACGCTTTTAATAAAAAATAAATTCCATTTCTCCTGGGGATAAGAGGTCATATTCTTTAT	GGAAGGCTTCCAGTTTTTGCCCATTCAATATGATATTGGCCTGTCTCTTATACACATCTAGATGTGTATAAGAGACAGATAGAAAAGTGAGTATTTTTCAA	3095	5310	1	1	1	1	NA	0	2	1	0	0	truncation	intER	NA		1
1_10_144.9_0.3	T14p31_CL	10251	3	1	10	145	-1	144912056	274087	1q21.1	10p15.3	SRGAP2-AS1	+	DIP2C	NA	TACACATCTAGATGTGTATAAGAGACAGGGACTACAGGCACCCGCCACCATGCCCAGCTATTTTTTTTTGTATTTTTAGTAGAGACAGGGTTTCACTGTGT	TGTACAGATTATTGGTAATTTGGGGACAAACAGCGTGAGTCCTGTGTGCAAATGCTTTCTATCAGCTGTATCGTAGGGAACCTTTGCGTGTCAGGAAGTAC	1668	1840	21	0	1	1	NA	0	1	2	0	0		intER	NA		1
1_11_168.3_85.9	T14p45_CL	10252	3	1	11	168	86	168270670	85946951	1q24.2	11q14.2	no_gene	NA	no_gene	NA	CACTCGAGGGACCATAGGCAGTTGGGACATGGCTTTATTCCTGTCTCTTATACACATCTAGATGTGTATAAGAGACAGCCCCTATACCAGGGCGGTGACTG	CATCTTGGGTGGTCACTTAACCTCTTTAAACCCTGGTTTCCTCAACTATACTTTACAAACCTAATTCCCATACTGCAGTATTATTTAAGGATTAGAAAGTG	4687	5917	20	0	1	1	NA	0	0	0	2	1		intER	NA		1
1_11_220.7_134.3	T25p19_CL	10253	3	1	11	-221	-134	220667294	134276001	1q41	11q25	MARK1	NA	GLB1L3	+	TTTCTTTCTGTTTTCTTTTTCTTTTTTTTTTTTTTTTTAAATAGAGTTTTTCTCTTTTGCCCAGGCTGGTGGGCCGGGGCGGGGTGTTTTCTCACCTCAAC	TTTGGTGACGAAGTAGCGGGACCTGCAGGAGGCAGAGGCCTGGTGGGGCCGTGGACGCCACGCCGAGCTGCCCAGACCCTTCCAGAAGACAGTGGGGACTA	3059	3324	40	0	1	1	NA	0	0	0	1	2	truncation	intER	NA		1
1_12_91.2_7.2	T14p31_CL	10251	4	1	12	-91	7	91177172	7185897	1p22.2	12p13.31	no_gene	NA	PEX5	+	CTTTCTTTGGTGCTCAAATTAAATTAGATGGCATTCTGTTTATTTTTCATATCTTTTGCTAACAGAAGGGGATTTGCCTTTTGATGACATTAATCAGGAAA	CTTCAGTCCATACATTTCTATTCCTGTATCTTTAACCTCCTTGTTAAGTTTGTCTCTTCCAGAATCAAAGCTGAAAAAGCTGCAAATGGTTCTTCAAATGG	6143	6978	0	7	1	1	NA	0	2	2	0	0		intER	NA		1
1_12_91.2_7.2	T33p44_CL	10257	3	1	12	91	-7	91180728	7183518	1p22.2	12p13.31	no_gene	NA	no_gene	NA	GTTTGTGTGAAGGGGGGNCCTTATTAGTTGGGGAAAGAGCCGGGGGAATGCTGGGGTAGGGAGGTAGATTCTGAGAGCTTCCTATAGGGCATAAATTACAC	CTATGCCCCAATTCAGCAGGAAGCAGTTAAAGCAGTCGTTGGCCAACCTCCCCAACAGCACTTGGGTTTTCCTGTTGAGAGGGGGACTGAGAGACAGGACT	2383	3448	4	0	1	1	NA	0	1	2	0	0		intER	NA		1
1_12_114.8_53.4	T25p37_CL	10255	3	1	12	-115	-53	114804115	53433403	1p13.2	12q13.13	no_gene	NA	AMHR2	NA	CATAGGAGACTCCATTTTGTTCTGTACTAAGAAAAATTCTTCTGCCTTGGGATGCTGTTGATCTATGACCTTACCCCAACCCGGTGCTCTCTGAATCATGT	GGTGGATCTCGAGGTCAGGAGTTTGAGACCAGTCTGGCCAACATAGTGAAACCCCGTCTCTACTACAAAATACAAAAAACTAGCTGGGCGTGGTGGCGGGC	3610	8561	0	0	1	1	NA	0	0	0	1	2		intER	NA		1
1_12_124.4_34.7	T25p30_CL	10254	3	1	12	124	35	124377195	34710556	1q11	12p11.1	no_gene	NA	no_gene	NA	AATGGTAGAATAGGAAATATCTTCTTATAGAAACTAGACAGAATGATTCTCATAAACTCCTTTGTGATCTGTGCGTTCAACTCACAGAGTTTAACCTTTCT	ATATGAAGAAATCCCGTTTCCAACAAAGGCCTCAAGGCTGTCTCTTATACACATCTAGATGTGTATAAGAGACAGGTGTAAAGGATCATTCAACTCTGTGA	5148	6198	1	36	1	1	NA	0	0	0	2	1		intER	NA		1
1_12_124.6_37.3	T14p21_CL	10250	4	1	12	125	37	124633696	37259176	1q11	12q11	no_gene	NA	no_gene	NA	ATGCGTGCGTTCAACTCACAGAGTTTAACCTTTCTGTTCATAGAGCAGTTAGGAAACACTCTGTTTGTAAAGTCTGGAAGTGGATATTCAGACCTCCTTGA	TGAGTTGAATACACACAACACAAAGAAGTTACTGAGAATTATTCCTGTCTCTTATACACATCTAGATGTGTATAAGAGACAGAGTCTGCTCTGTGTAAAGG	4058	4666	0	37	1	1	NA	0	0	0	3	1		intER	NA		1
1_13_173.7_33.4	T33p44_CL	10257	15	1	13	174	-33	173668772	33449124	1q25.1	13q13.2	ANKRD45	-	STARD13	-	CTTTGCCCACAAAAGTAATAACATACATCAAAATTGTAACCTTGCTACATATAACTGAAGTTTCACAGAGAATATGAGCATTGGAGGGAAGAGGGAAGGCT	AAAACTGCTAAAAGAGAAAACACAGGAGAAAATGTCCATGAAAAATATCCTACACCAGGATTTTTTTGGATAAAAACTTCAAAAGATGTGTATAAGAGACA	3218	4520	0	0	1	1	NA	0	1	14	0	0	fusion	intER	NA		1
1_13_173.7_33.4	T14p31_CL	10251	20	1	13	174	-33	173668924	33447663	1q25.1	13q13.2	ANKRD45	-	STARD13	-	AGATTAATCTATTGTCTTTTCAGTCTGAGCTTCTGTGTGTCTTATTGAGCATCTTAGAGCATACTATTTCTGTTATTACTATCTGGTAAATGTAATCATTA	TATGTGACTTTTCTGAAATGAGGATAGCACCTGGTCTGCCTTACTAAATAAGTGTAGAAAAATCTATAACTGTCTCTTATACACATCTAGATGTGTATAAG	5609	7428	0	0	1	1	NA	0	1	19	0	0	fusion	intER	NA		1
1_13_173.7_33.4	T14p21_CL	10250	23	1	13	174	-33	173669032	33445565	1q25.1	13q13.2	ANKRD45	-	STARD13	-	CTGTTCGGGATACCAGAACTGTGAGCCAAATAAACATATATATATATTTATTTATATATATAGCCTCAGGTATTTCTTTGTAGCAACACGCAAACAAACTA	CACCCACAATAGAAAATCACATAGGTCATAGCACCTACCCCATAGGCTCTCACATTTTGGTAGGGAAGACACAAGTAAATCAGCAATGACAGAGTGAGATC	5303	6482	0	0	1	1	NA	0	0	23	0	0	fusion	intER	NA		1
1_13_173.7_33.4	T25p30_CL	10254	19	1	13	174	-33	173669121	33446254	1q25.1	13q13.2	ANKRD45	-	STARD13	-	CTAAGAGTCAGTATGGCCTTTTCTCGGCCTGAGTCAGGGAAAGAATAGCTTTGATAATTAGACAGAAATCACTATATAGAATTTTTGCAGAAATAGAAAGT	CAGAGTGAGATCAGGGATTCAATGGAGGTAGGTAGAGTGCCTGTCTCTTATACACATCTCCTCAGGCTATTTCCACTCCTGGCTGAAGGTGAAGGGGAATT	4335	5728	0	0	1	1	NA	0	0	19	0	0	fusion	intER	NA		1
1_13_173.7_33.4	T14p45_CL	10252	19	1	13	174	-33	173669363	33442551	1q25.1	13q13.2	ANKRD45	-	STARD13	-	TCATTTTTCAAAACACTAACTTTTGTTGCTTTAATTTCAGATAATTAGTTTCTCCTTTTATCTCATCATGATACCTCGCACTTGAAATGTTCCTATTCTGT	CTAATGTGCCTTTTAAGCCAACTGATTTTTTTCTTCAAAAAAAAAAAAAAGGAGTCGCTTAATCAAGTCCCAGCTCAAGGAGAAGGACCCCAAGGGCAACC	5970	10319	0	0	1	1	NA	0.056	0	18	1	0	fusion	intER	NA		1
1_13_173.7_33.4	T25p37_CL	10255	19	1	13	174	-33	173669422	33444938	1q25.1	13q13.2	ANKRD45	-	STARD13	-	TAGCGCAGTTCTGTATTTTAATCTGTCATATTTGGCTATGTGGGCAAAGGATACATTACTGGGTACATTTGTTTCAAAAAGCAATTGCATTTTATATCCAG	TAATCAAGTCCCAGCTCAAGGAGAAGGACCCCAAGGGCAACCCTGGGCACACAGAGTTAAACAAAGAGAAGGCCTGAGGAACAGGATACAGAAAGTGGCAG	5252	7243	0	0	1	1	NA	0	1	18	0	0	fusion	intER	NA		1
1_13_173.7_33.4	T25p19_CL	10253	10	1	13	174	-33	173671074	33445041	1q25.1	13q13.2	ANKRD45	-	STARD13	-	CATTATCCCCTTATAAGGTTACATCTTGTCTCCTTCCCCACTTTAAGTTTTGATTTCCCAATGACAAAACTTTCTTTCCTTTTATGGATTAGCCACCCCAC	TAGTACAATAGTAGTTAATTTATTCATTGACTTGATTGATCATTACAAGCCCTAAGGCTGTCTCTTATACACATCTAGATGTGTATAAGAGACAGGAGGAG	3013	6371	0	0	1	1	NA	0.111	0	9	0	1	fusion	intER	NA		1
1_15_85.6_77	T33p30_CL	10256	52	1	15	86	77	85568172	77038440	1p22.3	15q24.3	DDAH1	-	TSPAN3	-	TCTTGTTGCCCAGGCTGGAGTCTGTCTCTTATACACATCTAGATGTGTATAAGAGACAGACACTGTACCTGATGATGGGGGTGTGGTGCTAAAAGGGGCCT	AGTAGAGGGAAATTTATAGCATTAAGTGCTTATAATAGAGAGAAAATGTTTTCAACCAGTGACCTCAGCTTCCATATTAAGAAACTAGACAAATAAGAGAA	6372	7376	0	0	1	1	NA	0	0	0	46	6		intER	NA		1
1_14_176.4_89.5	T33p44_CL	10257	3	1	14	176	90	176398869	89506137	1q25.2	14q32.11	no_gene	NA	FOXN3	-	GCTTTTAAATTTGATGTGATCCCATTTGTCCATTTTTTGCTTTGTTTGCCTGTGCTTAAGGGGTATTGCTCAATAAATCTTTGCCCAAATCAATGTCTTGG	CCCCTACTGGGAAGTGAGGAGCCCCTCTGCCCGGCCAGCTGCCCCGTCCGGGAGCTGTCTCTTATACACATCTAGATGTGTATAAGAGACAGATAGTAACC	2964	7363	1	2	1	1	NA	0	0	0	2	1	truncation	intER	NA		1
1_15_85.6_77	T14p31_CL	10251	41	1	15	86	77	85568390	77038583	1p22.3	15q24.3	DDAH1	-	TSPAN3	-	GCACTGTCATTTTACCCAATATGCTCTCCCTTCTTATCCACTGTGCCCACTGCCTAGGGAAGGGCTTCAAATAATCAGGCTCACCTTTAACACTATACAAC	TGCTCTGTTGCCCAGGGTCTGTCTCTTATACACATCTAGATGTGTATAAGAGACAGCCATGCAGCAGAGGGGAGGGTGGCTTGTCTGGGAAGTGGTGACTG	5985	8642	0	0	1	1	NA	0	0	0	36	5		intER	NA		1
1_15_85.6_77	T14p21_CL	10250	57	1	15	86	77	85568420	77038562	1p22.3	15q24.3	DDAH1	-	TSPAN3	-	TTTTATGGGAGGTATATAACTGTCTCTTATACACATCTAGATGTGTATAAGAGACAGGTTCCAGGGGCTGGTGCAGGCCATCCAGCAGAGGGGAGGGTGGC	TTCTTATCCACTGTGCCCACTGCCTAGGGAAGGGCTTCAAATAATCAGGCTCACCTTTAACACTATACAACAGAAACCTCGCATCATTTCAAGTAAGGCCA	6624	6831	0	0	1	1	NA	0.036	0	2	48	7		intER	NA		1
1_15_85.6_77	T25p30_CL	10254	33	1	15	86	77	85568424	77038564	1p22.3	15q24.3	DDAH1	-	TSPAN3	-	GGACAGACAGCCACCCTCTAGGCCCTGAGATGTGAGGCAGTAAGTGGGGGGAGTGGTTCCAGGGGCTGGTGCAGGCCATCCAGCAGAGGGGAGGGTGGCTT	CTCTCTCCCCCCCTCCTTTCCTGTCTCTTATACACATCTAGATGTGTATAAGAGACAGCTATACAACAGAAACCTCGCATCATTTCAAGTAAGGCCAAGAA	6159	7602	0	0	1	1	NA	0	0	0	28	5		intER	NA		1
1_15_85.6_77	T25p37_CL	10255	46	1	15	86	77	85571004	77039777	1p22.3	15q24.3	DDAH1	-	TSPAN3	-	TGTTTGGTCACATTCTAACTGTCTGATCCTGGACAAGTTGCTTAACTTCTCTGAGCCTTCATTCCCTAAGCTTAGAAAGATGTCAAAAAGCTCATCTCAGA	CAACTCACGTTTGGCCAAACTGGAAGCACGCGCCACTGGTGTCCAACACCTAATTCCAACCACTCTCACAGCCTTTCCTAGGCCAAGAAACCTCAGCATAA	5320	6603	0	0	1	1	NA	0	0	0	39	7		intER	NA		1
1_15_85.6_77	T25p19_CL	10253	37	1	15	86	77	85571064	77040099	1p22.3	15q24.3	DDAH1	-	TSPAN3	-	ATTCCCTAAGCTTAGAAAGATGTCAAAAAGCTCATCTCAGAGGGCTCTCCTGAACATGAACCTGTAAGGCGTTTGGCCCATGGCGGTGCCCTGTAAATGTC	TTACATATTGCACGTGCAGTGGTTCTCAACCCAGCTGCTCAACGGAGTCACCTGAGCAGATTTTCAAATGCTGATGGTTGGGTCCGACCTCAGACAAACTG	5116	6166	0	0	1	1	NA	0	0	0	31	6		intER	NA		1
1_15_85.6_77	T33p44_CL	10257	27	1	15	86	77	85571121	77039197	1p22.3	15q24.3	DDAH1	-	TSPAN3	NA	GAACCTGTAAGGCGTTTGGCCCATGGCGGTGCCCTGTAAATGTCACTTCCCTTCTCTTTCCCCTTCTGAAAGAAGGATCCATAATGATAAGAATTTTCAAT	ATTTATGCCAGGGGGAGAATGCCCACAAATGAATCCAAGTCAGATTCACTGCTTCTGCAGCTTTCTCCGTTCTCCCATCACTGGGCACCACCTCAGCTGCT	4771	5731	0	0	1	1	NA	0	0	0	23	4	truncation	intER	NA		1
1_15_85.6_77	T14p45_CL	10252	42	1	15	86	77	85571421	77039350	1p22.3	15q24.3	DDAH1	-	TSPAN3	-	AAGAGGGAGTTAGCGTGTAATTGGGTGTATAAATAACTGCAGCCTCTTCCTGACCGAGGGCCACTCAAAGACAGCAAGGAGCAGGAGGACAAGCATGGTCT	CACATCTTTAAAGGGTGAGACTCAGAGTTGGACATCCCTTGTCTGTACTCCCAAAGCTGCACGGCTTCTAGAGCTTTAATCCACAGTATTGTATCTGTCTC	5381	8593	0	0	1	1	NA	0	0	0	34	8		intER	NA		1
1_15_85.6_77	LNCAP_CL	10049	17	1	15	86	77	85571113	77039275	1p22.3	15q24.3	DDAH1	-	TSPAN3	NA	CACTGGGCACCACCTCAGCTGCTGGGAACCAACTGCATGGATGGATGGCCTTCCCAGCAGAGACGGTGCCAGATAAAGAGGGAGTTAGCGTGTAATTGGG	CTGAACATGAACCTGTAAGGCGTTTGGCCCATGGCGGTGCCCTGTAAATGTCACTTCCCTTCTCTTTCCCCTTCTGAAAGAAGGATCCATAATGATAAGA	2689	2782	0	0	1	1	NA	0	0	0	13	4	truncation	intER	NA		1
1_5_151.6_32.3	T25p19_CL	10253	11	1	5	-152	32	151601102	32283840	1q21.3	5p13.3	no_gene	NA	MTMR12	-	CCTACTGAAAGTGTTACCTCTTATGACTCACTCCACTGGGTCCTCTGAGGCTGTCTCTTATACACATCTAGATGTGTATAAGAGACAGCCGGGAGGGAGGT	GTGGCCGGGCAGAGGGGCTCCTCACTTCCCAGTAGGGGCGGCCGGGCAGAAGCGCCCCCCACCTCCCGGATGGGGCGGCTGGCCGGGCAGAGGGGTCCTCA	885	2669	0	0	4	1	NA	0	7	4	0	0	truncation	intER	NA		1
1_15_224.2_40.5	T14p21_CL	10250	3	1	15	-224	41	224199143	40508610	1q42.11	15q15.1	no_gene	NA	no_gene	NA	TGTGGGTGTTTTGCACCTGTCTCTTATACACATCTAGATGTGTATAAGAGACAGTAACAATATACTTGGATAGAATGGATAAGATCTAGCATTTGATAGTA	CTAATTTTTGTATTTTTGTATTTTTTTTTTTTTTTTTGAGATGGGGTCTTGGTTTGTGGCCCCGGTTGGGGTGGAGGGGGATGGCCCTGGGTCAACTGAAC	2951	3284	21	0	1	1	NA	0	2	1	0	0		intER	NA		1
1_16_123.9_38.3	T14p21_CL	10250	3	1	16	124	38	123947787	38277104	1q11	16q11.1	no_gene	NA	no_gene	NA	TTTGCAAGTGTAGTTTTCAAGCACTTTAAGGTCAACGGCAGAAAAGGAAATATCTTCGTTTCAAAACTAGACAGAATCATTCCCACAAACTGCGTTGTGAT	CCCGTTTCCAACGAAGGCCTCAAAGAGGTCTGAATATCCACTTGCAGACTTTACAAACAGAGTGTTTCCCTGTCTCTTATACACATCTAGATGTGTATAAG	592	5231	0	22	1	1	NA	0	0	0	2	1		intER	NA		1
1_20_178.7_54.5	T14p45_CL	10252	3	1	20	-179	-54	178696226	54479039	1q25.2	20q13.2	no_gene	NA	DOK5	+	TATCATCTATCATCTATCTATCTATCTATCATCTATCATCTATCTATCTATCATCTATCTATCATCTATCTGTCTCTTATACACATCTAGATGTGTATAAG	TCTGTGACCCATTTGAATGGGAATGTTTTTAGAATGTTTCCTGTCCTGTTAAAAAATCACATATATAAATATACGTATATTATATATTATACAATATGTAC	2015	2321	8	0	1	1	NA	0	0	0	1	2	truncation	intER	NA		1
1_2_50.4_85.5	T25p37_CL	10255	3	2	1	-85	50	85486941	50380696	2p11.2	1p32.3	no_gene	NA	no_gene	NA	GGAGAGGCAGAGGGAGAGGGAGAGGAGGGAGAGGGAGAGGAGGGAGAGGGAGAGGAGGAGCCTTTCCAATTTTCTTTTCTTTCTTCCTTCCTTCCTTACTT	CCTGTCTCTTATACACATCTAGATGTGTATAAGAGACAGGTTATCTCTTGTGCTTTTGATTTGTACTTCCATGATGATTAGTGATGTTGCACACCTTTTCA	1067	4751	5	1	1	1	NA	0	1	2	0	0		intER	NA		2
1_2_50.4_85.5	LNCAP_CL	10049	3	2	1	85	-50	85486966	50378519	2p11.2	1p32.3	no_gene	NA	no_gene	NA	TCTAAGGGCGGGATATGATGAGGGAGAGGCAGGAGGACAACCATTATCTTGGAAGACATATGTTTTAGGTGAGGACTATCGCATGGGCTCCTGGCAATGG	AAGAAAATTGGAAAGGCTCCTCCTCTCCCTCTCCCTCCTCTCCCTCTCCCTCCTCTCCCTCTCCCTCTGCCTCTCCCTCTCCCTCTCCCCACGCTCTCCC	1066	5508	5	0	1	1	NA	0	2	1	0	0		intER	NA		2
1_2_102.7_183.5	LNCAP_CL	10049	3	2	1	-184	103	183508356	102748404	2q32.1	1p21.1	no_gene	NA	no_gene	NA	CCACGATTTTGGTTTGCTTGTCCCCCCACCACCACCCAAGAACTCGCAACAGTCCTTGGACCCTGAAGCCATGTTGGCCAACTCCAGAGGTTGGTATAAG	ATTCTTTTGCAGCAGTGACTCTCCAAAACCACCAAGGCCTAGATATCCTCACTGCTGAGAAAGGAGGACTTTGCATTTTCTTAGGGGAAGAGTGTTGCTT	2206	3259	5	0	1	1	NA	0	1	2	0	0		intER	NA		2
2_2_3.8_4.2	T25p19_CL	10253	4	2	2	4	4	3795494	4176002	2p25.3	2p25.3	DCDC2C	+	no_gene	NA	TTTTAGGTCTAATGTTTAAGTCTTTAATCCATCTTGAATTGATTTTTGTATAAGGTGTGAGGAAGGGATCCAGTTTCAGCTTTCTACATATGACTAGCCAG	GGTTAAGTCCTCCATGAAAAGTAACTGGTTCAAACATGGCCAATATGCCCAGCAACTTGTGGATGCTGGGGGATTCTCTACGTTCTCCCCGGTAAGCCTCA	643	4680	0	0	1	1	NA	0	0	0	4	0		intRA	381000		1
2_2_3.8_4.2	T25p19_CL	10253	4	2	2	4	4	4176002	3795494	2p25.3	2p25.3	no_gene	NA	DCDC2C	+	GGTTAAGTCCTCCATGAAAAGTAACTGGTTCAAACATGGCCAATATGCCCAGCAACTTGTGGATGCTGGGGGATTCTCTACGTTCTCCCCGGTAAGCCTCA	TTTTAGGTCTAATGTTTAAGTCTTTAATCCATCTTGAATTGATTTTTGTATAAGGTGTGAGGAAGGGATCCAGTTTCAGCTTTCTACATATGACTAGCCAG	643	4680	0	0	1	1	NA	0	0	0	4	0		intRA	381000		2
10_10_122.8_122.9	T25p37_CL	10255	7	10	10	-123	123	122776844	122877786	10q26.13	10q26.13	DMBT1P1	+	FAM24B-CUZD1	-	TTTGCAAAGTTTTTTCAGCTTTGAAAATAAGATTGAATTTGCCAGTTTCACCTCTTTCTACTCCTGTTATACTGTGATAGAGTTCCCAAACAACCCCTATT	GCATGAAGCAGATACAGGTGAGGATACAAATGCAGGTGCTGAGAGGAAAGGACACAGTCAGTAAATGAATAAATGCATTTCAGGGCCTGTCTCTTATACAC	2685	3572	0	0	1	1	NA	0	7	0	0	0		intRA	101000		1
10_10_122.8_122.9	T25p30_CL	10254	8	10	10	-123	123	122778579	122876414	10q26.13	10q26.13	DMBT1P1	+	FAM24B-CUZD1	-	GGTTACTTTGCCCCCTCCTTCTGCACAAAGCAGGAGGGAGTTTTAATCCAATCCTTGTCCTAAGAATCTGCTGCAGCTCTGAAAAGCAAAACTCCCAAAAG	AGTTTACCAAAAGGCATCTCATTATCAGAAAGGATTATTGATAGACATTCCAGAGGTGGCTAACTTACTCGTAGCTGTTTATACACAAGAAAATTCAGAAA	1684	2455	0	0	1	1	NA	0	8	0	0	0		intRA	98000		1
10_10_84.3_94.8	T14p31_CL	10251	30	10	10	-84	95	84345362	94823156	10q23.1	10q23.33	CCSER2	+	CYP2C19	+	ATGTATCTTTATCCAAAATGATTAGATGGTAACATTCAAAATGTCCCAGTACCAAATGTCAAAATACTAAATGCTTTTAAAGTATGTTTCTGAGTTGTATT	GTCCCCTCAATATTAGTATTTGGAAGTGCCAAGGGTCAAATATGGTAGAGAATGAGGTTGAAAAACGAGGCTCTCTCTGCCTAGGTTTCCTACACAACTCT	6050	10411	0	0	1	1	NA	0	30	0	0	0	fusion	intRA	10478000		1
10_10_84.3_94.8	T14p21_CL	10250	34	10	10	-84	95	84346214	94822008	10q23.1	10q23.33	CCSER2	+	CYP2C19	+	TTACTTCCCATTTATAAGTGAGAACATGTGGTATTTGGTTTTCTGTTCTTGTATTAGATTGCTTAGGATAATGGCCTCCTGCTTCATCTATAGTGCCTGTC	AAGGTAGGCGGATCACCTGAGGTCGGGAATTCAAGACCAGCCTGACCAACATAGAGAAACCCCGTCTCTACTAAAAGTACAAAATTAGCCAGGCGAGGTGG	9436	10016	0	0	1	1	NA	0	33	1	0	0	fusion	intRA	10476000		1
10_10_84.3_94.8	T25p37_CL	10255	30	10	10	-84	95	84348454	94822127	10q23.1	10q23.33	CCSER2	+	CYP2C19	+	CATAAGAAGTGAGGATTCTCCCTCGCCCTCGCCCTCGCCCTTGCCCTGTCTCTTATACACATCTAGATGTGTATAAGAGACAGATTCACAATAGCAAAAAA	TTTTTTATGGCTGCATAGTATTCCATGGTGTATATACTAGTCTGTTCTCATGCTGCTAATAAAGACATACCTGAGGCTGGGGAATTCATAAAGGAAAGAGG	5943	7422	0	0	1	1	NA	0	30	0	0	0	fusion	intRA	10474000		1
10_10_84.3_94.8	T25p19_CL	10253	36	10	10	-84	95	84348789	94822219	10q23.1	10q23.33	CCSER2	+	CYP2C19	+	GGAAAGAGGTTTAATGGACTGTCAATTCCACATGACTGGAAAGGCCTCACAATAAGTCTCTGATAGCAAGACTTATTTACTATCACAAGAACAGCATGGGA	ATATATACATATAAATGAAAGAGAGCAAATGGTAAGAAAATGGCAAAAAACATTAACAAGTAACTCTGGATAAAGAGTATTTAGATATTTTTTGTACTAAT	2911	7869	0	0	1	1	NA	0	36	0	0	0	fusion	intRA	10473000		1
10_10_84.4_84.5	T25p37_CL	10255	9	10	10	84	-84	84393433	84474832	10q23.1	10q23.1	CCSER2	+	CCSER2	+	TTATCCCCACTCAACATACTGCCTTCTAAGCTTTCTTTTTTTTTGTTCAAAGCATGATCTTAAAGATATGTTTAAGTTAATGGGTGTAATGCAGGGTTCCT	GAAATGGATGGGACCTACATAATTTCTTGTTGAGTTTACAACTGTTTTTATTTTTAAAATCACTTTTAGTTAGGGACTTTTACTCGGAACTTAAAACATCA	927	1830	0	0	1	1	NA	0	0	9	0	0		intRA	81000		1
10_10_84.4_84.5	T25p19_CL	10253	7	10	10	84	-84	84393640	84474917	10q23.1	10q23.1	CCSER2	+	CCSER2	+	TCATTTGTTTAGCTTTTCTGTTATTTTTCTCTACTTACATGTATTCCTGTGAATAAATCCTTGTTAACCTTTAAAAAATTAAAGGTACTGTTTAATACCTG	TGACCATGAATGGACAGCCAACAGGATTCCAAAAAAGCTGATCTGGAACCTAATCAATCAGCCAAATGACCAATAAGAAACCACTGAAATGGATGGGACCT	742	3704	0	0	1	1	NA	0	0	7	0	0		intRA	81000		1
10_10_84.4_84.5	T33p30_CL	10256	11	10	10	84	-84	84394189	84474638	10q23.1	10q23.1	CCSER2	+	CCSER2	+	TCAATAATTCTTGAGCTTCTACTATGCTCCAGGCATACTCTTAATTTCTGAGGACACTGAGGTGGATAAGGCCTGTCTCTTATACACATCTAGATGTGTAT	TATGTAGTTCTATCACAACATAACTATCATAACCCTATATGGTCAGTACTACTTTTTTTTTTTTTTTTTTTTTTTTGTGGGGGCTTTTTTTTTTTCCCCGG	1007	1706	0	0	1	1	NA	0.1	0	10	1	0		intRA	80000		1
10_10_84.4_84.5	T14p21_CL	10250	12	10	10	84	-84	84394294	84474661	10q23.1	10q23.1	CCSER2	+	CCSER2	+	GGACCAGGCATTAAGTAGTTTACTATGTAGTTCTATCACAACATAACTATCATAACCCTATATCTGTCTCTTATACACATCTAGATGTGTATAAGAGACAG	TGATAGGCAGATAAATTATAAACACATGATCGTAGTATGAATTTATAAATGATTAGTATGCATATGCTCTTGAAATAACAAAAGGAAAGTATGTGTGTGTG	1191	2994	0	0	1	1	NA	0	0	12	0	0		intRA	80000		1
10_10_84.4_84.5	T14p45_CL	10252	6	10	10	84	-84	84393309	84475691	10q23.1	10q23.1	CCSER2	+	CCSER2	+	TGTAATAGGATCAACTTTTAACATATATGAGGGGCTGTCTCTTATACACATCTAGATGTGTATAAGAGACAGCTGTAGCTTTTCACTTGCAACCTATGTGC	AAATCCTTTTGAAAATCTGATTTTTGAAAATTTGAAATTTATGGGTGTAAAAGGCTGCGTAAATGTCAGTTGGCACATAAAGACAATTGTAGAAGTTGAAA	837	2271	0	0	1	1	NA	0	0	6	0	0		intRA	82000		1
10_10_84.4_93.7	LNCAP_CL	10049	15	10	10	84	-94	84393838	93665988	10q23.1	10q23.33	CCSER2	+	FRA10AC1	-	TGTGATGCTAGCATAGATGTGGTAGTGGAGGGACAGCTTATAGAAAGTTGAGATGGTCCTAATGTAGGTAAATAGAAATCTCAAACTGATATTGATACTT	TTGTGTCTCCCCCACCCCTCACCCATTTCATATATTTAAGCCCCAATCCCCAGTACCTCAGAATGTGACTGTATTTGGAGATAAGGCCATTAACTAAAAG	2188	3607	0	0	1	1	NA	0	2	13	0	0		intRA	9272000		1
10_10_84.4_93.7	T33p30_CL	10256	35	10	10	84	-94	84393361	93666056	10q23.1	10q23.33	CCSER2	+	FRA10AC1	-	GATGTTGAGAGATTTTAGTTCGGGGAGTGGCTTGAGGTATGAATCACAGTTACGAATGTTATGGGTGAATTGTGTCTCCCCCACCCCTCACCCATTTCATA	GGCTGCGTAAATGTCAGTTGGCACATAAAGACAATTGTAGAAGTTGAAAAATGATTGCTGTATTTCAGTGTTTTATCCCCACTCAACATACTGCCTTCTAA	2339	5683	0	0	1	1	NA	0	1	34	0	0		intRA	9273000		1
10_10_84.4_93.7	T25p37_CL	10255	39	10	10	84	-94	84393408	93662850	10q23.1	10q23.33	CCSER2	+	FRA10AC1	-	AAAATGATTGCTGTATTTCAGTGTTTTATCCCCACTCAACATACTGCCTTCTAAGCTTTCTTTTTTTTTGTTCAAAGCATGATCTTAAAGATATGTTTAAG	CTGTAAGGAATTGTTACAGCACTCAGAGCTGCTAGGATAAGTTTAACCACGGGCCCTGTCTCTTATACACATCTAGATGTGTATAAGAGACAGCAGGAATA	4262	5797	0	0	1	1	NA	0.026	1	37	1	0		intRA	9269000		1
10_10_84.4_93.7	T33p44_CL	10257	14	10	10	84	-94	84393452	93666122	10q23.1	10q23.33	CCSER2	+	FRA10AC1	-	TGCCTTCTAAGCTTTCTTTTTTTTTGTTCAAAGCATGATCTTAAAGATATGTTTAAGTTAATGGGTGTAATGCAGGGTTCCTACGCTGTATTTTGGTGCAT	CATCATTATTTTCTATATCATATTTACAACACTATACATTCTCTGTCTCTTATACACATCTTTAATTTTTTAAAGGTTAACAAGGATTTATTCACAGGAAT	2208	3275	0	0	1	1	NA	0	0	14	0	0		intRA	9273000		1
2_2_4.7_6.4	T14p31_CL	10251	16	2	2	6	-5	6355351	4746137	2p25.2	2p25.2	no_gene	NA	no_gene	NA	AAAATATATCTATTGAAAAAGATATTTTTCAAAACAGAGTAAATGAAAATTAAAAATAAAAATAAATTTTAAAAAGGGTGACATTCGAACCTAACATAATC	CAAAGAATTAGGGATGACATGTTCTAGGCCTGGTGTTGGACACAGTATTCCTTATTTTTATGAGGTAGATTCAGACAGATGTGTTCAAATACTACTTATTA	4741	5849	0	0	1	1	NA	0.067	15	0	1	0		intRA	1609000		2
2_2_4.7_6.4	T25p19_CL	10253	20	2	2	6	-5	6355423	4742533	2p25.2	2p25.2	no_gene	NA	no_gene	NA	CCTGTACATACACACACACACACACACACACACACACACACATTTCCATAGATAAACATCTGTAACTATATTAATCTAAACACCAGTTATTACTTGTGTCT	AGACAGATGTGTTCAAATACTACTTATTATCTTTGTCATATTAGACACCTATTAGCCTGTCTCTTATACACATCTAGATGTGTATAAGAGACAGGTACACT	5259	6147	0	0	1	1	NA	0	18	2	0	0		intRA	1613000		2
2_2_4.7_6.4	T33p44_CL	10257	13	2	2	6	-5	6355480	4745488	2p25.2	2p25.2	no_gene	NA	no_gene	NA	GACATTATCTTCTCTCTCTCTTGCTCTCTCTCACTCTCTCTCTCATTTTGGCTTAAATTTTCAAGTTTACATACAATGTAAAAATAATTTTTAACCAACAG	TTGTCATATTAGAAATATACTTAGCCTGTTAGCGTTTCAAGTTCCAAATATCTAAAACAAGGTTAATAATTACAATCTTAAAAAACATCACAGAGCTTTAA	3163	3915	0	0	1	1	NA	0	13	0	0	0		intRA	1610000		2
2_2_4.7_6.4	T14p21_CL	10250	19	2	2	6	-5	6355805	4741376	2p25.2	2p25.2	no_gene	NA	no_gene	NA	TAGTCACTCTAATAGTTTAGGAGCTCTATCTCGATTTAGTTTTAACTTTGATTCACTAATGATAAATATTTTGAGCATATTTTTATATGCTTAGTTGACAT	TGGGGGTTTCAGATTAATCTAAAAAAAGGCTTGATAACAACAAAAATTCTTGACTTAAAGAGAAATTCATTGATGTTAATTACAACACAGAACACAATCCA	4117	7244	0	0	1	1	NA	0.056	18	0	0	1		intRA	1614000		2
2_2_4.7_6.4	T33p30_CL	10256	25	2	2	6	-5	6355851	4743725	2p25.2	2p25.2	no_gene	NA	no_gene	NA	GAAATAAGCAACCATATAAAGTCCTTTAGCATGGCTATTTTGTGATTGTTTCTTAGTAGGTTTTATTTTTAGAAAAGTTTAGATTTACAGAAAAACTGAGA	TTCTTGACTTAAAGAGAAATTCATTGATGTTAATTACAACACAGGACACAATCCCACCTCCCTTGGTGCAAATAAATCCTCCCTGAGGTTTGTGATGAAGT	5360	5571	0	0	1	1	NA	0	24	1	0	0		intRA	1612000		2
2_2_4.7_6.4	T25p37_CL	10255	21	2	2	6	-5	6356437	4742783	2p25.2	2p25.2	no_gene	NA	no_gene	NA	GGAAGCTGCCTGGCAGCGAGCCCAACCCCCCAAGGGCTGCAGAGACCCCCACAGAGCCAAGACTGAGAAAATTGGACACAACGAAGAGTGAGACTGCGTTC	TGCTGTTCTTTTTGAACACGCCATATTTCTGGAACTATTACATGCTTCAGGCTCATCTTACATATTTTTTTTCTCAGTCTTAGAATCAGGCATTTTTTCAA	4801	6327	0	0	1	1	NA	0	20	1	0	0		intRA	1614000		2
2_2_4.7_6.4	T25p30_CL	10254	20	2	2	6	-5	6356674	4742948	2p25.2	2p25.2	no_gene	NA	no_gene	NA	AGGAAAAAATGAGGGGGCTTTGGATGACCCAGAAAAAAGGGTTGACCTCCAGGCTGCTCCATTAGATGTGTATAAGAGACAGGTGTGTGTGTGTGTGTGTG	TCTATTAAGTCCCACTGATATCAGTATGGATTATGATATTTATTTTGTACTTTGAGTTATAATTCAGTACTTCGCTTTTTGCGCAAATGGTTCTAGTTTTG	5368	6003	0	0	1	1	NA	0.176	15	2	2	1		intRA	1614000		2
2_2_4.7_6.4	T14p45_CL	10252	23	2	2	6	-5	6357817	4742188	2p25.2	2p25.2	no_gene	NA	no_gene	NA	GGGGAGAGCTTAAGGAGGTGATGAGGTCCTGAATTCTACTCCCATGAATAGAATTCTATTCTCATGACGAGAATTAGCGCCCTTGAAAAAGAGGCTGAAAG	CTCATTTCCAAAGTCATGTAGGCCAGCAACTTTCCCCAATACCTCCTTCACTGAGATTGTTTTATGTGTTTGTAATAGCATTAGATTCTCTTATCACAATC	3559	7041	0	0	1	1	NA	0	23	0	0	0		intRA	1616000		2
10_10_84.4_93.7	T14p21_CL	10250	32	10	10	84	-94	84393572	93663397	10q23.1	10q23.33	CCSER2	+	FRA10AC1	-	GTAGATGTATGCACATAGGTTGCAAGTGAAAAGCTACAGAGTGAAAGTTGGTTTGGATCCTCTTCATTTCATTTGTTTAGCTTTTCTGTTATTTTTCTCTA	TGACAATGATATTTGTTTTTTGTTTTTTTTAAGCACCCAGTGTTCTGCAGAGGAGCCACCTTCTAGCAAGATGAAGAAGCCTAGCTCCAACCCTGTCTCTT	4679	5139	0	0	1	1	NA	0	1	31	0	0		intRA	9270000		1
2_2_8_91.4	T14p45_CL	10252	5	2	2	8	-91	8016828	91445005	2p25.1	2p11.2	LINC00299	-	no_gene	NA	ATCTCAACACCTGTCCTGAGAGCACGTCTCTACACCTCTACCTGCATTCTGGAGTCAGGGAGAAAGTCAAAACGGACGACAAGACACTAGATCAGCTGTGT	ATAGTCTCTCCCTCCACCCCCTTCAACTGTCTTTCTCAAACATTACTCCCACCCACTCCTGTCTCTTATACACATCTAGATGTGTATAAGAGACAGGTGCA	2655	3719	0	0	1	1	NA	0	0	5	0	0	truncation	intRA	83428000		1
10_10_84.4_93.7	T25p30_CL	10254	26	10	10	84	-94	84393671	93666214	10q23.1	10q23.33	CCSER2	+	FRA10AC1	-	AAAAATAGTTTGGTCTTCATCATTCTATTATCAAGGGTAAAAGTAGAGAAAAGAGATAAGCATTTCAGATGGAATGACGTTGAATAAAATGACATCATTAT	TACTTACATGTATTCCTGTGAATAAATCCTTGTTAACCTTTAAAAAATTAAAGGTACTGTTTAATACTTTTCACTTAGTTTTGTATACACATTATGACATA	2054	5226	0	0	1	1	NA	0.083	1	23	2	0		intRA	9273000		1
10_10_84.4_93.7	T14p31_CL	10251	28	10	10	84	-94	84393824	93663157	10q23.1	10q23.33	CCSER2	+	FRA10AC1	-	TTTATGGCTTTGTCACATGCCATTAAGCTCAGCCTAGCTTCTGGCTACATTACAGGGAGCAAAAACAGAGCCCATCTAACCTTTTTCGGCTCCTCCTTCTT	CAAGTAACTAAAAATGTGATGCTAGCATAGATGTGGTAGTGGAGGGACAGCTTATAGAAAGTTGAGATGGTCCTAATGTAGGTAAATAGAAATCTCAAACT	5412	8743	0	0	1	1	NA	0	0	28	0	0		intRA	9269000		1
10_10_84.4_93.7	T14p45_CL	10252	27	10	10	84	-94	84394206	93663138	10q23.1	10q23.33	CCSER2	+	FRA10AC1	-	CCATTAAGCTCAGCCTAGCTTCTGGCTACATTACAGGGAGCAAAAACAGAGCCCATCTAACCTTTTTCGGCTCCTCCTTCTTGCTTTTTTGCCTCCTCTTC	TCTACTATGCTCCAGGCATACTCTTAATTTCTGAGGACACTGAGGTGGATAAGGCTGTCCTTGTCCTTAATTAGTTCAAAATCTTGTTTGATAGGCAGATA	4763	5100	0	0	1	1	NA	0.038	0	26	1	0		intRA	9269000		1
10_10_84.4_93.7	T25p19_CL	10253	28	10	10	84	-94	84394321	93663267	10q23.1	10q23.33	CCSER2	+	FRA10AC1	-	GATCGTAGTATGAATTTATAAATGATTAGTATGCATATGCTCTTGAAATAACAAAAGGAAAGTATGTGTGTGTGTGTGTGTGTGTGTGTGTGTGTGTGTGT	TACATAAGATGTTGTCTGTGGCAGGGCCAGGGGGACCTGAAAACCACCAATCGGCCTGTTAAAATGATCAGTCTGCACCCTGTCTCTTATACACATCTAGA	3304	4895	0	0	1	1	NA	0	1	27	0	0		intRA	9269000		1
10_10_84.4_94.4	T25p19_CL	10253	9	10	10	-84	-94	84385658	94425091	10q23.1	10q23.33	CCSER2	+	TBC1D12	+	TTAAGTCCCATTTATCTATTTTTGATTTGTTGCATTTACTTTTGAGGTCTTACTCATAAATCTTTTGCCTAAGCCAATGTCCAGAAGCTGTCTCTTATACA	CACACCCTCTACTAACCCCGGAAATGAACTTGAAGATGGACTTGCAAACCAGAGGTAGTGCCAGAGGAGTAATTCTTGCTTGCCCCATGCAGTGATTCCCT	1702	2266	0	0	1	1	NA	0	0	0	0	9		intRA	10039000		1
10_10_84.4_94.4	T14p21_CL	10250	17	10	10	-84	-94	84385659	94424335	10q23.1	10q23.33	CCSER2	+	TBC1D12	+	ATTAAGTCCCATTTATCTATTTTTGATTTGTTGCATTTACTTTTGAGGTCTTACTCATAAATCTTTTGCCTAAGCCCTGTCTCTTATACACATCTAGATGT	GAGGAAGAAAATGACAGATAAGCCATTACAACTAGAAAACACTACCAAGTATAAGCAGAAAATAACAGAATATTTCACTTCCTTGTCCCCAAATCCTCAGT	1232	2992	0	0	1	1	NA	0	0	0	0	17		intRA	10039000		1
10_10_84.4_94.4	T14p31_CL	10251	12	10	10	-84	-94	84386230	94423692	10q23.1	10q23.33	CCSER2	+	TBC1D12	+	ACTTTGCTATTTTGATAATTTATATTTATTGTGATAAACATACAAGTGCAGATATCATTTTGATATAATAACTTCTTTTCCTCTAGGTAGATGTCTAGTAG	TTATGATCCGGGCCCTCAGTCAGAGCTGATTTAACTGTACCACTGATAAAACAGAGAAAAATGCATACACAGGCTAAGACAAGCAGACCCCCCAAGTTTTT	1710	3001	0	0	1	1	NA	0	0	0	0	12		intRA	10037000		1
10_10_84.4_94.4	T33p44_CL	10257	10	10	10	-84	-94	84386307	94424176	10q23.1	10q23.33	CCSER2	+	TBC1D12	+	ATAGTATTCCATGGTGTATATACACCACATTTTCTTTATCCAATCAACTACTAATGGACACTTAAGTTGATTCCATGACTTTGCTATTTTGATAATTTATA	ACAATGGGGACACAAATTATCTTTACAATATTATTTCCTACTACTCTCTTCCTACAACTAGGAAAAATATACAGTTGTCCTTTGGTATCTGTGGGGGACTG	1577	3199	0	0	1	1	NA	0	0	0	0	10		intRA	10038000		1
10_10_84.4_94.4	T25p30_CL	10254	16	10	10	-84	-94	84386495	94424147	10q23.1	10q23.33	CCSER2	+	TBC1D12	+	CAGGCATTTGTGCCACCATGTCTGGCTAATTTTTGTAGTTTTAGTAGAGACAGGGTTTAGCCATGTTGGCCAAGCTGGTCTTGAACTCCTGGCCTCAAGTG	ATTATTTCCTACTACTCTCTTCCTACAACTAGGAAAAATATACAGTTGTCCTTTGGTATCTGTGGGGGACTGATTCCAGGACTTCCCTCAGATACCAAAGT	1609	3126	0	0	1	1	NA	0	0	0	0	16		intRA	10038000		1
10_10_84.4_94.4	T33p30_CL	10256	13	10	10	-84	-94	84386551	94423761	10q23.1	10q23.33	CCSER2	+	TBC1D12	+	CCTCTGCCTGGGTTCGAGTGATTCTTGTGCCTCAGCCTCCCGAATCTGTCTCTTATACACATCTAGATGTGTATAAGAGACAGCCTCGTGATCTGCCCGCC	GCCTACAACCTACTCCCACTCTGCCATTCCTTCTCTGAAACAGTAGCCCAGAGTGGCTATTTTTGTAGTTTATGATCCGGGCCCTCAGTCAGAGCTGATTT	1381	2318	0	0	1	1	NA	0	0	0	0	13		intRA	10037000		1
10_10_84.4_94.4	T14p45_CL	10252	11	10	10	-84	-94	84386924	94423841	10q23.1	10q23.33	CCSER2	+	TBC1D12	+	TCTGAGCTTCTAGAAACCCATCACCCAAACAGTGAACACTGTACCCAATAGGTAATTTTTCAACTCTTATCCCCCACCCATCCTCCCCACTTCTGAAGTCC	TATGATCCTAGGTTGGTTGAATCCATAGATGTGGAACCCACAGACAGAAAGGGTCATCTGACTGTATGTGGTTTTGGCATGCCTACAACCCTGTCTCTTAT	1444	2910	0	0	1	1	NA	0	0	0	0	11		intRA	10037000		1
10_10_84.4_94.4	T25p37_CL	10255	8	10	10	-84	-94	84387751	94423893	10q23.1	10q23.33	CCSER2	+	TBC1D12	+	CTTGTCTTCAAAATTACTTCAGTGTGGCCGGGCGCGGTGGCTCACACCTGTAATCCCAGCACTTTGGGAGGCCGAGGTGGGCGGATCACGAAGTCAGGAGA	AGAAAAAAGTCTGTTCATGTTCAGTACAGACTAAATATTTTTTCTGGACATTTATGATCCTAGGTTGGTTGAATCCATAGATGTGGAACCCACAGACAGAA	1148	1469	0	0	1	1	NA	0	0	0	0	8		intRA	10036000		1
10_10_84.4_94.4	LNCAP_CL	10049	6	10	10	-84	-94	84388210	94423870	10q23.1	10q23.33	CCSER2	+	TBC1D12	+	TACAGACTAAATATTTTTTCTGGACATTTATGATCCTTATGCCCCTTTAACTCAGGTTTTATCGTACATCCTGCATCAGTATTAAGTTTCTTCTTAGTAT	ATCACAAACCAAACTTTGAGACTTTATTCTAACCCAAAGCAATAGAATCTAAACATTCATACTAAGAAGAAACTTAATACTGATGCAGGATGTACGATAA	1034	1503	0	1	1	1	NA	0	0	0	1	5		intRA	10036000		1
10_10_84.4_94.7	T14p31_CL	10251	27	10	10	84	-95	84385213	94695254	10q23.1	10q23.33	CCSER2	+	CYP2C18	+	ACAGCTGAATTCTATCATAGGTACAGAATTAGAAAAAACAATCCTAAAATTCAAGTGGAACCAAAAAAACACCCCAAACAGCCAAAACAATCCTAAGCAAA	TGAGAACACATGGGCACAGGGAGGGGAACATCACACACCAGGGCCTGTTGGGTGATTGGGGGTAAAGGGAGGGATAGCATTAGGAGAAATACCTAATATAG	3451	3704	0	0	1	4	NA	0.038	0	26	1	0	fusion	intRA	10310000		1
10_10_84.4_94.7	T14p45_CL	10252	36	10	10	84	-95	84385222	94693896	10q23.1	10q23.33	CCSER2	+	CYP2C18	+	TACTATAGAGGAAAGCTGATTTTCAGCTTGGATTACAAATTACCCTGATTTTTATTATCTCCCTGATACCTGTCTCTTATACACATCTAGATGTGTATAAG	TTCTATCATAGGTACAGAATTAGAAAAAACAATCCTAAAATTCAAGTGGAACCAAAAAAACACCCCAAACAGCCAAAACAATCCTAAGCAAACAGAACAAA	3386	4992	0	0	1	1	NA	0	1	35	0	0	fusion	intRA	10309000		1
10_10_84.4_94.7	T33p30_CL	10256	39	10	10	84	-95	84385442	94695469	10q23.1	10q23.33	CCSER2	+	CYP2C18	+	AGTAAAGCCACATGCATNCATCTGACTGAACTTCGACAGAACCAACAAAAATAAACTACGGGGAAAGGACACCCTATTCAGTAAATGGTGCTTGGCAGATT	CTGTCTTCTGCCTCAACCCAGCATTTCACATCCAGCCAAACTAAGCTTCATAAGTGAAGGGGAAATAAAATCCTTTACAGACAAGCAAATGCTGAGAGAGT	3164	3994	0	0	1	2	NA	0	0	39	0	0	fusion	intRA	10310000		1
10_10_84.4_94.7	T25p19_CL	10253	27	10	10	84	-95	84385446	94694636	10q23.1	10q23.33	CCSER2	+	CYP2C18	+	AATCATTCCACCCTAGCTTGTTTAATAATGGTTTTCCAAATACTGCATTTACCGCACTGCCTTTCTTTACACCTGTCTCTTATACACATCTAGATGTGTAT	AAGCCACATGCATACATCTGACTGAACTTCGACAGAACCAACAAAAATAAACTACGGGGAAAGGACACCCTATTCAGTAAATGGTGCTTGGCAGATTGGCT	2764	4277	0	0	1	1	NA	0	1	26	0	0	fusion	intRA	10309000		1
10_10_84.4_94.7	T25p37_CL	10255	23	10	10	84	-95	84385733	94694671	10q23.1	10q23.33	CCSER2	+	CYP2C18	+	ATCAAAAATAGATAAATGGGACTTAATTAAGCTTTTGCACAGCAGAAGAAACAACAGCTGTCTCTTATACACATCTAGATGTGTATAAGAGACAGCCCTTT	AATTTAATACCTCACTTTTTCCTTAAAACTGAATTAATCATTCCACCCTAGCTTGTTTAATAATGGTTTTCCAAATACTGCATTTACCGCACTGCCTTTCT	3252	4774	0	0	1	1	NA	0	0	23	0	0	fusion	intRA	10309000		1
10_10_84.4_94.7	T33p44_CL	10257	16	10	10	84	-95	84385879	94694807	10q23.1	10q23.33	CCSER2	+	CYP2C18	+	TTGGAAATATTTTAAATTACCATTAAAATATACATATAAAATACTTTGTCTTTGATACAGGAAAAAGTATTTTTAGAAACTCTAAACCAATACCTACCTAG	ACAAGAAAAAAAATGTATAACTCCATTAAAAAAATGGGCAAAGGATATGAACAGACATTTCTCAAAAGAAGACATACAAGCAGCCAACAAACATAAAAAAA	2576	4038	0	0	1	1	NA	0	0	16	0	0	fusion	intRA	10309000		1
10_10_84.4_94.7	T14p21_CL	10250	31	10	10	84	-95	84386172	94694425	10q23.1	10q23.33	CCSER2	+	CYP2C18	+	AGGAAGGAAGAAAATAGGAACCAGAAAACATCTTCTATATAATGAGTAGTTAAAGTAACTGTGTGTAGTACCAGCAGAGGGGGAGACTAAAGACAGAAAGG	AGTACAGAGATTTAGCAAATAACTAAAAATAGAATTACCATTTGATCCAGCAGTCCTACTACTAGACATCTACCTAGAGGAAAAGAAGTTATTATATCAAA	3351	5028	0	0	1	1	NA	0.033	0	30	1	0	fusion	intRA	10308000		1
10_10_84.4_94.7	T25p30_CL	10254	22	10	10	84	-95	84386762	94693738	10q23.1	10q23.33	CCSER2	+	CYP2C18	+	AAATCATCAATGAACTTTACATGTGAGAGTATCATGAATGTAATTAAGAGTGACTTGAACAAAAATGTTGTGCGGTAATGATGGGGAATTAAATAATGGGA	AATGAAGCTGTATTCTTTGTAGCAACATGGACAGAGCTGGAGGCCATTATTCTAAGTATAATAAGTCAGAAACAGGAAATCATATACTGCATGTTCTCACT	3378	5245	0	0	1	1	NA	0.048	0	21	0	1	fusion	intRA	10307000		1
10_10_84.4_94.7	LNCAP_CL	10049	9	10	10	84	-95	84385327	94695832	10q23.1	10q23.33	CCSER2	+	CYP2C18	+	GAGGCATCACATTACCTGACTTCAAACTATACTACAAAGCTGTAGTAACCAAAACAGCATGGTACTGATCTCCCACCCTAATATGGTGCTTTTCCAATGA	CCCAGCCTCATTGCCATCTTGCAGTTTGATCTCAGACTGCTGTGCTATCAATGAGTGAGGTTTCATGGGTGTAGGACCCTCTGAGCTATGCAAAGGATAT	2933	3130	0	0	1	1	NA	0	1	8	0	0	fusion	intRA	10311000		1
10_10_84.4_94.8	LNCAP_CL	10049	19	10	10	-84	95	84351480	94821867	10q23.1	10q23.33	CCSER2	+	CYP2C19	+	CTGGGTAACACAGTGAGACCCAGTCTCTTAAATAAATAAATAAAGCCAGACATGGTGGCACACCCATAATCCCAGCAGGGAAGTAAACATTGAATACACA	GGTCCCAACTATTTCATCACCCTGGCAGTAAGCATAGTACCCAACAGATGGTTCTCCAACCCACATCCCTTCTCTCCCTCCCCTATATAGTGATCCTCAG	2891	4272	0	0	1	1	NA	0	19	0	0	0	fusion	intRA	10470000		1
10_10_84.4_94.8	T14p45_CL	10252	33	10	10	-84	95	84350793	94822005	10q23.1	10q23.33	CCSER2	+	CYP2C19	+	TGTTTACTTCCCATTTATAAGTGAGAACATGTGGTATTTGGTTTTCTGTTCTTGTATTAGATTGCTTAGGATAATGGACTCATGATTCATCTCTGTCTCTT	GTAAAGAAACATGTCACATGATGAAAAGCTGAAGCGCTTATAAATGGTTTAGCCTAACAAAGCCAAGAGCACACATAACGGTTGCTGTCAAATAGTTTAAG	4886	8009	0	0	1	1	NA	0	30	3	0	0	fusion	intRA	10471000		1
10_10_84.4_94.8	T33p30_CL	10256	39	10	10	-84	95	84351150	94821755	10q23.1	10q23.33	CCSER2	+	CYP2C19	+	AACAATTACTAACCTATAACGTTCTAGAAGATTTTTTCAACTTTTTTTTATAGATTAAAGGGTAAAAATACAGATTTGTTACATGGGTAAATTGTGTAACA	AAAAAAAACAAAAAACAAAAAAACTTCTCCCTATAATTCCACCACCCTAACACAACTATACAACTATTCTCATTACTTCATGTACCCTTCTAAATTTCATC	5055	6282	0	0	1	1	NA	0	39	0	0	0	fusion	intRA	10471000		1
2_2_13.5_35.7	T25p30_CL	10254	21	2	2	-36	-13	35724743	13474784	2p22.3	2p24.3	no_gene	NA	no_gene	NA	CTAAGTTAAGGGTTACTCATCCGTACCACATCTGACCACAAACCCACTGTGTACAGAGAATCTACCTGGGATCTGTCTCTTATACACATCTAGATGTGTAT	AAGTCGCTGTTCACAACAGATGTAAATTTGATGAACTTGATGCCAATAATCTGCCTCTCAATTTGAAAACCACCTGAAGTTACTGAGCAATTCAGAAGAGA	6569	11017	0	0	1	2	NA	0.105	2	0	0	19		intRA	22250000		2
2_2_13.5_35.7	T33p30_CL	10256	23	2	2	-36	-13	35726325	13476262	2p22.3	2p24.3	no_gene	NA	no_gene	NA	AGAACATTATCTTCTGTTCTACGTATGAAAACCAATGAGAAAGAGAAAAATCTTAAAACAGCCGGAGGCAAACAATTACTTTCAAAGAAAGATAAATTATA	TTGAAAGATAACTTCCAGCATTAGGGAAATACATGCAAAGTAGAAAGTCCTGTCCCTGACTCAAACTATGGGTGATGATATTATTGATATTTTTCATAATA	5808	9441	0	0	1	1	NA	0	0	0	0	23		intRA	22250000		2
2_2_13.5_35.7	T25p37_CL	10255	15	2	2	-36	-13	35726704	13476314	2p22.3	2p24.3	no_gene	NA	no_gene	NA	CTATAACAGGTATAATTACCTCAGCTTTAAAATAAGGATCAAAACATTGACTTTGAAAGATAACTTCCAGCATTAGGGCTGTCTCTTATACACATCTAGAT	GATGTAATGATTTTTGCTTTTTCTCCACTCTTCAAAGCTTCCTGCAATGTGTGTATAATGTAGTGAATACTCAGTAGATTCTCTGGGACTGAAATAACCAT	4991	8927	0	0	1	1	NA	0	0	0	0	15		intRA	22250000		2
2_2_13.5_35.7	T14p45_CL	10252	11	2	2	-36	-13	35728197	13474355	2p22.3	2p24.3	no_gene	NA	no_gene	NA	TAAATATGTCAATTAGCATGTCTGTTGTCATGTTCATAAAACATAGCTGATTATTCACTGAACTTCAGGTGCAAATTGTAAATAAACTGAGTGTAGCTACT	TCAGAACAATACTGTGAGGAAGCTCCTATTTCCCCCTTTAATAAGTGAAAGAATAGAAGCCACATGGATAAACTGACTAGCTCAGGGCGACCAAGCAAGCG	7603	7766	0	0	1	1	NA	0	0	0	0	11		intRA	22254000		2
2_2_13.5_35.7	T14p21_CL	10250	28	2	2	-36	-13	35730380	13473844	2p22.3	2p24.3	no_gene	NA	no_gene	NA	CCTACCTTTATACCTTTTCCCAGAGATGACTTTTATATTAAGTGGAATACTGGGCAAAATAACTTCAAAAGTCTCTTTTGACTGAGGTTTTACAATTCTTA	TGCAAATAAATGACTATCATTTTTAAGTACTTAACAAGTACTAAACAGTGTACTTACAAAACACTTTTAAAACCACTGTCAACTTTAATGTAAATAGAACC	4575	6548	0	0	1	1	NA	0	0	0	1	27		intRA	22257000		2
2_2_13.5_35.7	T33p44_CL	10257	11	2	2	-36	-13	35730660	13465751	2p22.3	2p24.3	no_gene	NA	no_gene	NA	CTGAGAGCGTGTCCTTCAGCCACACCCTGATTTAGGTACCTCTTCTGACACTGCTGGCATCCATTCACTTCCATGTTTACTTTATATAGATGTGTATAAGA	AGAAACCACCAAACTGTCCCCCAAGATGAATGACCTATTTTCTTTTTCCATCGGCAACCAATGAAGAGTTTCCATTGCTGTACAGCCTCAATAGCTTTAGC	5033	10506	0	0	1	1	NA	0.1	1	0	0	10		intRA	22265000		2
2_2_13.5_35.7	T14p31_CL	10251	20	2	2	-36	-13	35734107	13470371	2p22.3	2p24.3	no_gene	NA	no_gene	NA	TGACCAAGTCACCATCATTCATTAACTGTCTCTTTACTGAACAGGAAAAATGAATGGAGCCCTCTAATCTGACATTAATAAATTGCAACCATTTGGGGAAG	TCTGCTGATAATCTACAGAGCTCTGTGATTTGGACCCAAGGCTCTGGTGATGTGGGCTCATAAAGGGATCCCCTGATCCGTGGGTCTGTCTCTTATACACA	4190	5621	0	0	1	1	NA	0	0	0	0	20		intRA	22264000		2
2_2_13.5_35.7	T25p19_CL	10253	13	2	2	-36	-13	35735623	13468979	2p22.3	2p24.3	no_gene	NA	no_gene	NA	GTTTTCCAATTTGTTTCCATTCTCCACATCTTTTTCAGGTCCCTCAATTAGTCGTAGGTTCAGTCTTTTACATCTGTCTCTTATACACATCTAGATGTGTA	AAGTTTTAGCAGCACTCAAAGTAATATAAAATTCCTATGAAAAGATTCTGAAGAACCAAGTTAATGTTTTTGAAAATGGGAACAGGAGTAAGACAATCAGC	5541	7051	0	0	1	1	NA	0	0	0	0	13		intRA	22267000		2
10_10_84.4_94.8	T33p44_CL	10257	15	10	10	-84	95	84351663	94821742	10q23.1	10q23.33	CCSER2	+	CYP2C19	+	AGGCCTTTTTTTGAACAATTACTAACCTATAACGTTCTAGAAGATTTTTTCAACTTTTTTTTATAGATTAAAGGGTAAAAATACAGATTTGTTACATGGGT	TCACTTAATTCTAGGTGGATTGACTTTTCCAAGCATTTTAATTTCTCCTTTATTATTAAACTAATTATAAAAAACTCTATATTTTAAAACTTCTGGGCCAG	2771	5602	0	0	1	1	NA	0	14	1	0	0	fusion	intRA	10470000		1
10_10_84.4_94.8	T25p30_CL	10254	25	10	10	-84	95	84352438	94821850	10q23.1	10q23.33	CCSER2	+	CYP2C19	+	GTAACACTGAGTCTCGGGGTCCCAACTATTTCATCACCCTGGCAGTAAGCATAGTACCCAACAGATGGTTCTCCAACCCACATCCCTTCTCTCCCTCCCCT	CAGAAACCTTGCCCACTCACCGAGAAGACTGCTCCCCACCCCCGTCATTCTTCCTACTCCCCAAGAGCTTCTCCAATAACTAGCAGGCCTGAGGAGACACT	5917	7777	0	0	1	1	NA	0	25	0	0	0	fusion	intRA	10469000		1
10_10_84.5_89.1	T25p19_CL	10253	13	10	10	-84	89	84491267	89102596	10q23.1	10q23.31	CCSER2	+	no_gene	NA	AAGGAGGCCTGCCTGCCTCTGTAGACTCCACCTCTGGGGGCAGGGCACAGCCAAACAAAAGGCAGCAGAAACCTCTGCAGACTTAAATGTCCCTGTCTGAT	TCAAGTCAAATAAAGCCAGGCCCTGAAGATGGAGTTTTTCAGGAAGCTGCCAGACAGGTCAAATGGTTACAATTCTCTTGGATGCAGCTGTTTTAGGGAAC	1075	7886	0	0	1	1	NA	0	13	0	0	0	truncation	intRA	4611000		1
10_10_84.5_89.1	T14p21_CL	10250	11	10	10	-84	89	84491687	89102597	10q23.1	10q23.31	CCSER2	+	no_gene	NA	ACCAGTTTCATCTCACTGGGGCTTGTTGGACAGTGGGGACAGGACAGTGTATGCAGCCCACAGAGTGTGAGTGGAAGCAGGGCGAGGCATCCCCTCACCCG	CAAGTCAAATAAAGCCAGGCCCTGAAGATGGAGTTTTTCAGGAAGCTGCCAGACAGGTCAAATGGTTACAATTCTCTTGGATGCAGCTGTTTTAGGGAACT	845	5762	0	0	1	1	NA	0	11	0	0	0	truncation	intRA	4611000		1
10_10_84.5_89.1	T33p30_CL	10256	13	10	10	-84	89	84491691	89102676	10q23.1	10q23.31	CCSER2	+	no_gene	NA	AGGTACCAGTTTCATCTCACTGGGGCTTGTTGGACAGTGGGGACAGGACAGTGTCTGTCTCTTATACACATCTAGATGTGTATAAGAGACAGAAGGAGTGT	GATGCAGCTGTTTTAGGGAACTCCAAACTCATTTTCCCCCTTTCCCACCTCCAGTGGCTGCTAGGCTTCCGGTTGTCAGTTATCATAGGCATGGGGAGGAT	946	3362	0	0	1	1	NA	0	13	0	0	0	truncation	intRA	4611000		1
10_10_84.5_89.1	T14p31_CL	10251	7	10	10	-84	89	84491696	89103168	10q23.1	10q23.31	CCSER2	+	no_gene	NA	AACTGAGGTACCAGTTTCATCTCACTGGGGCTTGTTGGACAGTGGGGACAGGACCTGTCTCTTATACACATCTAGATGTGTATAAGAGACAGGCATTATAA	GGGGATGCTCATCTCCCTGTGTCTCCACATCATCTTCCCTTGGTACATGCCTAGGTTCAAATTTCCTCTTCTTATAAGGACACCACTTAGATTAGTGGCCA	1118	1364	0	0	1	1	NA	0	7	0	0	0	truncation	intRA	4611000		1
10_10_84.5_89.1	T25p37_CL	10255	11	10	10	-84	89	84491897	89102377	10q23.1	10q23.31	CCSER2	+	no_gene	NA	CCAGAAATCAATTTTTTTTCTAAGTATCAGCAATCAGCACAGGGAAAGTGAAATTTAACGAACAGTATCACTTATAACCACCCCAGAAAGAAATCTAAGAA	ATTACCCAGCCTATGATATTTTTGTTATAGCAGCCCAAACAGACCAAGACGAAGCTGATTAGGGACATCTCATTTCTGTTTTTCAAGTTTTCTCAGTCAGT	908	6994	0	0	1	1	NA	0	11	0	0	0	truncation	intRA	4610000		1
10_10_84.5_89.2	T25p19_CL	10253	11	10	10	84	89	84491304	89214527	10q23.1	10q23.31	CCSER2	+	LIPA	-	TGCCTTTTGTTTGGCTGTGCCCTGCCCCCAGAGGTGGAGTCTACAGAGGCAGGCAGGCCTCCTTGAGCTGAGGTGGGCTCCACCCAGTTCGAGCTTCCCGG	TTTTAAAAACAGAATGGATATAATGACCTTTTTACACATCAGTGATATTTAAAAGACTTAAAGAGACAATACTATGGTTGAGACACTGGCTTCCTATTCCA	1216	7088	0	0	1	1	NA	0	0	0	11	0	fusion	intRA	4723000		1
10_10_84.5_89.2	T25p37_CL	10255	10	10	10	84	89	84491394	89214413	10q23.1	10q23.31	CCSER2	+	LIPA	-	ACTTTTATACCTCGCTTAAGTCAGTGACAGATTTACCAATGACAACACAATTTTAAAATTCCAACACATATATTACTTTGTCCTATGAAGGGCAAAAAGTC	GAGCTTCCCGGCCACTTTCTTTACCTACTCAAGCCTCAGCAATGGCAGACACCCCTCCCCCAGCCTTGCTGCCACCTTGCAGTTCAATCTCAGACTGCTGT	894	8159	0	0	1	1	NA	0	0	0	10	0	fusion	intRA	4723000		1
10_10_84.5_89.2	T25p30_CL	10254	17	10	10	84	89	84491826	89214144	10q23.1	10q23.31	CCSER2	+	LIPA	-	TGTTTTTGTTTTATCAGTGCAATTTGTTTTTGAAGACGCCGGAAAACTATTTCATTTAACCCTGTCTCTTATACACATCTAGATGTGTATAAGAGACAGCA	TTGCTCACGCTGGGAGCTGTAGACTGGAGCTGTTCCTATTCGGCCATCTTCTTTGGTGTAATCTACATGCTTTCTTAGATTTCTTTCTGGGGTGGTTATAA	1109	5090	0	0	1	1	NA	0	0	0	17	0	fusion	intRA	4722000		1
10_10_84.5_89.2	T14p31_CL	10251	8	10	10	84	89	84491907	89214323	10q23.1	10q23.31	CCSER2	+	LIPA	-	TCTTTCTGGGGTGGTTATAAGTGATACTGTTCGTTAAATTTCACTTTCCCTGTGCTGATTGCTGATACTTAGAAAAAAAATTGATTTCTGGGCCATGTGCG	CAGGAAAACATGATAAAATGTCATTTAGATCTCTAACTACAAGACCGTTAGACTAGAGAGCTCTTTAAGGCAAGGACATGAAAACTGCGTACTTTTATACC	1244	3819	0	0	1	1	NA	0	0	0	8	0	fusion	intRA	4722000		1
10_10_84.5_89.2	T14p45_CL	10252	14	10	10	84	89	84492058	89213837	10q23.1	10q23.31	CCSER2	+	LIPA	-	AACTAAGACACAAAATGAATCCCTGAGCTGAGTTTGCATCCGAAAACATCACGTTCACACTTCATTTGGGTGAAAATGAACAAGGACACTTCTCATGGGCA	CACGAGGTCAGGAGATGGAGACCATCCTGGCTAACACAATGAAACTCTGTCTCTACTAAAAATACAAAATATTATCCAGGCATGGTGGCGGGCACCTGTAG	1138	4396	0	0	1	1	NA	0	0	0	14	0	fusion	intRA	4722000		1
10_10_84.5_89.2	T14p21_CL	10250	15	10	10	84	89	84492062	89213758	10q23.1	10q23.31	CCSER2	+	LIPA	-	AGGTCAGGAGATGGAGACCATCCTGGCTAACACAATGAAACTCTGTCTCTACTAAAAATACAAAATATTATCCAGGCATGGTGGCGGGCACCTGTAGTCCT	CTGCAAGAAAAGCAGACAAATATGGACTTCCCAACATAGGGACGTGAAGCAGGTGTATTAAAAATAAGGATGCATATAAAACTAAGACACAAAATGAATCC	846	5198	0	0	1	1	NA	0	0	0	15	0	fusion	intRA	4722000		1
10_10_84.5_89.2	T33p30_CL	10256	20	10	10	84	89	84492288	89213322	10q23.1	10q23.31	CCSER2	+	LIPA	-	AAAAAAAGAAATAAAATTGATTTCTGTATATTGACCTTGTATTTTGTGAACTTAGTAAACTCACTTATAAGTTTGGAGAGTTTTTCTGTAGTTTGGGGTTT	CCCGGGTTCAAGCAATTCTCGTGCCTCAGCCTGTGAGGGAAGAGAGCGTGGGAAGATTTGCAAGCAAAGCCAAGAGTGCCCTCTTGTGGCATACAAAAAAA	957	7340	0	0	1	1	NA	0	0	0	20	0	fusion	intRA	4721000		1
10_10_84.5_89.2	T14p31_CL	10251	9	10	10	-84	89	84492544	89170771	10q23.1	10q23.31	CCSER2	+	no_gene	NA	ACCACTGGTTTCTACCTTCCACTGTTCTTTTCATTGAGTGAGTAATCATTCTAATCTGTCTCTTATACACATCTAGATGTGTATAAGAGACAGGTGTGTGT	AGAGGGAAACTACTTCAACTTGAGAAAAACCATCTCCCAAATATCGATAGCTAACATCTACCCAATTTTCCCACGGTCTTCGCAACCTGTCGCAACCCACA	781	2883	0	0	1	1	NA	0.125	8	0	1	0	truncation	intRA	4678000		1
10_10_84.5_89.2	T25p19_CL	10253	12	10	10	-84	89	84492624	89171328	10q23.1	10q23.31	CCSER2	+	no_gene	NA	ACCCAGTGAATTATTTAAACCTAGTAAGTGTGTTTTTTTCAGTCTGCCTCTAAAATTCCAATGCCTGAAGTCAGTAAGAGTCTTTTTCCTATGTCTGTTGT	TAGGTTCATAGCAATTACCAAAACAAAAGTAACAAAATCCAACTCATATTCATGATAAAAACTCTTAGCAATCTAGGAATAGAGGGAAACTACTTCAACTT	705	6518	0	0	1	1	NA	0	11	1	0	0	truncation	intRA	4679000		1
9_9_71.3_71.3	LNCAP_CL	10049	26	9	9	71	-71	71334635	71292280	9q21.13	9q21.12	no_gene	NA	no_gene	NA	ACTCTGTTAATTCTCTCACATCTTCTTTTCTGTTTTCTATTCTTTTTTCTCATCTATATGGCTATGGTGGAATGGTTCAGGAGGAGGCAATTTGGGGAGA	CAAATTGTGTTTTCTCTTAGCTATCCTACTTTTTATTCAACAACCATCTTTCTCCCCAAATTGCCTCCTCCTGAACCATTCCACCATAGCCATATAGATG	3234	3569	0	0	1	1	NA	0	13	13	0	0		intRA	42000		2
10_10_84.5_89.2	T14p21_CL	10250	8	10	10	-84	89	84492639	89171047	10q23.1	10q23.31	CCSER2	+	no_gene	NA	AAAGAAGAAAACTCATAGGTTCATAGCAATTACCAAAACAAAAGTAACAAAATCCAACTCATATTCATGATAAAAACTCTTAGCAATCTAGGAATAGAGGG	AATCCTTCTGTACATGTTCTGTACTGTATTTATTAGTAATTCTTAAAGTATTTTCCATATTCTTACTCTTTCCTATATTTTTCAACATTTTGTCTCTTTGT	781	3112	0	0	1	1	NA	0	5	3	0	0	truncation	intRA	4678000		1
10_10_84.5_89.2	T25p30_CL	10254	8	10	10	-84	89	84492672	89169773	10q23.1	10q23.31	CCSER2	+	no_gene	NA	TATTAGAAAATCAATCAGTGCAATCAACAGGCTAAAGAAGAAAACTCATAGGTTCATAGCCTGTCTCTTATACACATCTAGATGTGTATAAGAGTCAGGCT	TTCCAGAACATCACCCATCCCAAACGCAGAGTCAGAATTAGTCTGCAGATAGGAGCCAAGTGCCTTGCACTTAAAAGGTTTCTAATGTGGGAGCAATAAAT	770	6473	0	0	1	1	NA	0	8	0	0	0	truncation	intRA	4677000		1
10_10_84.5_89.2	T25p37_CL	10255	10	10	10	-84	89	84492682	89169804	10q23.1	10q23.31	CCSER2	+	no_gene	NA	ATTAGTTTACTATTAGAAAATCAATCAGTGCAATCAACAGGCTAAAGAAGAAAACTCATAGGTTCATAGCAATTACCAAAACAAAAGTAACAAAATCCAAC	TCAGAATTAGTCTGCAGATAGGAGCCAAGTGCCTTGCACTTAAAAGGTTTCTAATGTGGGAGCAATAAATAAGGCAGGTTATTGTAAATACTTCGGCCAGG	651	3616	0	0	1	1	NA	0	9	1	0	0	truncation	intRA	4677000		1
10_10_84.5_89.2	T33p30_CL	10256	18	10	10	-84	89	84493015	89169978	10q23.1	10q23.31	CCSER2	+	no_gene	NA	TTAAAACTCCCAAAAAAGAAATCTCCAGGCCCAGATAATTTTACTGCTAAATTCTACTAAATGTTTAAAGAAGAATTAAACATTAATTCTACACTCTCTCT	ACACAAATAGGCAATTTATACATCATTCATCTAACAAATATTTGAATGTTTTCCATATCCCAGGCACTGTGGTATATGCTGGTAATATAGTAGTAACAGGA	751	7023	0	0	1	1	NA	0.059	16	1	0	1	truncation	intRA	4677000		1
10_10_84.5_89.2	LNCAP_CL	10049	9	10	10	84	89	84491515	89213522	10q23.1	10q23.31	CCSER2	+	LIPA	-	AAGAACCGGATGACTGTTAAATAAAAGAGAAAAAACATACACACAATTCTTTGGGCCTATAAAGGGAAGGGGTGACAGACGGATCCTGGAAAATCAGGTC	CATGGGCGTGGGACCCTCCGAGCCAGGCACAGGATATAATTTCCTGGTGTGCCGTTTGCTAAGACTGTTGGAAAAGTGCAGTATTAGAGTGGGAGTGACC	943	2926	0	0	1	1	NA	0	0	0	9	0	fusion	intRA	4722000		1
10_10_84.5_89.2	LNCAP_CL	10049	7	10	10	-84	89	84492748	89170800	10q23.1	10q23.31	CCSER2	+	no_gene	NA	TTCATTGAGTGAGTAATCATTCTAATTGTCATTGCTTTGAAAGTAAGATGTCTTTTCTCTGGTTGCTTTCAAAACCTTCTCCTGGCTTTTGTATTTCTCT	AATTCAGGAATATATAAAAAGAACTACATACCATGACTAAACATCATACATGTAGAGAAATACAAAAGCCAGGAGAAGGTTTTGAAAGCAACCAGAGAAA	754	2349	0	0	1	1	NA	0	7	0	0	0	truncation	intRA	4678000		1
10_10_84.5_89.2	T14p45_CL	10252	6	10	10	-84	89	84492581	89171614	10q23.1	10q23.31	CCSER2	+	no_gene	NA	GTGAAAACCTCAAGTCAAGTTCATTGCTCAATGTCCCCCGGCAGGTATGGGTTGTATGAACCCAAGATGCAGATCCATATGAAAGCCAGTCTGCAACCACA	TCATATTCATGATAAAAACTCTTAGCAATCTAGGAATCTGTCTCTTATACACATCTAGATGTGTATAAGAGACAGGTATAGATGACCTGCAGATTAATGTG	707	2718	0	0	1	1	NA	0	6	0	0	0	truncation	intRA	4679000		1
10_10_84.5_93.7	LNCAP_CL	10049	14	10	10	84	-94	84474973	93662366	10q23.1	10q23.33	CCSER2	+	PDE6C	+	TTTTTTGAGGCAGAGTCTCACTCTGTCTCCAGTCTGGGTGCAGTGCCACGATCTCGGCTCACTGCAGCCTTCGCCTTCTGAGTTTAAGTGATTCTCCTGT	CAGATCAGCTTTTTTGGAATCCTGTTGGCTGTCCATTCATGGTCACAAGATGTGCATGCCTGTAGTCCCAGCCACTCAGGAGGCTGAGACAGGAGAATCA	963	1012	0	0	1	1	NA	0.077	5	8	1	0	fusion	intRA	9187000		1
2_2_40.6_40.6	T25p19_CL	10253	19	2	2	-41	41	40646519	40585111	2p22.1	2p22.1	no_gene	NA	no_gene	NA	GAAACCTCAGATCAAATAAAACCAGGTCAGCTTAACCATATGGCAGTGTTTTTTAAACTTGCTGTAAGTTCTTTTATCAATGCGGCTTATTATTATTGCAG	CATTAATCTTCTTTATGTTTCTATGTATTTGCTTATTTTGATTTCATGTAAATGGAGTCATACAATATGTGGCCCTTTGTGTCTGGCTTCCTTCACTTAGC	5891	10611	0	0	1	1	NA	0	1	18	0	0		intRA	61000		2
2_2_40.6_40.6	T14p21_CL	10250	28	2	2	-41	41	40649878	40583735	2p22.1	2p22.1	no_gene	NA	no_gene	NA	TTTGTCAATTGTCCCTGTAATGCATTGTATAGTTACTCTTTTCTCAGTACAGTATCTAATCAAGATCACACATTGCATTTACTTGTCTAGTTATTATCTGG	CAAAGAAATTGTTCTTCTCTTAGGAAGTGATATAAATGATATAAATGGAAGTGATATACATAGGACTCCTTTGTCCAATAGTAGAATAGCTGTCTCTTATA	7141	8893	0	0	1	1	NA	0	1	27	0	0		intRA	66000		2
2_2_40.6_40.7	T14p31_CL	10251	16	2	2	-41	41	40650052	40583815	2p22.1	2p22.1	no_gene	NA	no_gene	NA	CTGTTTCCAGAAGAGAGATAACACTTGCTATAAAACAATATGCCAAGGAACTTTAAAATAAGTTAATTTGTATTTACAAAAAATCTAAAACTTCCAAACTT	ACTTGTCTAGTTATTATCTGGCAATCTGATAAAGTTCTCCACCTTTCCTTTGTCTTTCTCAACCTTGACACCTCTTAACAGAACAGGTCTATTATTTTGCA	4537	6370	0	0	1	1	NA	0	0	16	0	0		intRA	66000		2
2_2_40.6_40.7	T33p30_CL	10256	25	2	2	-41	41	40650236	40584052	2p22.1	2p22.1	no_gene	NA	no_gene	NA	TGTTTTGGTTATGAGCATTTCCCCATAGATTTATACATTTTAAATACATTTTTGTTATATAGTTATTATTTATAATAATATAATACATAATATGTAATATA	AGCTTTGATCACCTGGTCAGGTGATATCTGAAAAGATTCTTCACTGTAGATTACTTTTCCATTTATAATTAATCCATAATGTGTAGGTAGATGCTTTTTAG	4241	6611	0	0	1	1	NA	0	2	23	0	0		intRA	66000		2
2_2_40.6_40.7	T14p45_CL	10252	18	2	2	-41	41	40651372	40583878	2p22.1	2p22.1	no_gene	NA	no_gene	NA	CTTGACACCTCTTTACAGAACAGGTCTATTATTTTGCAGATTGTCCCTCTCTCAATCTGAGTTTGTCTGGTGTTTCCTCAGAACTTGGTCTGTCTCTTATA	CACTCAGAGAGCATAGTTCTCGATAGGTAGTTTTCAACCCTCACCCTCCTTCCAAACTCCACACTAAAGCAGGTCCTGGTATCTATTGTTCCTCTCTTTGT	3869	5507	0	0	1	1	NA	0.059	0	17	1	0		intRA	67000		2
2_2_40.6_40.7	T25p30_CL	10254	17	2	2	-41	41	40651929	40583702	2p22.1	2p22.1	no_gene	NA	no_gene	NA	ATATATTATCTAACCCACAGTTCATATTTAAATTTTGTCAATTGTCCCTGTAATGCATTGTATAGTTACTCTTTTCTCAGTACAGTATCTAATCAAGATCA	CTATATTCTTTAGTTACACTGCTTTTGTGAAGTAGGACAATTCATAAATGAAAATGCAATATTTAATATTAAACCAAAACAATGATTTTTTTTTGAGACAG	5225	6561	0	0	1	1	NA	0	0	17	0	0		intRA	68000		2
2_2_40.6_40.7	T33p44_CL	10257	13	2	2	-41	41	40652471	40582688	2p22.1	2p22.1	no_gene	NA	no_gene	NA	AGACACATTTATGTACTACCTTTTCTTGAGACATTCAAAACAGTTAAGCATGAAGTGTAAGTATCTGTTTAACCCTGAGACTTGGAATTGGGCAAGTCCTG	ATTTATGATGTCCAAAATTTTATGTCCTCTCACACATATTTAAATAGTAGCTTGCACGTAAAAATGTTCAGAATAATAGTTGAAGCATATATCGACATAGG	4687	4882	0	0	1	1	NA	0	0	13	0	0		intRA	70000		2
2_2_40.6_40.7	T25p37_CL	10255	19	2	2	-41	41	40654218	40583079	2p22.1	2p22.1	no_gene	NA	no_gene	NA	GATGGTAATAGTATATACAATTTGGAAACAGGTGAGTAATAGGCATGAGCTATTTACGAGCAGGCAAATTTTTACATCTTGTTTAGTATATGTATTCTCCT	CTGAGTTTCTGAAATGTTTCAGTCAAAGGATGTAAATCAAAGAACAAAGGAGGAAAATTCATATAAAACTGGCAATGCCATATTTTACTGCCAGAGTCAAG	3781	6534	0	0	1	1	NA	0	0	19	0	0		intRA	71000		2
2_2_35.7_41	T14p45_CL	10252	20	2	2	41	36	41001861	35737074	2p22.1	2p22.3	no_gene	NA	no_gene	NA	TAACCAAATTAGAACTCAAGATTAAGAAACTCACTCAAAACCACACAACTACATGGAAATTGAACAACCTGCTCCTGAATAACTCCTGGGTAAATAATGAA	TTATGCCATGGTCTGAGAGACTGTTTTAACTGTCTATGAGGGAACTACACCCTGCAAATTGCTTTTGTTATTCCATTTGGGATGGTTATCAGATGGAAAAA	3621	3996	0	0	1	1	NA	0	0	0	20	0		intRA	5265000		2
2_2_35.7_41	T25p19_CL	10253	20	2	2	41	36	41001981	35739246	2p22.1	2p22.3	no_gene	NA	no_gene	NA	CCACCACTATTACCTGCTAATTACATCTGTTGTTAATGCCCTCCAGTCAAAGACCACCAGGAACACACACAGGGTGTAAACCTGTCTCTTATACACATCTA	GACATAGGCACAGGCAAAGATTTCATGACAAAAACACCAAAAGCAATTACAACAAAAGCAAAAATTGATCAACGAGATCTAATTAAAGAGCTTCTGCATGG	5082	7204	0	0	1	1	NA	0	0	0	20	0		intRA	5263000		2
2_2_35.7_41	T14p31_CL	10251	18	2	2	41	36	41002015	35738941	2p22.1	2p22.3	no_gene	NA	no_gene	NA	AATGCCCTCCAGTCAAAGACCACCAGGAACACACACAGGGTGTAAACACTGTCTCTTATACACATCTAGATGTGTATAAGAGACAGGTCCTGAATGGTATT	CAAGACAATCCTAAGCAAAAAGAAGAAAGCTGGAGGCATCATGCTCCCCAACTTCAAACTATACTGCAATTCTACAGTAACCAAAACAGCAAAGTACTGCT	5619	8707	0	0	1	1	NA	0	0	0	18	0		intRA	5263000		2
2_2_35.7_41	T25p37_CL	10255	21	2	2	41	36	41002106	35738258	2p22.1	2p22.3	no_gene	NA	no_gene	NA	AGGTAACTGACTTGTCTCAGTAAGAGGGTGTTCAAAAGAACTAATTAGAGCATTTGTCCTCTGTCTGGTGATTTTGGAGAGGGGTCCAAAAAAAGTAAGAG	AGTAAGAGCCATATATGACAAACCAACAGCCACTATCACACTGTCTCTTATACACATCTAGATGTGTATAAGAGACAGCTATTGATACGATTTAGTAAGAT	6251	9567	0	0	1	1	NA	0	0	0	21	0		intRA	5264000		2
2_2_35.7_41	T33p30_CL	10256	23	2	2	41	36	41002367	35737098	2p22.1	2p22.3	no_gene	NA	no_gene	NA	AGAAACTCACTCAAAACCACACAACTACATGGAAATTGAACAACCTGCTCCTGAATAACTCCTGGGTAAATAATGAAATGAAGTCAGAAATCAAGAAGTTA	ATGTATGTATTCCATGGCTTGGACAATGTTCATGTTTTGTCTGTGCCCAGGCATCATTCTGTCTCTTATACACATCTAGATGTGTATAAGAGACAGCCTTC	3958	5345	0	0	1	1	NA	0.045	1	0	22	0		intRA	5265000		2
2_2_35.7_41	T14p21_CL	10250	32	2	2	41	36	41002965	35737483	2p22.1	2p22.3	no_gene	NA	no_gene	NA	AATATTTATTTTGGTGTTACAAATGCATATTAATGAGTAGGCAAATTTGCAAATACAGAATCCACATATAATGAAGATCAACTCTCTATATTATATCTAAT	AAAACATCAATAAAATAGACCACTAGTTAGACTAATAAAGAAGAAAAGAGAGAAGAACTAAATAGACACAATCAGAAATGACAAGCAGGATATCACCCCTT	4645	9715	0	0	1	1	NA	0	0	0	31	1		intRA	5265000		2
2_2_35.7_41	T33p44_CL	10257	10	2	2	41	36	41003376	35737808	2p22.1	2p22.3	no_gene	NA	no_gene	NA	ACTGAATTCTACCAGAGGTACAAAGAAGCACTGGTACCATTGTTATTGAAACTATTCCAAACAGTTGAAAAGGAGGGAGTGCTCCCTAACTCATTTTGTGA	TAATCATTGTTAAGTAANTGTGAGTAATTGCAACTCAATTAGCATGTCATATAATACCTACATGTGTCTGACAATATATTGTCATTACGGGACACTGAATA	3757	7047	0	0	1	1	NA	0	0	0	10	0		intRA	5266000		2
2_2_35.7_41	T25p30_CL	10254	15	2	2	41	36	41003468	35738202	2p22.1	2p22.3	no_gene	NA	no_gene	NA	TCCTTTTATGTTAAAAACTCTCAATAAACTAGGATTGAAGGAATATACCTCAAAATAGTAAGAGCCATATATGACAAACCAACAGCCACTATCACACTGAA	CACTGAAAGGAATGGATCAGACTCTCATTTTAGAAGCTGCAGGAAGTCACTACCACTTATTTATCTAAGACTTTATTTACTGAATTTGGAAGCAATGTTAG	2846	4088	0	0	1	1	NA	0	0	0	14	1		intRA	5265000		2
10_10_84.5_93.7	T14p21_CL	10250	17	10	10	-84	94	84474632	93666256	10q23.1	10q23.33	CCSER2	+	FRA10AC1	-	GTTCTATCACAACATAACTATCATAACCCTATATGGTCAGTACTACTTTTTTTTTTTTTTTTTTTTTTTAATTGGGGTTTTTTCCTCTTTTTTTTTAAACT	TTATCTCTTTTCTCTACTTTTACCCTTGATAATAGAATGATGAAGACCAAACTATTTTTTGGCAATATTTATTAAAACTATGCCTTTGACCTACACTCCTC	847	1999	0	0	1	1	NA	0.308	10	3	4	0		intRA	9192000		1
10_10_84.5_93.7	T25p37_CL	10255	9	10	10	-84	94	84474713	93666961	10q23.1	10q23.33	CCSER2	+	PDE6C	NA	ACACTGGGTGATTTAGGGCTTATATAAGAGTTGCTATTCATCATGTATCCATGGACCAGGCATTAAGTAGTTTACTATGTAGTTCTATCACAACATAACTA	ATGAGGAAAGATTTTGTCTATTTTGTCTGTTTTGTTCACAGCTCTATCTCGGCACCTAGAGCAGTGCCTGGCACAAGGTAGGCACTCAGTAATATGAATGA	725	811	0	0	1	1	NA	0	5	4	0	0	truncation	intRA	9192000		1
10_10_84.5_93.7	T14p31_CL	10251	17	10	10	-84	94	84474777	93666693	10q23.1	10q23.33	CCSER2	+	FRA10AC1	-	AATTTAAGATTTCTTCTTTTACTTATCTATAATCATAGATAAAATTAGAAAATAGAATAATATAGTTATGCCATATATTTTATCATAGAATTTTTTTGTCA	AAAATCACTTTTAGTTAGGGACTTTTACTCGGAACTTAAAACATCATAAGATATGCACCTGTCTCTTATACACATCTAGATGTGTATAAGAGACAGTTCAC	1000	1603	0	0	1	1	NA	0.133	10	5	2	0		intRA	9192000		1
10_10_84.5_93.7	T33p30_CL	10256	18	10	10	-84	94	84474791	93666619	10q23.1	10q23.33	CCSER2	+	FRA10AC1	-	TTAAATTGTTAAGACAAACTAAGGGCAATCAACTACTTCGACTGCATGGTATATGTCTGTCTGGATATTCGAGAAATTTAAGATTTCTTCTTTTACTTATC	CTGTTTTTATTTTTAAAATCACTTTTAGTTAGGGACTTTTACTCGGAACTTAAAACATCATAAGATATGCACTGATTTACACTGGGTGATTTAGGGCTTAT	874	2385	0	0	1	1	NA	0.059	14	3	1	0		intRA	9192000		1
10_10_84.5_93.7	T33p44_CL	10257	10	10	10	-84	94	84474930	93666010	10q23.1	10q23.33	CCSER2	+	FRA10AC1	-	CCAAATACAGTCACATTATGAGGTACTGGGGATTGGGGCTTAAATATATGAAATGGGTGAGGGGTGGGGGAGACACAATTCACCCATAACATTCGTACTGT	AACAGACATCTTGTGACCATGAATGGACAGCCAACAGGATTCCAAAAAAGCTGATCTGGAACCTAATCAATCAGCCAAATGACCAATAAGAAACCACTGAA	801	2042	0	0	1	1	NA	0	6	4	0	0		intRA	9191000		1
10_10_84.5_93.7	T25p30_CL	10254	7	10	10	-84	94	84475343	93665929	10q23.1	10q23.33	CCSER2	+	PDE6C	NA	ACACATGAAAAATAATATTTGGCAAATATATGAGTTTTCCAAAATTTGGAAAAGTCTAGTTTCTAGTGACATGTCAACATATATAAAATGACTAACCAAAT	TAAGGACTCCAGTAGGACTGGATTAGGGCCTACCCATGTGACCTCATTTTAGTCTTAATTACCTCGTTAATGGCCTTATCTCCAAATACAGTCACATTCTG	873	1315	0	0	1	1	NA	0.167	5	1	1	0	truncation	intRA	9191000		1
10_10_84.5_94.4	LNCAP_CL	10049	14	10	10	-84	94	84468881	94435970	10q23.1	10q23.33	CCSER2	+	TBC1D12	+	TTGTTGAATAAAGTATTGTTTTATAAATATTAAGTTAGTGGTGAAATACCCAATGTAATTAACCAGACTGCAGGAAAAAATGGCACACCATCAGACATAG	TGGGTATGTTTCTGAGTTGTTTATTCTTTCTCCATTGATACAGGACAATTGTAAACTTGTTAACTTTCAGATAACACCTTGTTATAGGTTTTCTCTTTCT	3228	3795	0	0	1	1	NA	0	13	1	0	0	fusion	intRA	9967000		1
10_10_84.5_94.4	T25p19_CL	10253	54	10	10	-84	94	84462398	94437103	10q23.1	10q23.33	CCSER2	+	TBC1D12	+	CTGCCTAGACATATAAAAGCATCGCCAGTCCTACCTACAAGTATATTTGAGAAGAGAGACAGACTGTAAAATTTGAATTATTTCCAAATATCTAAATGTCT	TGGCCTTCTTGGTTTCTGTACAGAAATAAGCCGGTAATCTTTTTGATGATCTCTGGTTTTGATGGTATTTCTTGCTTATTGTCTTCAAATTTTTCTTTGAG	7124	9722	0	0	1	1	NA	0	53	1	0	0	fusion	intRA	9975000		1
10_10_84.5_94.4	T14p31_CL	10251	67	10	10	-84	94	84464100	94436644	10q23.1	10q23.33	CCSER2	+	TBC1D12	+	TCTCTATAAATTTTTATAAAACTTTGGCTAGATTTCTTCTCACATACCTTGTATTTTCTTGCTATTATATCTCTTTAGATTTTAAAAAATTTCCAGCTGTC	CAACTGATAAATTCAAATTAAAGCACCACAGAGATATCATTTCAACTTAACAAAGTAGCAAAAGTTAAGAACAAACCTGATGCTTTAGGTATTAATACATT	7387	7985	0	0	1	1	NA	0	67	0	0	0	fusion	intRA	9973000		1
2_2_47.4_47.8	T14p45_CL	10252	50	2	2	48	-47	47756215	47445280	2p16.3	2p21	no_gene	NA	MSH2	+	CGTACTCAATTTATTTTATAGAAAGGGAGATGATGTAGCACTCAAAGCTTCCCACTAATAATACACTACCTCGTCTGTAAACCCAACAAGTAATATAGCTG	AAAAATGCAAAAAATTAGCCGGGCAAGGTAGATTGCTCCAAGGATCTTCACTTTGCTTTACCTGCTTCCAACCTGAAGAGCTTTCAGATTTTTTTTTAACT	5538	7908	0	0	1	1	NA	0	50	0	0	0	truncation	intRA	311000	MSH2	2
2_2_47.4_47.8	T25p37_CL	10255	56	2	2	48	-47	47756274	47444962	2p16.3	2p21	no_gene	NA	MSH2	+	ACCTGCTTCCAACCTGAAGAGCTTTCAGATTTTTTTTTAACTTTTATTTTTTGTCTATTCATTTTTTTTTTTTTTTGCCAAAGTTTTCCCCTTTGTTGCCC	TCATGCCTATAATCCCAGCACTTTCGGAGGCTGAGGTGGGCAGATCACTTGAGTTCAGGAGTTTGAGACCAGCCTGGCCAACAAGGCGAAACCTCATCTCT	5877	9553	0	0	1	1	NA	0	55	1	0	0	truncation	intRA	311000	MSH2	2
12_12_16.2_16.2	LNCAP_CL	10049	26	12	12	16	-16	16240175	16183606	12p12.3	12p12.3	SLC15A5	-	SLC15A5	NA	GCAACACACAAGAGAACGTTTAAATTACCAAGAAGCTTGAATGTAGAACTGGCCGTGAAGTTCACTGGCTAGATAAGCAGGCGGAACAATTCAAAGGGAA	AAATAACTTAAATTCTGTAGATAAGCAAAATGACTTTTCTTCATGAACACTAATATAAAACCAGTAAAAAATACTAAAGACGTCTGTTTTTACCCTGATG	2916	3071	0	0	1	1	NA	0	25	1	0	0	truncation	intRA	57000		2
2_2_47.4_47.8	T14p21_CL	10250	69	2	2	48	-47	47756657	47442318	2p16.3	2p21	no_gene	NA	MSH2	+	CGTATATATGTATATATACACATATATACGTATATATATACACATATACGTGTATATATACACACATATACATATATGCAGACACACATATATACATATAT	TTCAAGTGATTCTTCTGCCTCAGCCTCCCAAGTAGCTGGGATTACAGGTGCGTACCACCATGCCCGGCTGATTTTTTTTGTGTTTTTAATACAGACGGGGT	6122	7932	0	0	1	1	NA	0.015	68	0	1	0	truncation	intRA	314000	MSH2	2
2_2_47.4_47.8	T25p30_CL	10254	45	2	2	48	-47	47756724	47445812	2p16.3	2p21	no_gene	NA	MSH2	+	GTTCATTTATGAGATTGTCTTTCACCAGGACAGTTATGCCCAATATTCATTTTCTCTGCTAATAATCTTTATTTCATCCACTGAAACAGTTGCTATTTTTT	CTGATTTTTTTTGTGTTTTTAATACAGACGGGGTTTCACCATGTTGGCCAAGCTGGTCTTAAACTGCTGACTTCAGGTGATCCACCCACCTCGGCCTCCTA	5659	7324	0	0	1	1	NA	0	44	1	0	0	truncation	intRA	311000	MSH2	2
2_2_47.4_47.8	T25p19_CL	10253	50	2	2	48	-47	47756776	47442711	2p16.3	2p21	no_gene	NA	MSH2	+	CTGGTCTTAAACTGCTGACTTCAGGTGATCCACCCACCTCGGCCTCCTAAAGTGCTGGGATTACAGGCGTGAGCCATCATGCCCAGCCTGCCTGGCTACTT	CTTACTCCTGCAAGAATGGCCATAATCAAAAAATCAAAAATAGATGTTGGTGTGGATGCAGTGAACAGGGAACACTTCTACACTTCTGGTGGGAATGTAAA	6535	8128	0	0	1	1	NA	0	50	0	0	0	truncation	intRA	314000	MSH2	2
2_2_47.4_47.8	T14p31_CL	10251	41	2	2	48	-47	47757086	47443797	2p16.3	2p21	no_gene	NA	MSH2	+	AGAATTGAATTTCATACCATGGTTCAGATTTTTAATTCTGATGAAACTAGCCTCTATTAGAAGCAAATGCCCTCAAGGACCTACACCTCAAAGGAGAAAAC	TTTCGCCATGTTGACCAGGCTGGTCTCGAACTCCTGACCTCAAGTCATCCACCTGCTTTGGCCTTCCAAAGTGCTGGGATTACAGGAATGACCTACCACAC	6453	6772	0	0	1	1	NA	0.025	39	1	0	1	truncation	intRA	313000	MSH2	2
2_2_47.4_47.8	T33p30_CL	10256	44	2	2	48	-47	47757320	47443953	2p16.3	2p21	no_gene	NA	MSH2	+	TAAGCTCTCACACAATTAAGAGTAAGCCTTAGCAGTGAAGACCTCAGAGTAGTTGGCTTAACAGCCACTGTACTTTCCCTGTCTCTTATACACATCTAGAT	CCTCAGCCTCCCAAGTAGCTGGAACTACAGGCGCCCACCACCACACCCAGCTAGTTTTTGTATTTTTAGTAGAGATGGAGTTTCACCATATTGGCCAGGCT	6445	7823	0	0	1	1	NA	0	44	0	0	0	truncation	intRA	313000	MSH2	2
2_2_47.4_47.8	T33p44_CL	10257	24	2	2	48	-47	47758630	47442087	2p16.3	2p21	no_gene	NA	MSH2	+	CAGCACTTTGGGAGGCTGAGGAGGGAGGATTGCTTGAGCCCAAGAGTTCAAGACCAGCCTGGGCAACATAGTGAGACCCTGTCTCTATAAAAAGTTTAAAA	ATATATACACATACCACATATATAGGTGTATATATATGTATATGTGTATATATACACACACACATACATATATACGCATACATACATATATACGTGTATAT	3539	8313	0	0	1	1	NA	0	24	0	0	0	truncation	intRA	317000	MSH2	2
2_2_33.3_49.2	T14p31_CL	10251	30	2	2	-49	33	49232298	33315386	2p16.3	2p22.3	no_gene	NA	LTBP1	+	ATGTATGCATCAAAGTAAACCATTTCTGAAAGGATAGCTCAGGGGCTGCTGGGATTTACGAAGAGGATAACCTAAGGATATGAGGCTAAAAACACTCACAG	TAAAGCAAGAAGAGAAGTTTAGAGAAAAAAGAGTAAAAAGAAATGAACAAAGCCTCCAAGCAATATGGAAGTATGTGAAAAGACCAAATCTACATTTGATT	6960	8617	0	0	1	1	NA	0.034	0	29	0	1		intRA	15917000		2
2_2_33.3_49.2	T25p19_CL	10253	18	2	2	-49	33	49233850	33316607	2p16.3	2p22.3	no_gene	NA	LTBP1	+	AGTTGGGAAATGGAAGAAAGCATCATAGTAATGTGGGTGATGAGAGATTTAGAAGCTGTCTCTTATACACATCTAGATGTGTATAAGAGACAGCTGCAGAC	TTTTCATCATATCTGTGAGTTTATTTGCCTTACCAAATATAAAATTTTTATGGTGCTCACTACGGCAGCACATATACTAAAACTGGAACAATACAGAGAAG	4474	7008	0	0	1	1	NA	0	0	18	0	0		intRA	15917000		2
2_2_33.3_49.2	T14p45_CL	10252	23	2	2	-49	33	49234078	33317013	2p16.3	2p22.3	no_gene	NA	LTBP1	+	CGTTGTTCCAAAAGCATATACTAAACATAAATATATTCTCAGTTATTCTGCCTTTTGCACTTACTAATGATTTAATTCTGTACTTTTTTAACACAGAAGTC	ACTAATGACAATGAATATTATCCCTTATGATTATTAATATTATCCCTTATGATTATTAGTTCATTCTTGCTACTGGGGCTGTCATTTCTCATTAACCTCTA	4973	6832	0	0	1	1	NA	0.095	0	21	1	1		intRA	15917000		2
2_2_33.3_49.2	T33p44_CL	10257	14	2	2	-49	33	49235366	33316001	2p16.3	2p22.3	no_gene	NA	LTBP1	+	CTTCCCCTAATATCCTTATTTCCAAGGCAGTATATTTACTTACCTACCAGTATTTATTATCTCCTAAAAGCTAATTAAGTTGTAAGATGTTAAGATAATGC	CAATGTGATGACCATGCCAAACATCACTAAAAAGATACCATGTTTGCTGATGTATAAGATACATGTTACTTTTCAAAAAATTCAATGTGTCCCACCATCCA	4191	5245	0	0	1	1	NA	0.077	0	13	0	1		intRA	15919000		2
2_2_33.3_49.2	T14p21_CL	10250	17	2	2	-49	33	49236587	33316664	2p16.3	2p22.3	no_gene	NA	LTBP1	+	TCAAATGTTTATTTTTTGCTCACACACTAGATCAATGAGGTCTCAGATTCCACCACTTTGTAGCTGCAGGATTTAAATGTGCAACTTTCCTTGTTGCTTCA	ATCCCTGCTTCAGTGGTTCAAGTTTTATGTAAATTTTATATTTGGGGCTTTGAGACCAGAGCTTTTAGCAAAGACACTCCATGAATGCATACATTCTTCTG	4555	4888	0	0	1	1	NA	0	0	17	0	0		intRA	15920000		2
2_2_33.3_49.2	T25p30_CL	10254	22	2	2	-49	33	49236665	33315820	2p16.3	2p22.3	no_gene	NA	LTBP1	+	CAGCTACTTGGGAGGCTGAGGCAGGAGAACCACTGTAACCCAGGAGGCAGAGGCTGCCGTGAGCCGAGATGGCACCATTGCACTCCAGCCTGGGCGACAAG	TAAAGAGGCTAAGTTATGTGTAGTAACAGATTCACTTCAAAATCCCAGCAGCACAACACACCAACACACCAACACACATCAAATGTTTATTTTTTGCTCAC	3751	6421	0	0	1	1	NA	0	1	21	0	0		intRA	15921000		2
2_2_33.3_49.2	T25p37_CL	10255	17	2	2	-49	33	49237387	33316667	2p16.3	2p22.3	no_gene	NA	LTBP1	+	CCTGCTTCAGTGGTTCAAGTTTTATGTAAATTTTATATTTGGGGCTTTGAGACCAGAGCTTTTAGCAAAGACACTCCATGAATGCATACATTCTTCTGCAG	GTTTTATGTACTGAATCTTTCTTTATTCACCCACAAGTTATCTAGTATTTGATTTTGTGCCAAGCAATGTGCTAGGCCCAGAGAAGAAAATAGTGAAAAAA	3554	11585	0	0	1	1	NA	0	0	17	0	0		intRA	15921000		2
2_2_33.3_49.2	T33p30_CL	10256	17	2	2	-49	33	49237772	33315264	2p16.3	2p22.3	no_gene	NA	LTBP1	+	AATCATACTCTCTTTGGTGCTGAAATCATATTGTTGTGTGATAAAAGAGAGAGGAGATTGCTTTCACTTATACAAAGACTTGAAGACACTAAGAGGTACTG	ATCCTAAAGGTGTTCCTTGTCTTGAACTTAGAAAAAGGTAATAACGTAGAATACAGAGCTGTGGACCAGGAATTAAGACCTGAGAAAGTTTTTAAGCAGCT	3157	6767	0	0	1	1	NA	0	1	16	0	0		intRA	15923000		2
10_10_84.5_94.4	T14p21_CL	10250	43	10	10	-84	94	84465511	94436328	10q23.1	10q23.33	CCSER2	+	TBC1D12	+	GGCTCATGCCTGCAATCCCAACACTTTGGGAGGCCGAGGTGGGTGGATTACCTGAGGTCAGGAGTTCGAGACCAGCCTGGACAACATGGTGAAACCCCATC	TTTCACCATGTTGGCCATGATGGTCTCGATCTCTTGACCTCATGATCCACCTGCCTCAGCCTCCCAAAGTGCTGGGATTACAGGTGTGAACCACTGTGCCT	6599	8766	0	0	1	1	NA	0	43	0	0	0	fusion	intRA	9971000		1
10_10_84.5_94.4	T14p45_CL	10252	27	10	10	-84	94	84467215	94436629	10q23.1	10q23.33	CCSER2	+	TBC1D12	+	TGTATCATTTCATTCTCTCTATAAATTTTTATAAAACTTTGGCTAGATTTCTTCTCACATACCTTGTATTTTCTTGCTATTATATCTCTTTAGATTTTAAA	ATGAGAGTAAGATGTTCAAAGAGGACTGGACTAAAGATATAAATCTAACATTTAAAGAAGAGGAGAAACCTACAGGAAAAAATGTTGAAAGGTATGAGGGA	5021	5585	0	0	1	1	NA	0	27	0	0	0	fusion	intRA	9969000		1
10_10_84.5_94.4	T33p44_CL	10257	18	10	10	-84	94	84467399	94437196	10q23.1	10q23.33	CCSER2	+	TBC1D12	+	CACATACAAATACACACACACACACACATACACACACATATGTGGGGGGTGAGAGAGAGAGAGTCTGTGTTAGAAGTACTTATGGGTGGGACATACAATAG	TCTTTGAGTTTCAGCAGTTTGACTATAATGTATCTCAGTGTGAACCTCCTTGAGTTTATTCTGCTTAAAGTTGTTGAGTTTCTTGGATGTGTAGATTATGT	4450	5728	0	0	1	1	NA	0	17	1	0	0	fusion	intRA	9970000		1
10_10_84.5_94.4	T33p30_CL	10256	52	10	10	-84	94	84467657	94436137	10q23.1	10q23.33	CCSER2	+	TBC1D12	+	TGAATAGCTGCGCCAACAAAAGAAATGGTGAATACAGAAGAACAACAAGTATGTCCAAAGAGGAATATGTGTGAATTTTAAATATATTGTTACACAGGTGG	TTTATTCCTTTTTTTTTTTGAGATGGAGTCTCACTTTTTTGCTAGCTGGAGTGCAGTGATGCAATCTCAGCTCACTGCACCTCCGCCTCCTGGGTTCAGTT	4233	5343	0	0	1	1	NA	0.02	50	1	1	0	fusion	intRA	9968000		1
10_10_84.5_94.4	T25p30_CL	10254	33	10	10	-84	94	84468019	94435948	10q23.1	10q23.33	CCSER2	+	TBC1D12	+	CACATAGGTTCTGATTAATGTTGAGAAGCAATTGGCTAGTAAACTATGCAAGGGCCAGATCACAGAGAGCCATGACTATCACGCATGGCCTTAGCTAGGGA	CACCTGTGTTTCCATTTATGCTTGGGTATGTTTCTGAGTTGTTTATTCTTTCTCCATTGATTAATTTCTTTATCCCTGGGTCAATACCATATGTTGTTAAA	4429	7221	0	0	1	1	NA	0	33	0	0	0	fusion	intRA	9968000		1
10_10_84.5_94.4	T25p37_CL	10255	49	10	10	-84	94	84468041	94435883	10q23.1	10q23.33	CCSER2	+	TBC1D12	+	CACATTGCTAGCCGGAGGTCCCGATACTATTTATTACACAATCTTTCCTCGTTGATCTGCAGTGCCACCTGTGTTTCCATTTATGCTTGGGTATGTTTCTG	AGTATAAGCAGTGTCGCTGTTGCACATAGGTTCTGATTAATGTCTGTCTCTTATACACATCTAGATGTGTATAAGAGACAGGCCAGGAGAATCAACTGAAC	4570	6109	0	0	1	1	NA	0	48	1	0	0	fusion	intRA	9968000		1
10_10_89.1_89.2	T14p21_CL	10250	6	10	10	89	89	89102396	89214190	10q23.31	10q23.31	no_gene	NA	LIPA	-	TTTTGTTATAGCAGCCCAAACAGACCAAGACGAAGCTGATTAGGGACCTGTCTCTTATACACATCTAGATGTGTATAAGAGACAGGTTTTCATGTCCTTGC	CTATTTCATTTAACCTGAGCAATTAAAACGTGTCAAATCACAGCTGTCACAGTTAGGTTTGATAAAATTAATTGTTAGCATCCTTATTACTGGCACAGCTG	1461	1503	0	0	1	1	NA	0	0	0	6	0	truncation	intRA	112000		1
10_10_89.1_93.7	T25p37_CL	10255	10	10	10	89	-94	89102338	93664564	10q23.31	10q23.33	no_gene	NA	PDE6C	+	CCATATCCAATGTCACTTAAAGGACCTGATCATCTCTTCATAATAAAGTTGAGATAAAGGTTAAATCTAATAGTACTAAGAAATACCCTCACTTTTCACTT	CAACCTTCAGCATTGTTAGAAATGAGTTTTTGTTTATAAATTACCCAGCCTATGATATTTTTGTTATAGCAGCCCAAACAGACCAAGACGAAGCTGATTAG	938	2843	0	0	1	1	NA	0	0	10	0	0	truncation	intRA	4562000		1
2_2_21.8_51.7	T25p30_CL	10254	15	2	2	52	-22	51671700	21796716	2p16.3	2p24.1	no_gene	NA	no_gene	NA	CTGAATTTATATGAGCTGACTGACTAGAGGAGTCACCACTTTCTTCATTACACTGGGTGTAACTTCAATAACTGAGACACATATTCCTCAATTAAACTTCC	TGTTCTCTAGCAGACTGCTTATAGATTTTAACTGAAACTCTCTCCCGAATCTTTAATCTGCCACCCTCCCCCATCAAATTTTGCAGTCAAAAGCTTCCACA	4556	5850	0	0	1	1	NA	0.071	14	0	0	1		intRA	29875000		2
2_2_21.8_51.7	T14p31_CL	10251	21	2	2	52	-22	51671994	21797069	2p16.3	2p24.1	no_gene	NA	no_gene	NA	TCTACAAAAAGAAGCTAAGCCGTGAACACAAATAACTATAACTGAAAGTAGAAAGTGATAAACATTTTAGGAAAGACAAATGAAGGATGATGGAAGTTTAG	TGAATTTAATCTAAACCATGCTAAATTATGACACACACAAACAAACATTAATTTGGCTACAACCTAACGTTCTATAGTTTCCTGTTTTTATCAATTCTCAT	4315	4560	0	0	1	1	NA	0.05	20	0	1	0		intRA	29875000		2
2_2_21.8_51.7	T25p37_CL	10255	18	2	2	52	-22	51672004	21798176	2p16.3	2p24.1	no_gene	NA	no_gene	NA	TACCCAAATCTGAGGTCAGAACTTGGGAAAATTACCAGGTAACACAGTGATTCAGAGCCAAGTCCATGACCCGCTATGTACAGAGTCTGTCTCTTATACAC	CTAAACCATGCTAAATTATGACACACACAAACAAACATTAATTTGGCTACAACCTAACGTTCTATAGTTTCCTGTTTTTATCAATTCTCATCAAATTATTT	4391	6438	0	0	1	1	NA	0	18	0	0	0		intRA	29874000		2
2_2_21.8_51.7	T25p19_CL	10253	18	2	2	52	-22	51672104	21794633	2p16.3	2p24.1	no_gene	NA	no_gene	NA	TTATATGCACTTTGTCATACTAGGGAGAGATACAGTTAGAGATAATAAGAGACTCAGAACTGCCTGCACTGTCAAAACTGTCTCTTATACACATCTAGATG	AAATAAAAGAAACCAAGTGCATTAGCAACTCACTTTCCTCCATATGTTATCATAATCGCAGCTTTCCTTCTTTTCCACATGGCCTCAGACCTGTCTCTTAT	6730	7198	0	0	1	1	NA	0	18	0	0	0		intRA	29877000		2
2_2_21.8_51.7	T14p21_CL	10250	15	2	2	52	-22	51673073	21793233	2p16.3	2p24.1	no_gene	NA	no_gene	NA	AGCGCTTGATATTTGCAAAATATTTCAGTTGTTTTAATTGCTTACTACAAATATAAATGCACTGAATTACTATCTTGGTATAATCACAAAAAACTCACAGG	TTACAATGTGCTTGGTTTGAAAGCATTTTTGTTTTCACATAGTTGATATTTTCAAATATCTCTCTGTGGAACTCCTCCCTCGAAATTTTACTCACCAGCAT	5197	7973	0	0	1	1	NA	0	15	0	0	0		intRA	29880000		2
2_2_21.8_51.7	T33p30_CL	10256	28	2	2	52	-22	51673120	21795372	2p16.3	2p24.1	no_gene	NA	no_gene	NA	CAAATATAAATGCACTGAATTACTATCTTGGTATAATCACAAAAAACTCACAGGAATAAACCTGCTTGATGTTTTTAAAGTGCTAACGTGGTACTCAGATT	GAATGGAACAAAGTTTACTTAATTTTTTTAAGCCTTAATTTTCCCATGTAAAAGGAGAATAATAAAACTAACCTTAATTGGTATATTTTGAAGATTAAATG	4903	6098	0	0	1	1	NA	0	27	1	0	0		intRA	29878000		2
2_2_21.8_51.7	T33p44_CL	10257	11	2	2	52	-22	51673579	21795711	2p16.3	2p24.1	no_gene	NA	no_gene	NA	AGATGGAATATGAGCATCTCCATTGAAATTGGAATAAAATGAGATTGGCTACTCATTTTAAAAGCCCACCCAAGTAAACCCAGGCTGACCTGGGAAAGTAT	GCAAAATACAGTTAGTGCCATATGAGGGGCTTAGGTCACCTGTGCCTATGTGACAGAAATACATCACAAGTGCTATGTGTTTAGAAAAGAGAGAGTTCATG	5787	5940	0	0	1	1	NA	0	11	0	0	0		intRA	29878000		2
2_2_21.8_51.7	T14p45_CL	10252	19	2	2	52	-22	51678031	21788413	2p16.3	2p24.1	no_gene	NA	no_gene	NA	ATGGATGAGGAAAAGAAGTGGTGTCTTCAGAGTATCCATGCTGGTGAAGATGCTGTGAACATTGTTGAAATGGCATCTAGGTACTTAGGATATTATGTGAA	ATATGATTCAAATACATTGCTAAATTTGAGCTGTGTCTATACAAATATCAGTATAACTTACTGCTGTCTCTTATACACATCTAGATGTGTATAAGAGACAG	6386	13087	0	0	1	1	NA	0	18	1	0	0		intRA	29890000		2
10_10_89.1_93.7	T14p45_CL	10252	18	10	10	89	-94	89102351	93664661	10q23.31	10q23.33	no_gene	NA	PDE6C	+	CCTGGTGATAGAAAATAATGATCTTAGTCCACAAAGAATTCTCTATGTAGTAGCAAAAAAACTCAGAAGTAAATTTTTGTGCAAATAAAATACCTGTCTCT	TGTTAGAAATGAGTTTTTGTTTATAAATTACCCAGCCTATGATATTTTTGTTATAGCAGCCCAAACAGACCAAGACGAAGCCTGTCTCTTATACACATCTA	707	4183	0	0	1	1	NA	0.059	0	17	1	0	truncation	intRA	4562000		1
10_10_89.1_93.7	T33p44_CL	10257	9	10	10	89	-94	89102382	93664595	10q23.31	10q23.33	no_gene	NA	PDE6C	+	CCAGCCTATGATATTTTTGTTATAGCAGCCCAAACAGACCAAGACGAAGCTGATTAGGGACATCTCATTTCTGTTTTTCAAGTTTTCTCAGTCAGTCTCTT	AAGTAAATTTTTGTGCAAATAAAATACAGATCCATATCCAATGTCACTTAAAGGACCTGATCCTGTCTCTTATACACATCTAGATGTGTATAAGAGACAGG	915	3822	0	0	1	1	NA	0	0	9	0	0	truncation	intRA	4562000		1
10_10_89.1_93.7	T14p21_CL	10250	20	10	10	89	-94	89102397	93664556	10q23.31	10q23.33	no_gene	NA	PDE6C	+	AATGTCACTTAAAGGACCTGATCATCTCTTCATAATAAAGTTGAGATAAAGGTTAAATCTAATAGTACTAAGAAATACCCTCACTTTTCACTTGCTTGGTA	TTTGTTATAGCAGCCCAAACAGACCAAGACGAAGCTGATTAGGGACATCTCATTTCTGTTTTTCAAGTTTTCTCAGTCAGTCTCTTGTTAGCCCCACCTGG	1134	3289	0	0	1	1	NA	0	0	20	0	0	truncation	intRA	4562000		1
10_10_89.1_93.7	T33p30_CL	10256	15	10	10	89	-94	89102640	93664411	10q23.31	10q23.33	no_gene	NA	PDE6C	+	AGCTGCCAGACAGGTCAAATGGTTACAATTCTCTTGGATGCAGCTGTTTTAGGGAACTCCAAACTCATTTTCCCCCTTTCCCACCTCCAGTGGCTGCTAGG	ATCTCTCAAATGACCCATGAACATTTTTAGCCCACCTTCAAGGCTGTCTCTTATACACATCTAGATGTGTATAAGAGACAGCCATAGAAGTAACAGAAGCA	909	2737	0	0	1	1	NA	0	0	15	0	0	truncation	intRA	4562000		1
10_10_89.1_93.7	T25p19_CL	10253	8	10	10	89	-94	89102866	93664426	10q23.31	10q23.33	no_gene	NA	PDE6C	+	TATTTAGTAATTTTTCTAGAATAAACACTCCTTGGAGTGTTGCAAGCCTTTGATTATTTCTGGAGTTCTGAGAAGCTGATGTTGGCAGTCTTTACCAGTGC	CATATCTTACCTTAAATCTCTCAAATGACCCATGAACATTTTTAGCCCACCTTCAAGGCAATACAGTATCTGGCCTGTCTCTTATACACATCTAGATGTGT	1132	1420	0	0	1	1	NA	0	0	8	0	0	truncation	intRA	4562000		1
10_10_89.1_93.7	T25p30_CL	10254	15	10	10	89	-94	89103068	93664374	10q23.31	10q23.33	no_gene	NA	PDE6C	+	AAGCAGCAACAAAAATGTATTTTCTGAGTTTGAGAGGCTAGAAGTCTGAGACCAAGGTGTTGGCAGGGTAGGTTACTTCTGAGGTCTCTCTTCTTGACTTG	TCAAGGCAATACAGTATCTGGCAGCTACCTGCACTACCAGCTTCATATGTACTTCGCACTCTTTACTCTCTAGACTCCAGCTATATCAGCTTAAAACTTTT	1264	3183	0	0	1	1	NA	0	0	15	0	0	truncation	intRA	4561000		1
10_10_89.1_93.7	T14p31_CL	10251	13	10	10	89	-94	89103341	93664464	10q23.31	10q23.33	no_gene	NA	PDE6C	+	CTGGGGATTAAGAGTGCAACAATGAATTTTTAGATGGACATATACATGCAGTTTTGCATAGATATAGTTTGTTTTTGCTACTCTGTTGCATTCTTGGTATG	TGCTTGGTAAAAGTCACTTATTGTTTTGAAATGCAAATCATATCTTACCTTAAATCTCTCAAATGACCCATGAACATTTTTAGCCCACCTTCAAGGCAATA	1152	6329	0	0	1	1	NA	0	0	13	0	0	truncation	intRA	4561000		1
10_10_89.2_101.4	LNCAP_CL	10049	20	10	10	-89	101	89176105	101435144	10q23.31	10q24.32	no_gene	NA	BTRC	+	ATGGAGTTGAAAGGAATCCTCACAAAAATGTTGCAGATAGGGGAGATTTTGCTGATCTGTCTTGGACAATGAGCCTGGGAGCTGATTTTCATTTTGGTTA	CTGGTTTAGGTTTTATTTTATTTACCTAGATTTTTATTTAGGTAAATTATTTACTTAGATTTTTATTTAGGTAAAATTTACATACAGTGAGATACTGCCT	1964	3029	0	0	1	1	NA	0	19	1	0	0		intRA	12259000		1
2_2_51.8_52.7	T33p44_CL	10257	8	2	2	53	-52	52716148	51778174	2p16.2	2p16.3	no_gene	NA	no_gene	NA	GAAATTGATTTCTTAATAATAGGCAGTGATTGAATTTTTAATAAATGCTCTTTTACCTTGGTTTTCTCCATCTTCCCCTACTAAGAAAGATTTTGAGCTTT	TGTATACATATGTAACTAACCTGCACATTGTGCACATGTATCCTAAAACTTAAAGTATAATAATAATAAAAAATAAATAAAGAAAGAAAGAAAGAAAGAAA	3959	4316	0	0	1	1	NA	0	8	0	0	0		intRA	938000		2
2_2_51.8_52.7	T14p45_CL	10252	16	2	2	53	-52	52716188	51777671	2p16.2	2p16.3	no_gene	NA	no_gene	NA	CTGAAATTGTGAATGAATACAGGTTAAAAAGATGCCACAAAATTTAATTATTACTATACATTAGATATCAGGAATTTTTCATAAAATGTCTGTTTTTGTCA	TCCTAAAACTTAAAGTATAATAATAATAAAAAATAAATAAAGAAAGAAAGAAAGAAAGAAAGATGTGTATAAGAGACAGGTATACTCTTAAGCAGTAGCTT	4652	6560	0	0	1	1	NA	0	16	0	0	0		intRA	939000		2
2_2_51.8_52.7	T25p37_CL	10255	14	2	2	53	-52	52716294	51778091	2p16.2	2p16.3	no_gene	NA	no_gene	NA	CTCATATAAATGGAATCTGCAGAACACTAATCAGGCATTTTTAAATAGATGAACTGACCCTCCACAAGTTCTATAATTAATTATGAGCTTGATCCTCTAAG	AGAAAGATTTTGAGCTTTATGAGAAAAAGTAGAAGTTACATATCCTTTAGGCTGTCTCTTATACACATCTAGATGTGTATAAGAGACAGTCTAAATATGAT	4193	4578	0	0	1	1	NA	0	13	1	0	0		intRA	938000		2
2_2_51.8_52.7	T25p19_CL	10253	15	2	2	53	-52	52716404	51774454	2p16.2	2p16.3	no_gene	NA	no_gene	NA	ATTTAGAAACCTTGGACCCAAATGTCTGCCTGATAGTGTGGTACTTTCTATAGCCTAATTCATTGCCAGCAGGGTCATGGGAAGGTCACCAAAACTGGCAG	AGAATTGACAGACTGCCTCATCAAGTGGGTCCCTGACCCCTGAGTAGGCTAACTGGGAGAAACCTCCCAGTAGGGGCAGACTGACACCTCATACAGCCAGG	7707	11717	0	0	1	1	NA	0	14	1	0	0		intRA	942000		2
2_2_51.8_52.7	T25p30_CL	10254	12	2	2	53	-52	52716495	51779428	2p16.2	2p16.3	no_gene	NA	no_gene	NA	ACTCCAGACGAGCAACCGTAAGAGCTGTAACACTCACCGCGGCTTCATTCTTGAAGTCAGTGAGACCAAGAACCCACCAATTCCGGACACAATAGGTAAGA	AAACTGGCAGAGCACTAAAAGGATGAGTTTATTTTCTGACTGATGAATTTGAGTCAATGTTAAATGATGGACAGAGCATAGAATTTAAAGACAGAATACTT	5015	9692	0	0	1	2	NA	0	12	0	0	0		intRA	937000		2
2_2_51.8_52.7	T14p21_CL	10250	18	2	2	53	-52	52716779	51775780	2p16.2	2p16.3	no_gene	NA	no_gene	NA	TGAACAATATGACTTTTAAGTGATCACTACTAGGGTCTATTTGCATTTTCACTAGCTTCTTCTTGCTACTTGTTTTTGCTTTTACTTGAAAAATACCCTAG	ATGCAAATATATACTATTTTTCAACTTAAAAGCCTTAATATCATATGCTTCATATAACTTGGCTTTCCTTAAAGGAAGGGAAAGAAAACTGATCTGATTTA	7430	7756	0	0	1	1	NA	0	18	0	0	0		intRA	941000		2
2_2_51.8_52.7	T33p30_CL	10256	19	2	2	53	-52	52717239	51776395	2p16.2	2p16.3	no_gene	NA	no_gene	NA	ACCATTTTGGGCACATGTTCCCAGGACCTCCTGAGGTCTGTGTCATGGGCCACAGTCAATCATATTTGGCTCAGAATAAATCTCTTCAAATATTCTACAGA	AAAAATCATTACTTCTCCGTCTACGCTTATTTTATTTGGTGGTAAAACGCCAAAGACGTCACGTTACTCTACTGCCTTCGAGTAACTTCTGCTTGCCTTAA	5563	6083	0	0	1	1	NA	0	19	0	0	0		intRA	941000		2
2_2_51.8_52.7	T14p31_CL	10251	14	2	2	53	-52	52717615	51775476	2p16.2	2p16.3	no_gene	NA	no_gene	NA	AGCAATGTATGAGAATTTCAACTGTTTCATATCCAAACCTGTTTTTCTGCATTCTAATTAGTATCATTTTAGCATTCTCATATTGACCCGTTCACCCATTT	TACTTCTCCCTATGATTCAGATGCTTTGCCACAAACGATTCTTTTTGTTATTACCCAGAAGGGCAAATTTTCTCCCCTTTTAAACTGGATTAAATAAGAGA	6756	9185	0	0	1	1	NA	0	14	0	0	0		intRA	942000		2
10_10_89.2_101.4	T14p21_CL	10250	45	10	10	-89	101	89170868	101435231	10q23.31	10q24.32	no_gene	NA	BTRC	+	CCCAACCATTCATAAGCTTATGCAAGCAAGATAAATGTTTAAAAATCTACATTTAGACATCATACATGTAGAGAAATACAAAAGCCAGGAGAAGGTTTTGA	TGAGATACATGGATCATAAGTGTACTCTTAGGTGAGTTTTGACAAATGCATACTTTTGTGTAACCTTCAATTTCAAGATACACAACCTGTCTCTTATACAC	6579	7597	0	0	1	1	NA	0	43	2	0	0		intRA	12264000		1
10_10_89.2_101.4	T14p31_CL	10251	45	10	10	-89	101	89171050	101434976	10q23.31	10q24.32	no_gene	NA	BTRC	+	TATGTACTGGTTTTACCCTATCAATTCAATAATTTGTTCTATGTCAGGTTCAGCACACACAGGTGCTTGATAATACTGGTTGACTAATAGGCAGAAACTGG	GGTACAAAGAGACAAAATGTTGAAAAATATAGGAAAGAGTAAGAATATGGAAAATACTTTAAGAATTACTAATAAATACAGTACAGAACATGTACAGAAGG	6715	7050	0	0	1	1	NA	0	45	0	0	0		intRA	12264000		1
10_10_89.2_101.4	T33p44_CL	10257	20	10	10	-89	101	89171472	101435423	10q23.31	10q24.32	no_gene	NA	BTRC	+	AACTTACTTCATATAAATGCCATCATATAGTGTACATTCTTTGTGTCTGTTTTCTTTCAATCAGTATGATGTTTTTAAGATTTATCCATGTTACGTATATC	GGGCTTTCTGAAAGAGGATATACTCAATGTTAGGCCTCAGGGATCATTCACAAATAACTTTTTTTTTCAAGAGCAATGACTAGCATCTGTCTCTTATACAC	5274	6455	0	0	1	1	NA	0.111	17	1	1	1		intRA	12264000		1
10_10_89.2_101.4	T25p30_CL	10254	36	10	10	-89	101	89171600	101434809	10q23.31	10q24.32	no_gene	NA	BTRC	+	TTCCTTTTCAGTTTGGGTTTCAGCCATGTTGGCCAGGCTGTTCTTAAACTCCTGTCTTCAGGTGATCTGCCCACCTCGGCCTCCTAAAGTCCTGGGATTAC	GGCTTTCATATGGATCTGCATCTTGGGTTCATACAACCCATACCTGCCGGGGGACATTGAGCAATGAACTTGACTTGAGGTTTTCACCAGCTGCAAACACC	7327	7426	0	0	1	1	NA	0.059	33	1	1	1		intRA	12263000		1
10_10_89.2_101.4	T33p30_CL	10256	53	10	10	-89	101	89171947	101434952	10q23.31	10q24.32	no_gene	NA	BTRC	+	AGCCAAGCCTAGTCGAAGTATAGCCTGAAGCAGAGCTGCTCAGCCAAGCCCGTTCAAAATTAGCCCATGTATAGATGACCTGCAGATTAATGTGCTTGAGA	TGTCTTATGTAGCAAAAATGGGCTTATGTACTGGTTTTACCCTATCAATTCAATAATTTGTTCTATGTCAGGTTCAGCACACACAGGTGCTTGATAATACC	6103	6316	0	0	1	1	NA	0	52	1	0	0		intRA	12263000		1
10_10_89.2_101.4	T14p45_CL	10252	36	10	10	-89	101	89172061	101435637	10q23.31	10q24.32	no_gene	NA	BTRC	+	GCTCCCTTGTGCTCTGGTGATCCTTCTGAGAACATGGAAGGATCATGGCTGAGATGTGTATAAGAGACAGCTCCATAGCTTCTCCTTCTTTATTGCCATAA	ATAAAGCTACTATAAACAGTTTTGTATAAGTCTTTTTTTTGGCATGTATTTTTATTTCTCTTAGGTACATGTCTAAGAATGGAATTTGTTGGGTCATAGAG	5810	9969	0	0	1	1	NA	0	35	1	0	0		intRA	12264000		1
10_10_89.2_101.4	T25p37_CL	10255	49	10	10	-89	101	89172402	101435128	10q23.31	10q24.32	no_gene	NA	BTRC	+	CTAATGCAGCCATTAGCTGCATTTCATCAGCATGAGGATAATGGGGAAGACTCAGATATTAGAAACAGAATCTTGACTTTGCCATGTACAAGATGTGTGAC	GTGCATTTGCATCCTTCTGGTTTAGGTTTTATTTTATTTACCTAGATTTTTATTTAGGTAAATTATTTACTTAGATTTTTATTTAGGTAAAATTTACATAC	5265	7273	0	0	1	1	NA	0	49	0	0	0		intRA	12263000		1
10_10_89.2_101.4	T25p19_CL	10253	36	10	10	-89	101	89173260	101434884	10q23.31	10q24.32	no_gene	NA	BTRC	+	TCGGCCTCCTAAAGTCCTGGGATTACTGGCATGAGCCACTGCACCTGGCCTCAACAAGATTATTATTATGTCTTATGTAGCAAAAATGGGCTTATGTACTG	TACATCTCTTTCCCAGCTTTACTGAAACTATACTTTTGTTGTAGTCACTGTTCTCCTCCTCTTCCTCTGTCTCTTATACACATCTAGATGTGTATAGGAGA	7282	7671	0	0	1	1	NA	0	35	1	0	0		intRA	12262000		1
10_10_89.2_93.6	T25p19_CL	10253	35	10	10	-89	-94	89158960	93637222	10q23.31	10q23.33	no_gene	NA	PDE6C	+	CACACTGCCCTTTTGGAGTAGAAGGATCTACCATAGCATGTAAATTATCTGTATGAATTGGACCAGAGGCGACAAAGATGAAGAAAAGCAGGGAATCAAAA	TTCTCTCTCTCTCTCTTTCTTTCTTCAAATATCAACTTGTATAAACATCCACATTTTTAAATGTATACATGAAAACTGGCCATAACCATATTATGACATGT	1665	9889	0	0	1	1	NA	0	0	0	1	34	truncation	intRA	4478000		1
10_10_89.2_93.6	T33p30_CL	10256	34	10	10	-89	-94	89161307	93635977	10q23.31	10q23.33	no_gene	NA	PDE6C	+	TAATAGTTACCTCTGGGNAATAGGAAGGATAGAGGAGGCTTCAGTATCTCTTTTTGTATTGTTTAAATTTCTCAACACACATACACATATAGACACATATA	CAAACCAAATTCATAGCTTGGAGCCAAGTCCAGCCACTGTCAATCAAAGCCTGGTCAACCCACAAATGTGAGTGAGAGATAGAGGTTCATTACTGCATGAC	1625	7801	0	0	1	1	NA	0.062	1	1	1	31	truncation	intRA	4475000		1
10_10_89.2_93.6	T14p21_CL	10250	27	10	10	-89	-94	89162128	93636886	10q23.31	10q23.33	no_gene	NA	PDE6C	+	GAAAGTAATGACTGATAAGACTAATTAAAACGTTAACTTTATTTACTTCAACAAAGTTAACTTAAGTAAACTTTATTCCTGTCTCTTATACACATCTAGAT	GTAAAAGCAATTGAGGTGTGAAATTCCTAAAGGAGAAGATTTCCATCTGATTCCTCTACTATTACAATCTTAGTTAAGATATATTTAAAATATGTGGGAGG	1319	6480	0	0	1	1	NA	0.038	1	0	0	26	truncation	intRA	4475000		1
10_10_89.2_93.6	T14p45_CL	10252	26	10	10	-89	-94	89162395	93636167	10q23.31	10q23.33	no_gene	NA	PDE6C	+	AGATTCAAGTAAAGATTGTTATAACTGAAAAACCTGGTGCCTTAACCAGTACCTGTCTCTTATACACATCTAGATGTGTATAAGAGACAGGGCTGGACTTG	CATCATCTATAAGGTTGGTCTTCGTGATGTGGCTTTCTTTGGCCAATGAGCATTTTGGTGAATGTGATGTGAGCAAAAACCTGAAGTATGCCTGCACAGTT	1564	6980	0	0	1	1	NA	0	0	0	0	26	truncation	intRA	4474000		1
10_10_89.2_93.6	T25p37_CL	10255	21	10	10	-89	-94	89165024	93636793	10q23.31	10q23.33	no_gene	NA	PDE6C	+	GTACACTCACTCCAGTAAGACATCCCTAGTGGCCATATCAGGACTCCACACAGCTGCTACCCTGTCTCTTATACACATCTAGATGTGTATAAGAGACAGGT	GTGGGAGGAAGAGGCGGGAAGATCCCTGGAGCCCAGGAGTTGGAAGATGCAGTGAGCTATGATGGCACCACTGTAATCCAGCCTAGGTGAGAGAGTGAGAC	1426	4491	0	0	1	1	NA	0	0	0	0	21	truncation	intRA	4472000		1
10_10_89.2_93.6	T14p31_CL	10251	12	10	10	-89	-94	89165270	93635609	10q23.31	10q23.33	no_gene	NA	PDE6C	+	ATAGATTTATAGGTAGGTAAACTGAGGCTACAGAAAATGCAATAATTTTCCAAAGGCCATTTCATGATAATTGAAGGAGCTAGGATTCAAACCTAGGTCTG	TAATTAGATGACTTCTAGAATATGTGGTTAGGTAACATCTTATGTCCACAGGACTGAATTTCCCACTTACCAAAATGGACTTAATTTCTTCAGGAGTGGCT	941	3842	0	0	1	1	NA	0	0	0	0	12	truncation	intRA	4470000		1
10_10_89.2_93.6	T25p30_CL	10254	20	10	10	-89	-94	89165693	93636094	10q23.31	10q23.33	no_gene	NA	PDE6C	+	CAAAAACCTGAAGTATGCCTGCACAGTTAGGTTTGCACTCTTGCACTTCTGTCATCTTTGTGAGAAGGACATCTATCAGGTAGCTCCTGGTCCAAGAAGGA	CTGTTCCTCCGGCTGACTAAAATCTTTTTGGAACCTAATGCTGCCATCGTTCATAGTCCTAAACTTAGCTTTTTGTCTCATACATTTTGATATTCAGTCTC	1403	4079	0	0	1	1	NA	0.053	1	0	1	18	truncation	intRA	4470000		1
10_10_89.2_93.6	T14p21_CL	10250	9	10	10	89	-94	89209059	93618250	10q23.31	10q23.33	CH25H	NA	PDE6C	+	AGAAATAAAAGATATAACGCCATCTATTATGAGGAAAGAACAAGTACTACAAAAATATGGACCAATATATGGGCCTAAAACTAAGATCATATATGGTATAT	CTGCCTAGAATTCCTGATGTGAAGATAGAATAACATAGTATCTGTCTCTTATACACATCTAGATGTGTATAAGAGACAGACACACACCAGTTAGGAGATTC	748	7260	0	0	1	1	NA	0	2	7	0	0	truncation	intRA	4409000		1
10_10_89.2_93.6	T25p19_CL	10253	11	10	10	89	-94	89209104	93620713	10q23.31	10q23.33	CH25H	NA	PDE6C	+	ACTACAAAAATATGGACCAATATATGGGCCTAAAACTAAGATCATATATGGTATATATGCATACATATGATATATATAATATGCCAATTCATAATATGTAA	CTCCAACCAGATGCCCAGGGTTAGCATTACCTCTTCATCCTGTTTGGAAAATTCAGATGCATTTACTTTGTTAACTGCCATGATCACAGCAAGAACCTCCT	773	5053	0	0	1	1	NA	0	1	10	0	0	truncation	intRA	4412000		1
10_10_89.2_93.6	T14p31_CL	10251	9	10	10	89	-94	89209139	93622190	10q23.31	10q23.33	CH25H	NA	PDE6C	+	AAACAGACTTGCTGAAAACCCATATTACTAGGAAGTGGAAAAACCAAGATTCAAGCCTACATCTTTTTTGCTCCAAGACACACACTATTACCTCTGTTCTC	CTAAGATCATATATGGTATATATGCATACATATGATATATATAATATCTGTCTCTTATACACATCTAGATGTGTATAAGAGACAGCAAGAACAGAGGTAAA	585	3528	0	0	1	1	NA	0	1	8	0	0	truncation	intRA	4413000		1
10_10_89.2_93.6	T14p45_CL	10252	7	10	10	89	-94	89209155	93622758	10q23.31	10q23.33	CH25H	NA	PDE6C	+	ACAAACCTGCCATACAGTGGAATATTATTCAGTGATAAAAAGAAATTAGCTATTGAGTCATGAAAAGACATGGAGGAAACTTAAATGCATATTTCAAAGTG	TATATATGCATACATATGATATATATAATATGCCAATTCATAATATGTAATATATAAGATATAGATACATATAATAGGCCAATTTGTAATTCAGAATCTCC	663	2823	0	0	1	1	NA	0	0	7	0	0	truncation	intRA	4414000		1
10_10_89.2_93.6	T25p37_CL	10255	8	10	10	89	-94	89209655	93621285	10q23.31	10q23.33	CH25H	NA	PDE6C	+	CACTTCACTTTTAGGGTAAACCAGAAACTTTTCTTCTCATTCCGGCTAGACGTGGTCTTGTCCTTGATGCAGTGTTTCAGAGAAGAGCGTCCTTCTCACTG	ATGGAGTTAGGAATAATATGCTCCTCAAATTAATAGGTTTACTATGACCCAGGAATTTCTACAAACTTTATTTGAGAGCTAATCGCTAATAGTCACAACAA	609	4559	0	0	1	1	NA	0	0	8	0	0	truncation	intRA	4412000		1
10_10_89.2_93.6	T25p30_CL	10254	14	10	10	89	-94	89209789	93619736	10q23.31	10q23.33	CH25H	NA	PDE6C	+	CATTAAAATTGGATTTCTGCTCATAAGTAAAATATCACTCAAATTTACCCTCAACAGAATTCTCTCTTTGACTTTGACTTTTGACTTTTGACAGTTTGACT	CTTTTATTTTTATGTGACAGATTCCCAAAAAAGGAAATCCCTTTTGCTGGATCCACAGGAACATACAGTTTTTCTTTACATAGATTACTTTGATGAAAGGT	797	6920	0	0	1	1	NA	0	2	12	0	0	truncation	intRA	4410000		1
10_10_89.2_93.6	LNCAP_CL	10049	12	10	10	-89	-94	89166724	93636569	10q23.31	10q23.33	no_gene	NA	PDE6C	+	ATCTAATATATTTGATTTTTAAAATTCCCCCAAAATGATTACAGTAGCTGGTTTTTTTAAAGAGGTGTGGGTTGTTTGCATGTAGGAAAGAAAAAATGAG	TCCCACTGAGGTAGTGATGTTTACGGATTTAGAATATTTTCTTCCTTTTCATCCTAAAAGTCCATTCTCAAGTGGCAACCCTAATTTCCCTTATTTCTTA	930	2660	0	0	1	1	NA	0	0	0	2	10	truncation	intRA	4470000		1
10_10_89.2_93.6	T33p44_CL	10257	6	10	10	-89	-94	89166469	93636856	10q23.31	10q23.33	no_gene	NA	PDE6C	+	AGGAGAAGATTTCCATCTGATTCCTCTACTATTACAATCTTAGTTAAGATGTGTATAAGAGACAGCCACTGCACTCCAGCCTGAGTGACAGAACAAGACTC	TATGATGGTATTCAGACATTTTTTCCCAGGATTTTTGTTTTTTTGTTTTGTTTTTGAGACAGAGTCTTGTTCTGTCACTCAGGCTGGAGTGCAGTGGCTGT	1347	2544	0	0	1	1	NA	0	0	0	0	6	truncation	intRA	4470000		1
10_10_89.2_93.7	T14p21_CL	10250	13	10	10	89	94	89213420	93664562	10q23.31	10q23.33	LIPA	-	PDE6C	+	AAATGATTTTTAAAAATCACTCGTTACTTGGTAGCCCTTCATTTCCCGGAGTAAACACATTAACCTTGAGAAGAGTTCCAAGTACTGCCAAGAGAGAAAGG	GCAAGTGAAAAGTGAGGGTATTTCTTAGTACTATTAGATTTAACCTTTATCTCAACTTTATTATGAAGAGATGATCAGGTCCTTTAAGTGACATTGGATAT	1224	6390	0	0	1	1	NA	0	0	0	13	0	fusion	intRA	4451000		1
2_2_5.4_56.4	T14p45_CL	10252	18	2	2	56	-5	56414884	5370269	2p16.1	2p25.2	no_gene	NA	no_gene	NA	AGAATGAGAATTGGAAGGATTCCAAATATATGTTCTTCAGGCTACCATGTGAGCCGACATTTGAATTCCCAGAGTCTTAAAATTCTTCCTACTGAGCTTGG	CTCTTGAGTAGCTGGGATTACAGGTGCCTGCCACCACACCCTGCTAATTTTTGTATTTTTAGTAGAGACAGGGTCTTGTCATGTTGGCCAGGCTGGTCTCG	2490	4996	0	0	1	1	NA	0.385	13	0	5	0		intRA	51045000		2
2_2_5.4_56.4	T25p30_CL	10254	20	2	2	56	-5	56415037	5370456	2p16.1	2p25.2	no_gene	NA	no_gene	NA	ACAGGTATGTGCCACTACGCCCCGCCCTTTGCTCTTTTTAAAATTGGGTTGTTTATGGTTTTGTTGTTGAATTGTAGAGTTCTATATATATGCTATATACT	CTGCTGGGTCAAGGAGAAGGAGAAAGGCCTCTGCAGCCTGCTTACCATCAAAGTTCGCTATCCAGCAAGCAGAGAGGTCCCGCTCATCAACATGCCTCCCA	2161	3866	0	0	1	1	NA	0.429	13	1	6	0		intRA	51045000		2
2_2_5.4_56.4	T14p31_CL	10251	18	2	2	56	-5	56415063	5368688	2p16.1	2p25.2	no_gene	NA	no_gene	NA	ACTCTGGCACTGTAGATCAAGCTTAGTAAGCAGAATGATCTCTTTAAAAACTCTTTGCTGGGCTGGTATGGAGGGCTGCATATTTTCTCGTGAGACAATGG	CTTTGCTCATTTTAAAATTGGTTTGTTTATGGTTTTGTTGTTGAATTGTAGAGTTCTATATCTGTCTCTTATACACATCTAGATGTGTATAAGAGACAGGT	3346	6214	0	0	1	1	NA	0.385	12	1	5	0		intRA	51046000		2
2_2_5.4_56.4	T25p37_CL	10255	22	2	2	56	-5	56415074	5368356	2p16.1	2p25.2	no_gene	NA	no_gene	NA	GCGAATCGGAATTCTTTTTTAGCAGAGGGGTTTGCAGATCACACATAGACATGGAAACATCACCAACGACAGGACACGTATAGCAGGTTGCTCAGAAGTCT	TTAAAATTGGTTTGTTTATGGTTTTGTTGTTGAATTGTAGAGTTCTATATATATGCTATATACTAGTCCTTTATTAGACATATGCTTTGCAAATAGTTTTT	3801	4774	0	0	1	1	NA	0.571	13	1	7	1		intRA	51047000		2
2_2_5.4_56.4	T14p21_CL	10250	20	2	2	56	5	56415162	5369766	2p16.1	2p25.2	no_gene	NA	no_gene	NA	GCAAATAGTTTTTTCCACTCTGGGGGTTGTCTTTTCACTTTCTTTATAGTCTCCTTTAAAACAAATATTTTGAATTTTGATGTCTAATTTGTTGACTGTTT	CAGGAATGATGGATGTGCAGATGCTCCGGTGTGAAAGGACCTGGCTACCTTCCTTCGATTATTTTACTCTGAAGAGATGTGTATAAGAGACAGACCTTACA	4065	7562	0	0	1	1	NA	0.818	9	0	11	0		intRA	51045000		2
2_2_5.4_56.4	T33p30_CL	10256	24	2	2	56	5	56415725	5373349	2p16.1	2p25.2	no_gene	NA	no_gene	NA	CAGAATGCCCCTTGTCCAGACCCAGGAGAAACAACAGGAGCTGTTGAACTCTTTGCCTTGAGTCTTCCCTGAGAGAATGCGCCAGGCTTTGTCTTCCTTGG	TGGGTCCCTTGCAATTCGATATGAATATTAGGATCAACTTGTCAGTTTCTGCCAAAAAAAAAGCAACTAGGATTTTAATAAGAATTGTGTTGACTCTGTAG	1264	4959	0	0	1	1	NA	0.5	8	0	16	0		intRA	51042000		2
2_2_5.4_56.4	T25p19_CL	10253	18	2	2	56	5	56416043	5372474	2p16.1	2p25.2	no_gene	NA	no_gene	NA	ATTTTAATAACTTTATTGCTCATATTAAGAAAAACTCCATTGATATGCAGATTGTGTCAATACTTCTTTTGCTAAAAGTTGTGAACACTTTGGCAATCACA	AATTTAATTTTCATTTATTCATTGCTGTGTATAGAAATACGGTTGGTTTTTGTACCTGTCTCTTATACACATCTAGATGTGTATAAGAGACAGGAAGCTCC	1212	5063	0	0	1	1	NA	0.636	7	0	11	0		intRA	51044000		2
10_10_89.2_93.7	T25p19_CL	10253	13	10	10	89	94	89213426	93665036	10q23.31	10q23.33	LIPA	-	PDE6C	+	TTTTTAAAAATCACTCGTTACTTGGTAGCCCTTCATTTCCCGGAGTAAACACATTAACCTTGAGAAGAGTTCCAAGTACTGCCAAGAGCTGTCTCTTATAC	TTTTATATTTTTAGTAGAGACAGGGTTTCACCATATTGACCAGGCTGGTCTTGCACTCCTAATCTCAAGGGATCCACCCGCCTCAGCCTCCCAAAGTGCTG	984	8389	0	0	1	1	NA	0	0	0	13	0	fusion	intRA	4452000		1
10_10_89.2_93.7	T25p37_CL	10255	8	10	10	89	94	89213548	93664388	10q23.31	10q23.33	LIPA	-	PDE6C	+	GAGAAAAAACATACACACAATTCTTTGGGCCTATAAGTCTCACTCAATTTTATTGAAAAGTTTAAGACTTTAAAAGTTACAAAGTAGTATTCGCCCTGCCT	GATATAGCTGGAGTCTAGAGAGTAAAGAGTGCGAAGTACATATGAAGCTGGTAGTGCAGGTAGCTGCCAGATACTGTATTGCCTTGAAGGTGGGCTAAAAA	771	4557	0	0	1	1	NA	0	0	0	8	0	fusion	intRA	4451000		1
10_10_89.2_93.7	T14p31_CL	10251	11	10	10	89	94	89213619	93664590	10q23.31	10q23.33	LIPA	-	PDE6C	+	TACTATTAGATTTAACCTTTATCTCAACTTTATTATGAAGAGATGATCAGGTCCTTTAAGTGACATTGGATATGGATCTGTATTTTATTTGCACAAAAATT	AAAAGTTACAAAGTAGTATTCGCCCTGCCTATATTAACCATTAACAAGCATTGTACTGTTAGTGCAGCTAAAGTAATTATATCAGAAAAACATATCAATTG	1178	4148	0	0	1	1	NA	0	0	0	11	0	fusion	intRA	4451000		1
10_10_89.2_93.7	T33p30_CL	10256	12	10	10	89	94	89213697	93664359	10q23.31	10q23.33	LIPA	-	PDE6C	+	ATATCAGAAAAACATATCAATTGTCATTTTGTCCACCGGACAGTATTGTAAGGAAATGATGCTGCAAGAAAAGCAGACAAATATGGACTTCCCAACATAGG	CTATGGTGCAATTGAAAAATTTTTAAGCTGATATAGCTGGAGTCTAGAGAGTAAAGAGTGCGAAGTACATATGAAGCTGGTAGTGCAGGTAGCTGCCAGAT	1254	3157	0	0	1	1	NA	0	0	0	12	0	fusion	intRA	4451000		1
10_10_89.2_93.7	T33p44_CL	10257	7	10	10	89	94	89214019	93665062	10q23.31	10q23.33	LIPA	-	PDE6C	+	TTCACCATATTGACCAGNCTGGTCTCGCACTCCTAATCTCAAGGGATCCACCCGCCTCAGCCTCCCAAAGTGCTGGGATTACAGGCAGGAGCCACTGCACC	AGTGGTATAGTCTCCACAGGGATTTGCTTCTCAGATAAGTAGAACTATGGCCTGCCATGAAATTGGGAGCTCATGATTTTAGATGGTTGAGTGTATCAGTT	732	8360	0	0	1	1	NA	0	0	0	7	0	fusion	intRA	4451000		1
10_10_89.2_94.8	T14p21_CL	10250	8	10	10	-89	-95	89165341	94820080	10q23.31	10q23.33	no_gene	NA	CYP2C19	+	TTTATGGTAATTATATGCTATCTCATTTAATTTAATCTTCATTACAATGCGAAGAGAATGCTATTATTGTGATAGATTTATAGGTAGGTAAACTGAGGCTA	TTTGTCAAGGGCTTTTTCTGCATCTATTGAGATAATGATGTGGTTTTTGTCTTTGGCTCTGTTTATATGCTGGATTACATTTATTGATTTGCATATATTGA	2748	3585	0	0	1	1	NA	0	0	0	0	8	truncation	intRA	5655000		1
10_10_89.2_94.8	T25p19_CL	10253	13	10	10	-89	-95	89166318	94817975	10q23.31	10q23.33	no_gene	NA	CYP2C19	+	CTCAGCCTCCCCAGTAGCTGAGATTACAGATGTGCACCACCATGCCTGGCTAATTTTGTATTTTTAGTAGAGACAGGGTTTTGCCATGTTGGCCAGGCTGG	TTACACCTTATACAAAAATCAATTCAAGATGGATTAAAGATTTTTTTTTTTTTTTTTTTTTTTAATGGGGTTTCCCCCTCTCCCCCCGGCGGGGGGGCGGG	4809	5171	0	0	1	1	NA	0	0	0	0	13	truncation	intRA	5652000		1
2_2_56.5_57.3	T33p44_CL	10257	5	2	2	-57	57	56514282	57330676	2p16.1	2p16.1	no_gene	NA	no_gene	NA	CCAGATAAAACTGCAGCTTCTCCAGAAAGGTAGAGTCAGTTCCTTATAACCCAGAAGCTGTTTGTCCAATCTCAGATGAAACTGCACATGTGCTTTTCTTC	CTGGACTCATTTACTTCTTTGTAAACTAAAATGTCAACTGTGGTTAATTTTGGGTAGGGGACGTGTGAAGATTCAATTTCTTGTTTTTATTTTTCTTATTA	1829	5622	0	0	1	1	NA	0	5	0	0	0		intRA	816000		1
2_2_53_56.7	T25p19_CL	10253	10	2	2	57	53	56743636	53044973	2p16.1	2p16.2	no_gene	NA	no_gene	NA	AAGCGGTGATTACAATGCTGGGAAAAATGCCAGAACTGTATGTATGTGTGTGTGTGTGTGTGTGTGTGTGTGTTGGGGGGCGTGATATTGCAACCCTGGCA	TTGTTATCATTTATCTTTTTGATAATACCCATTCTAACAGTCATGAGGTAATAACCTGTCTCTTATACACATCTAGATGTGTATAAGAGACAGGTACAGAG	5378	5952	0	0	1	2	NA	0	0	0	10	0		intRA	3699000		2
2_2_53_56.7	T14p45_CL	10252	21	2	2	57	53	56743739	53044717	2p16.1	2p16.2	no_gene	NA	no_gene	NA	TGTTGATAGACACTTAGGTTGCTTCCATACCTTGGCTACTGTGAATAACGTTGCAATGAACATGAGAGTACAGACATCCTGTCTCTTATACACATCTAGAT	ATTTTGTAAAAAAAAAAAAAAAAAGAGAAAAAATATTTAAAAGAATTAACAATCTCCTTGCTTCATGCTTTTCAAATGCTAATATTTGATAAATGTATCGA	5012	6512	0	0	1	1	NA	0	0	0	21	0		intRA	3699000		2
2_2_53_56.7	T14p21_CL	10250	19	2	2	57	53	56743838	53044704	2p16.1	2p16.2	no_gene	NA	no_gene	NA	TTATTCATGCATCTGTTGATAGACACTTAGGTTGCTTCCATACCTTGGCTACTGTGAATAACGTTGCAATGAACATGAGAGTACAGACATCTCTTTGACAA	GAATGTGAAGTTATGAAAAATATAAAAGTTAAATTAAAAATATGATTAAAATATACATTACTGGCCACTAAATCACATCTCTGTACTGTGCTGTTTGCTGT	6893	10077	0	0	1	1	NA	0	0	0	18	1		intRA	3699000		2
2_2_53_56.7	T25p30_CL	10254	12	2	2	57	53	56744132	53044097	2p16.1	2p16.2	no_gene	NA	no_gene	NA	CAAATTCTCTCTGGCAAACCCAACATTTGAAAGTTTGAAATTGAATAATGTTTTTGTCCTGAAATTAGGTGGCATAAACAGCTTTTTAAGCTTGTTTTTAT	CACAGAGATATGGTCATGTCCTCAGTCTCTCCTTCCCTTTCCAGTTGATACATGTGCTCGTGCTACAAGCTTTTCCAGCCAGGTCCTCCTTGGCTGTCTGT	2379	4963	0	0	1	1	NA	0	0	0	12	0		intRA	3700000		2
2_2_53_56.7	T14p31_CL	10251	15	2	2	57	53	56744343	53043749	2p16.1	2p16.2	no_gene	NA	no_gene	NA	CAAGTAGCTGGGGTTACAGGTGCCCGCCACCATGCCCAGCTAATTTTTGTATTTTTTAGTAGAGACGGGGTTTCACCCTGTCTCTTATAAACATCTAGATG	AGAGTGGTGGCGGGGCAGGTAGTGGAGCAGAAGAGAAGTCTATTTGAGAGAGAGAGATAAATGACCAAGTAAACTGCTTACCAATGTCTCCAACATTTACA	3946	5459	0	0	1	1	NA	0.071	1	0	14	0		intRA	3701000		2
2_2_53_56.7	T33p30_CL	10256	33	2	2	57	53	56744519	53042882	2p16.1	2p16.2	no_gene	NA	no_gene	NA	CTTGGGTGCACACTGGGAAGCTTTAAAAATACTGAGTCTTGGGTCCCATCCATCAAGAGATACTGATTTACTTGGTTAGGATTGTTGCTCTATCATCAAAA	AACTTTTTGAGGTAGGCATTTAATGCTATAAACTTTCCTCTTAACATTGTTTTTGCTGCATCCCAGAGATGTCTCTGATTTGATTTCTTTGCAAATCTTTT	5418	6674	0	0	1	1	NA	0	0	0	31	2		intRA	3702000		2
2_2_53_56.7	T25p37_CL	10255	21	2	2	57	53	56744887	53042823	2p16.1	2p16.2	no_gene	NA	no_gene	NA	AATTTGCCCAAGGTGACACAGTTTGTGGAGGTGAAACAACCAGCTGGGACCTGTCTCTTATACACATCTAGATGTGTATAAGAGACAGGTACCACTGTTGA	AGAACTCTCTCTCTCTGGCATTGATTAACAATGTTAGATTGTTAATTTGAGATCTTTATAACTTTTTGAGGTAGGCATTTAATGCTATAAACTTTCCTCTT	5796	7282	0	0	1	1	NA	0	0	0	20	1		intRA	3702000		2
2_2_53_56.7	T33p44_CL	10257	15	2	2	57	53	56745196	53043172	2p16.1	2p16.2	no_gene	NA	no_gene	NA	TCTAAAAGTTATTGTGACAGGCTTTATGGCTGAGCATGTGTCCACTCTTAGAGTATATTTCATGTAAAGAGGAGAAGAATATTATCTGGTTGACACATGGA	TGGTTGAAAAAAATTAAAGAAGAATCTTTCATGACCTGTGAAAATGATATAAAATTATAAATTTGGTGACCACAAAGAAAGTCTTATTGAAACAAATTAAT	4293	5009	0	0	1	1	NA	0	0	0	15	0		intRA	3702000		2
10_10_89.2_94.8	T25p37_CL	10255	15	10	10	-89	-95	89166513	94815933	10q23.31	10q23.33	no_gene	NA	CYP2C19	+	TACTTCTTGGCTCTGTCACAGTGGTACTCTTTGGTCATCATTGTTATGATGGTATTCAGACATTTTTTCCCAGGATTTTTGTTTTTTTGTTTTGTTTTTGA	ACAAATGAGAAGACATAAAGACATTTTCTGTTAAAGTTACTATTACCCTGTCTCTTATACACATCTAGATGTGTATAAGAGACAGCACTTTGGGAGGCCAA	4382	4860	0	0	1	1	NA	0	0	0	0	15	truncation	intRA	5649000		1
10_10_89.2_94.8	T14p31_CL	10251	10	10	10	-89	-95	89167159	94817254	10q23.31	10q23.33	no_gene	NA	CYP2C19	+	GAATAGGATCTTTGTCTTGTTCTTTATTCTCAGAACCTGGCATGATGCTGGATCTGTCTCTTATACACATCTAGATGTGTATAAGAGACAGGTAATGGGAT	AACACATGAAAAAATGCTCATCATCACTGGCCATCAGAGAAATACAAATCAAAACCACAATGAGATATCATCTCACACCAGTTAGAATGGCAATCATTAAA	3455	4637	0	0	1	1	NA	0	0	0	0	10	truncation	intRA	5650000		1
10_10_89.2_94.8	T14p45_CL	10252	12	10	10	-89	-95	89168942	94815863	10q23.31	10q23.33	no_gene	NA	CYP2C19	+	AATAAAAATAGGAAAATTAGGGCCATATCATTAGATCTGTCTCTTATACACATCTAGATGTGTATAAGAGACAGAAACAATTCTTTGTCCAATAAACTTGG	AGAGTGGACCAATGGCTAGTTTAAATTTGGTACTCAGGAAAGTTTCTCTGAAAAGGTGCCATTTAGCCTGAGATTCTAATAACAAGAAAGAGGCAGTCATG	4026	4915	0	0	1	1	NA	0	0	0	0	12	truncation	intRA	5647000		1
10_10_89.2_94.8	T33p30_CL	10256	13	10	10	-89	-95	89169406	94816149	10q23.31	10q23.33	no_gene	NA	CYP2C19	+	CTTGAGCCCTTTCTCCCTCATCTGAAGAAATAAACATGATAATGCCCCTCTTGTACAGTTGTTTTAAGTATTAAGTGATGATAAGATGTGTATAAGAGACA	AAAAAAGAAAGAAAAAATACTGTATGGTGTAGTGGATGCTGTAGACCAACTGGCCCAAACTTTATTTCCTACCCCCTTATTCCATGCTTGCTTAAAAATTC	3394	4537	0	0	1	1	NA	0	0	0	0	13	truncation	intRA	5647000		1
10_10_93.6_94.4	LNCAP_CL	10049	16	10	10	-94	-94	93629705	94430980	10q23.33	10q23.33	PDE6C	+	TBC1D12	+	GGGAATGGTAGTGTTAATCCATCTTTCCCCCTTTAAATTCATCCTCCACCCCAATCAACACTATATAAATACCATGTTCATGTACACGCCCTCACACTCC	ACCGTCTGAGCTCCACCTCCTGTCAGATCATCAGCAGCATCAGATTCTCATAGGAGTGTGAGGGCGTGTACATGAACATGGTATTTATATAGTGTTGATT	2276	2946	0	0	1	1	NA	0	0	0	2	14		intRA	801000		1
10_10_93.6_94.4	T25p37_CL	10255	21	10	10	-94	-94	93627927	94431589	10q23.33	10q23.33	PDE6C	+	TBC1D12	+	AAAAGTCCTAAAAAACTAACAATCTAACAAGATCTAAGTGGGCTCCCTCCTTAAATCCTGTCTCTTATACACATCTAGATGTGTATAAGAGACAGATGTGG	AAATATTAAGGAGGCCAACTGTAGTCACACAACAAACCCACATCTGTCTCTTATACACATCTAGATGTGTATAAGAGACAGGATTTAAGGAGGGAGCCCAC	2417	3104	0	0	1	1	NA	0.05	0	1	0	20		intRA	804000		1
10_10_93.6_94.4	T25p30_CL	10254	29	10	10	-94	-94	93628148	94430951	10q23.33	10q23.33	PDE6C	+	TBC1D12	+	AAAAAAAAATGAACAAAAGGAAGCCTAAAGAGGTTAAGTGATTTGTTTAAATCTATGGGATGGAACTAGAACTGTGAGCTCCAGAATGGGTGCTGGGGAAA	CCCTTTAAATTCATCCTCCACCGCAATCAACACTATATAAATACCATGTTCATGTACACGCCCATCTATACACACACAGACACAAAGACACCATCTTCCAT	2184	4537	0	0	1	1	NA	0.16	1	3	1	24		intRA	803000		1
10_10_93.6_94.4	T33p30_CL	10256	23	10	10	-94	-94	93628304	94430057	10q23.33	10q23.33	PDE6C	+	TBC1D12	+	CTTGGCTACTCAGGCAGCTGAAGGAGGACTGCTTGAGCCCTGGAGTTCGAGGCCAGACTGGACAACATAGCAAGACACCATCTATTTTTTTAGAAATTGGG	ACTATGTTGGCCAGGCTGGTCTCGAACTCTTGACCTCAGGCAATCCACCTGCCTTGGCCTCCCAAAGTGCTACGATTACAGGCGTGAGCCACCACACCCAG	2360	5065	0	0	1	1	NA	0	0	0	0	23		intRA	802000		1
10_10_93.6_94.4	T14p31_CL	10251	21	10	10	-94	-94	93628332	94430363	10q23.33	10q23.33	PDE6C	+	TBC1D12	+	TGTAGAGTGCTTGGATCTTTAAGAATTGGCAAACCCACTTACGTATCTGAGATAAAGGAATGTAAATCCCATAGTTTCTCAAACTGTGGAATTTGACACTA	TTTGTATTTTTAGTAAAGACAAGGTTTCACTATGTTGGCCAGGCTGGTCTCGAACTCTTGACCTCAGGCAATCCACCTGCCTTGGCCTCCCAAAGTGCTAC	2030	3884	0	0	1	1	NA	0	0	0	0	21		intRA	802000		1
10_10_93.6_94.4	T14p45_CL	10252	28	10	10	-94	-94	93628850	94428931	10q23.33	10q23.33	PDE6C	+	TBC1D12	+	CTGAGAAATCCTAGCTCTGCTACAGCCAGTATGAGCAGCCTGTCTCTTATACACATCTAGATGTGTATAAGAGACAGACACAGCACATGTTTCAGAGAGCA	AGAGTTCTTTATTAAGAGTCAATCAACCTGCTGAGCATGATGACTCACGTCTGTAATGCCAGCACTTTGAGAGTCCAAGGCGGGAGGATCACTTGCATCTA	2238	4875	0	0	1	1	NA	0	0	0	0	28		intRA	800000		1
10_10_93.6_94.4	T25p19_CL	10253	21	10	10	-94	-94	93629120	94429529	10q23.33	10q23.33	PDE6C	+	TBC1D12	+	GTGTAGTGGAGCCCTCTTGATCCACAAAGCAGAATAAGAACTGTCTCTTATACACATCTAGATGTGTATAAGAGACAGAGATAATGTTTTCTTTATGGCTT	CCCCAAAGAATAAAAAGCCATAAAGAAAACATTATCTCTGTCTCTTATACACATCTAGATGTGTATAAGAGACAGTTCTTATTCTGCTTTGTGGATCAAGA	2090	4493	0	0	1	1	NA	0	0	0	1	20		intRA	800000		1
10_10_93.6_94.4	T14p21_CL	10250	22	10	10	-94	-94	93629355	94430112	10q23.33	10q23.33	PDE6C	+	TBC1D12	+	TTTCAATAGACTTGTATATTAAAAGGGGATTCAACACTGGGCACACACATGTAGTCCTGTCTCTTATACACATCTAGATGTGTATAAGAGACAGGGGTCAG	CTGGCCCAGCCAGGGTGAGTGGGAGATGGACCCGTGTGTGCCTGTGGCCACACCTGAGCATCAGGCGGACTCTGGGGGTGGAGGAGAGGCGAGAGCATCCA	2434	3275	0	0	1	1	NA	0.1	0	2	0	20		intRA	801000		1
10_10_93.6_94.4	T33p44_CL	10257	13	10	10	-94	-94	93630184	94428963	10q23.33	10q23.33	PDE6C	+	TBC1D12	+	ATTAAATTAAAAAAAAAAAGACTATCCAGGTCAGAGTTCTTTATTAAGAGTCAATCAACCTGCTGAGCATGATGACTCACGTCTGTAATGCCAGCACTTTG	AGCCCTGATGGGGAGAAGTGGGTCAGGTAGAGTAGCACATACAGAAGCTGATTCCTGGGAGCATCTGGCGGTGAGTGGAGGCCTGTCTCTTATACACATCT	1623	4415	0	0	1	1	NA	0	0	0	1	12		intRA	799000		1
10_10_93.6_94.8	T25p37_CL	10255	7	10	10	94	-95	93635635	94817267	10q23.33	10q23.33	PDE6C	+	CYP2C19	+	TATGCAGCCAAAAAACACATGAAAAAATGCTCATCATCACTGGCCATCAGAGAAATACAAATCAAAACCACAATGAGATATCATCTCACACCAGTTAGAAT	TTTTGGTAAGTGGGAAATTCAGTCCTGTGGACATAAGATGTTACCTAACCACATATTCTAGAAGTCATCTAATTACCCAGGGGTCTGACAAATGCAAATGG	1596	3134	0	0	1	2	NA	0	0	7	0	0	fusion	intRA	1182000		1
10_10_93.6_94.8	T33p30_CL	10256	12	10	10	94	-95	93635829	94816096	10q23.33	10q23.33	PDE6C	+	CYP2C19	+	CTGCTTGGCTGGAATAGCACTTTGTTCAAAACAGCCCTGGGGCTATGGGAGCTATAGCAAGAAAAAAATATATATATTTTAGGAAGGGAAATGTATCAGTC	CCCAAACTTTATTTCCTACCCCCTTATTCCATGCTTGCTTAAAAATTCCATTTGTCAGACTCTGCAGTTAGCTGACTCACACAGCATATTTTTTGGCAAAA	1081	2964	0	0	1	2	NA	0	5	7	0	0	fusion	intRA	1180000		1
10_10_93.6_94.8	T25p30_CL	10254	7	10	10	94	-95	93635894	94818320	10q23.33	10q23.33	PDE6C	+	CYP2C19	+	AAATATATATATTTTAGGAAGGGAAATGTATCAGTCAGCTATTGTCATATAATGCTGCATAACAACAACCCTAACACCTCAGTGTCATGCAGTAATGAACC	CAGAATTGGAGAAAACTACTTTAAAGTTCATATGGAACCAAAAAAGAGCCCGCATCATCAAGTCAATCCTAAGCCAAAAGAACAAAGCTGGAGGCATCACA	1230	2348	0	0	1	1	NA	0	1	6	0	0	fusion	intRA	1182000		1
10_10_93.6_94.8	T14p45_CL	10252	7	10	10	94	-95	93636926	94815493	10q23.33	10q23.33	PDE6C	+	CYP2C19	+	AGAGAGAGTAAGGGTAAGGCATATGCCAAGACTCAGAGACTGGAGTTCTCAAAATTTGGAAGTTCAGAGAGTGGAAGCAATGGATGAGGAATACTTAGTTT	TAGTAGAGGAATCAGATGGAAATCTTCTCCTTTAGGAATTTCACACCTCAATTGCTTTTACATTTTAGAAATTTCAAGAGAAGTTAAATGTTGATGTAATT	1312	5107	0	0	1	1	NA	0.167	0	6	0	1	fusion	intRA	1179000		1
10_10_93.6_94.8	T25p19_CL	10253	6	10	10	94	-95	93635670	94816721	10q23.33	10q23.33	PDE6C	+	CYP2C19	+	AGATGTTACCTAACCACATATTCTAGAAGTCATCTAATTACCCAGGGGTCTGACAAATGCAAATGGTTTACTCCTGGGCTGAGAGAGAGAGACCTGTCTCT	ATATTCTCACTCATAGGTGGGAATTGAACAATGAGATCACATGGACACATGAAGGGGAATACCACACTCTGGGGACTGATGTGGGGTGGGGGGAGGGGGGA	1562	2694	0	0	1	1	NA	0	1	5	0	0	fusion	intRA	1181000		1
10_10_93.6_99.5	T25p37_CL	10255	16	10	10	94	-99	93628381	99487289	10q23.33	10q24.2	PDE6C	+	no_gene	NA	CGAGACCAGCCTGGCCAACATAGTGAAACCTTGTCTTTACTAAAAATACAAAAATTAGTTGGGCTTGGTGGTGGGTGCCTGTAATCCCAGCTACTTGGGAG	ATAATTTAATATTCACAAGAAGGTACAAAATAGTACAGAGAATTCCTTTGTACCCTTCGCCCAGCTCCCCCCAGGGATAATATCTAACCATTATTCATTTG	1780	6720	0	0	1	2	NA	0	2	14	0	0		intRA	5859000		1
10_10_93.6_99.5	T14p21_CL	10250	23	10	10	94	-99	93628611	99484479	10q23.33	10q24.2	PDE6C	+	no_gene	NA	AAAATGCTATGATTTTAATTATCTCTTGGAAAGACATGGTCTTTTATTAAGATCCATTTGTGATTATGACCCAAGGTACAGAAAACTTAAAATGACCCAAA	AGGGGGTAGTCTGGGGGCACAGGAAGGGTTAGTGATTATAAGCTCTGGCTCACAGTAGGATCTGTCTCTTATACACATCTAGATGTGTATAAGAGACAGCA	2081	9361	0	0	1	1	NA	0.095	0	21	0	2		intRA	5856000		1
10_10_93.6_99.5	T14p45_CL	10252	18	10	10	94	-99	93628792	99488888	10q23.33	10q24.2	PDE6C	+	no_gene	NA	CTTACTTTGGTGTAACTAAAAACTTATCTGGCTGTTTCCTCCTGCCTCTTAACCATCATCTTCTAACCCAAATCTCACTTTAGGAAGAAGAAGAAGAAGAA	AAACGAACAAATGAAAAAGCTAAAACAAAAACTGAAACAAAAAGAATAAAATTCAAAGTGTCCCCTCCCTATATATGGGATCTATCAATATAACCTGTCTC	2092	5814	0	0	1	1	NA	0	0	18	0	0		intRA	5860000		1
10_10_93.6_99.5	T25p19_CL	10253	25	10	10	94	-99	93628852	99488880	10q23.33	10q24.2	PDE6C	+	no_gene	NA	TTCTAACCCAAATCTCACTTTAGGAAGAAGAAGAAGAAGAAAAAAAGCAATCCTAGCTCTGCTGCTCATACTGGCTGTAGCAGAGCTAGGATTTCTCAGCT	AAATGAAAAAGCTAAAACAAAAACTGAAACAAAAAGAATAAAATTCAAAGTGTCCCCTCCCTATATATGGGATCTATCAATATAACTGATACCTTATTATT	2081	5572	0	0	1	1	NA	0	0	25	0	0		intRA	5860000		1
10_10_93.6_99.5	T14p31_CL	10251	30	10	10	94	-99	93628922	99489055	10q23.33	10q24.2	PDE6C	+	no_gene	NA	CTGGCTGTAGCAGAGCTAGGATTTCTCAGCTTTCTCCTCCCCTTGGCCTGAGCAGCCTGTTGCTTTGAATTTGAAGGGGATTCCCTGGAGTCTGGGGGAGT	CCAACTAGATAAACATCATTTTGTTTCTCAGCATAAAGAATAAATTCTAAGCCAGATACAGTGGCACATGCCTGTAGTACCAGCTACTCGAGAGACTGAGG	2223	5137	0	0	1	1	NA	0	0	30	0	0		intRA	5860000		1
10_10_93.6_99.5	T33p30_CL	10256	29	10	10	94	-99	93628977	99486743	10q23.33	10q24.2	PDE6C	+	no_gene	NA	GCAGTTTGGTGGTCACCAAATGAGTGGATGAGCACGCTAAGGAAGAGATCATTAGAACTGGTGTTACGGTCGTTAGTAGGATACTGTCTCTTATACACATC	CCTGTTGCTTTGAATTTGAAGGGGATTCCCTGGAGTCTGGGGGAGTGGGAAGGGGCAGAGACGGTACCACATATCCTCCAGTGATTTAATTAGCAGCAGGG	2051	7778	0	0	1	3	NA	0	1	28	0	0		intRA	5858000		1
2_2_56.5_57.3	T25p19_CL	10253	17	2	2	57	-57	57329510	56509953	2p16.1	2p16.1	no_gene	NA	no_gene	NA	ATCTCCAAGCTAAGGAATATAATTTGTATCCATAGGTGACAAAAATCACATAGCAAAAAATATCAGTGAACTTGATTTCAGAAGTCATGTACTTGTTCTGC	AAGAATTACGTAAATTATGTTAAGTGATGCAGTAACTGTCTCTTATACACATCTAGATGTGTATAAGAGACAGACACTACAGTTTATGCTTATATTTCCAT	7071	9271	0	0	1	1	NA	0	17	0	0	0		intRA	820000		2
2_2_56.5_57.3	T33p30_CL	10256	30	2	2	57	-57	57329516	56512487	2p16.1	2p16.1	no_gene	NA	no_gene	NA	AAGCTAAGGAATATAATTTGTATCCATAGGTGACAAAAATCACATAGCAAAAAATATCAGTGAACTTGATTTCAGAAGTCATGTACTTGTTCTGCCTTTAT	CAAAATTTTAAACATCAAATGTATAAGGAGCTATATAGCATATATGAAACTAGGGACTGCAGACAGGCTGTCTCTTATACACATCTAGATGTGTATAAGAG	3741	8162	0	0	1	1	NA	0	28	2	0	0		intRA	817000		2
2_2_56.5_57.3	T14p31_CL	10251	32	2	2	57	-57	57329539	56511067	2p16.1	2p16.1	no_gene	NA	no_gene	NA	TCTCCCAAAGTGCTGGGATTACAGGCGTGAGCCACTGTGCCCAGCCTAACACTCTATTTTAAAAAGCTTCCCTTTGCTTATCTGTAGTAGGATAGAAGACT	CCATAGGTGACAAAAATCACATAGCAAAAAATATCAGTGAACTTGATTTCAGAAGTCATGTACTTGTTCTGCCTTTATGACTAAGAATTATTGTGGCCCTG	5258	7590	0	0	1	1	NA	0	32	0	0	0		intRA	818000		2
2_2_56.5_57.3	T25p37_CL	10255	25	2	2	57	-57	57329553	56510110	2p16.1	2p16.1	no_gene	NA	no_gene	NA	AATCACATAGCAAAAAATATCAGTGAACTTGATTTCAGAAGTCATGTACTTGTTCTGCCTTTATGACTAAGAATTATTGTGGCCCTGTGAAGGCTGTCTCT	GACCAACAGTTTAAATTTATACCGCTATTATTTATATTCATAAAATATAGGAGATCCCAACTTATAATATAGAAATTGTTAGGTGAAGGTACATCAACAAG	6036	6242	0	0	1	1	NA	0	25	0	0	0		intRA	819000		2
2_2_56.5_57.3	T25p30_CL	10254	17	2	2	57	-57	57329554	56512020	2p16.1	2p16.1	no_gene	NA	no_gene	NA	TGAGAGATAAGGAGACATCAGGTACCAGGAGCTATTTCCCCTCATACTCTGTTGGCTCTTGGGTGCCTAATACATATAGAAGCACATACTGAATGACGAAC	ATCACATAGCAAAAAATATCAGTGAACTTGATTTCAGAAGTCATGTACTTGTTCTGCCTTTATGACTAAGAATTATTGTGGCCCTGTGAAGGTAATTACAT	4312	7508	0	0	1	1	NA	0	15	2	0	0		intRA	818000		2
2_2_56.5_57.3	T14p21_CL	10250	27	2	2	57	-57	57329723	56509657	2p16.1	2p16.1	no_gene	NA	no_gene	NA	CACCTCCAGCTATTGGGAGACTAAAGTTGCTTCCTTCTTTTTTCTTTTAAGACATAGTCTTGCTCTCTCACCCAGAAGTGCAGTGGTGTGATCACAGCTCA	TTTTAAAAGCATCCTTGAGATGTTCCAAATTAGTAGAATATCAAAGATTGGGAGAAAACAGCTTAAAGTGATGGAAATATAAGCATAAACTGTAGTGTGAT	5725	7723	0	0	2	1	NA	0.038	25	1	1	0		intRA	820000		2
2_2_56.5_57.3	T33p44_CL	10257	5	2	2	57	-57	57330676	56514282	2p16.1	2p16.1	no_gene	NA	no_gene	NA	CTGGACTCATTTACTTCTTTGTAAACTAAAATGTCAACTGTGGTTAATTTTGGGTAGGGGACGTGTGAAGATTCAATTTCTTGTTTTTATTTTTCTTATTA	CCAGATAAAACTGCAGCTTCTCCAGAAAGGTAGAGTCAGTTCCTTATAACCCAGAAGCTGTTTGTCCAATCTCAGATGAAACTGCACATGTGCTTTTCTTC	1829	5622	0	0	1	1	NA	0	5	0	0	0		intRA	816000		2
2_2_56.5_57.3	T14p45_CL	10252	22	2	2	57	-57	57330771	56511128	2p16.1	2p16.1	no_gene	NA	no_gene	NA	TTTCACCTTGTTGTCCAGGCTGGGCTTAAACTACTGGGCTCGGGGGATCCACCAGCCTCAGTCTCCCAAAGTGCTGGGATTACAGGCGTGAGCCACTGTGC	TTATTATTTTATTTATTTTACAATGCAAACATACTACTGTTGTTTGTGCATATGTGTGTGAGTGTGTGCATGTGTGCACAGTGTGCCAATTGGGTAAGAAC	5194	5358	0	0	1	1	NA	0	21	1	0	0		intRA	820000		2
2_2_52.8_58.8	T14p31_CL	10251	16	2	2	-59	-53	58753109	52796538	2p16.1	2p16.2	LINC01122	+	no_gene	NA	TAAAATCAGTATTCATATGTCAAACAAAAACTTATATTCAAAATATATTAAAAACTCTCATAATTCAATAATTAAAATGAAAACAACCCAGTTTAATAAAA	CCCTGTAGCTTTGCAGGGTACAGCTCCCCTTCTGTTTGCTCTCACAGGCTGGCATTGAGCTGTCTCTTATACACATCTAGATGTGTATAAGAGACAGCTGC	6842	6939	0	0	1	1	NA	0.067	1	0	0	15	truncation	intRA	5957000		2
2_2_52.8_58.8	T14p45_CL	10252	12	2	2	-59	-53	58753319	52791144	2p16.1	2p16.2	LINC01122	+	no_gene	NA	ATACAATGGGGCACAGGCATTGGGCAAATGATCCTGTTCCAAATGGGAGAAATTGGCCAAAATGAAGGAGGTACAGGCCCCACGCAAGTCTGAAATCTAGC	TAACTGGACAATTGGGATCTCTTAAAGGATATCTGTAATACATTTGGGTTCCAAAGAGTCAGTCACATCTCTATTGTAGTTAAATCATCTGACAGTAATCA	6585	8163	0	0	1	1	NA	0	0	0	0	12	truncation	intRA	5962000		2
2_2_52.8_58.8	T25p37_CL	10255	12	2	2	-59	-53	58755784	52793680	2p16.1	2p16.2	LINC01122	+	no_gene	NA	TCATCCTTGTATCTCCCCCAGTACCTGAAATTTGGTAAGTGTCTAAGAATAACAATAACAGCAATGATAGCTAACATTTATGGAACTTCATTTTTGCCAGG	CAGTAATCTCCCTTCTGGTATGTATCCAAAGGTACTACTGTCTCTTATACACATCTAGATGTGTATAAGAGACAGGCACAATAGAATTCAGCTCCTCAGTA	5841	5979	0	0	1	1	NA	0	0	0	0	12	truncation	intRA	5962000		2
2_2_52.8_58.8	T25p19_CL	10253	12	2	2	-59	-53	58756349	52793899	2p16.1	2p16.2	LINC01122	+	no_gene	NA	AAGAAAAAAATGAAAAGAATCCACTCTTTTTCTTAGTTTCAGGGAAGAGTACATTAAAAAAAATTCAAATGTGCATGTGAGGACCCAGCTGTGTTGTGGGG	TATACAACACGTTATAATTGACTATAGTCACCCTGCTCTGCATTGGATCTCAAGAGTTATTTCTCCTGTCTATCTGAAATTTTATACCCTTAGATCAACAA	5762	6580	0	0	1	1	NA	0	0	0	1	11	truncation	intRA	5962000		2
2_2_52.8_58.8	T14p21_CL	10250	16	2	2	-59	-53	58757065	52792622	2p16.1	2p16.2	LINC01122	+	no_gene	NA	TTTTTCATGCCTTAATAATGAGTCCTAAAAAGGATGAATTCTGATATTGTCTCAACAACTCAAAGGACTAGGTACAATCAGCAATTTGACTGGCTTTTTCC	AGTTAGGGCCTGCTGCTATTTTCTACTGTCTGCCTACACTCTTACCCATAGAAGTTTTTTCATTCTTGACTTGACACAAAGTTACTCTGAGGATTAAGGAT	4285	7159	0	0	1	1	NA	0	0	0	1	15	truncation	intRA	5964000		2
2_2_52.8_58.8	T33p30_CL	10256	20	2	2	-59	-53	58758015	52794953	2p16.1	2p16.2	LINC01122	+	no_gene	NA	CCTGTTGCTTTTCAATGGTGCTCTCGAGCCTTCAGTTTGATCTTTCTCTTTCACCCAGAAAAGAAAAGAATTGAAGGTAATTTAATGCCTTATAAAAAGGC	ATAGCTACATTACAAGTNAATTTCTGACATAAGAGAATTTCAATTTTGATTGGAAATTGATGAGGCATACTCTGTCTCTTATACACATCTAGATGTGTATA	4042	5494	0	0	1	1	NA	0	0	0	1	19	truncation	intRA	5963000		2
2_2_52.8_58.8	T33p44_CL	10257	13	2	2	-59	-53	58759287	52792244	2p16.1	2p16.2	LINC01122	+	no_gene	NA	CAATGAACTAATGAACTAATACAATATGTAACCTACCAAACATCAATAGCCATGCTCGGAACATGTACATTAGCCTCCAGTTGGGCAAAATCATCTAAGAC	TTCACTCTTTCTCCTCCTCCTGCCATGTTAGATATGCCTTCTTCCCTTTCACTTTCTGCCATGATTGGAAGTTTTCTGAAACCTCCTCAGCTATGCCTGTC	5431	7206	0	0	1	1	NA	0	0	0	0	13	truncation	intRA	5967000		2
2_2_52.8_58.8	T25p30_CL	10254	21	2	2	-59	-53	58760154	52790698	2p16.1	2p16.2	LINC01122	+	no_gene	NA	AGGAAAAGATAAGAAATGTTCTCAGTATCGAGGCTTCTCTATTCTAAGTTGGAGAAACTGACAAAGGTATCATCCACAGTTTGCTTAGAAATATCTTCTAC	ACAGCAGAATATCCTACATCAAATTTATCTTCCCACATATAAAATAGTAAACTCTGGGAAAAATATTTAGAAAAAATTATTTTGAAGGTGCTAGAGAAAAA	4266	8672	0	0	1	1	NA	0.05	1	0	2	18	truncation	intRA	5969000		2
10_10_93.6_99.5	T33p44_CL	10257	14	10	10	94	-99	93629065	99487297	10q23.33	10q24.2	PDE6C	+	no_gene	NA	ATTAGCAGCAGGGAAGCCATCTTGAATGAGTTGTTAGCAGCTGTGGCCTAGTTGAGGTCCATTTGCCCGCAAGCAGTCAAGAGCCGTGTAGAAAATCCTCA	GCTTAGAAATAATTTAATATTCACAAGAAGGTACAAAATAGTACAGAGAATTCCTTTGTACCCTTCGCCCAGCTCCCCCCAGGGATAATATCTAACCATTA	1828	6328	0	0	1	1	NA	0	0	14	0	0		intRA	5858000		1
10_10_93.6_99.5	T25p30_CL	10254	13	10	10	94	-99	93630156	99482325	10q23.33	10q24.2	PDE6C	+	no_gene	NA	AGACAGGGTCTTGCTTTGTCACCCAGGCTACAGTGCAGTGGCATGATCAAGGCTCACTGCAACTTTGCCTACTGGGCTCAACTGATCCTCCCACCTCAGCG	GTATCCTTCCTTCTCCACTGTGCAGAGACCCACTGCCTGGAGAATCTGCCTCCACTCACCGCCAGATGCTCCCAGGAATCAGCTTCTTTATGTGCTACTCT	2202	10208	0	0	1	1	NA	0	0	13	0	0		intRA	5852000		1
10_10_93.6_99.5	LNCAP_CL	10049	9	10	10	94	-99	93627972	99492451	10q23.33	10q24.2	PDE6C	+	no_gene	NA	ATTTAAGGAGGGAGCCCACTTAGAACTTGTTAGATTGATAATTTGTGGCAGGAAAATTTATGACACATGGGTCTTCTAATGGGGGACACTTAGTGGACAA	ACTTTCAGAGTGAAATGTGTTAGGCCAAGGAAAATGATGCTTACAACCATCTTAGTAACACTAGAAGGTCGCACACCTGACCTTTCAGTCTCATTTGTCC	2009	2143	0	0	1	1	NA	0	2	7	0	0		intRA	5864000		1
10_10_94.4_101.4	LNCAP_CL	10049	14	10	10	94	101	94412997	101431145	10q23.33	10q24.32	TBC1D12	+	BTRC	+	TTCTGATGCAGGCGATTCCCCGACTATAACCACTGAAATACTGGGCTGGTTGATAGGCAGGTCTCCTCAGGGAGGGACTGAAAGTAAAACACACCTTTAT	AGCTCACTGCATCCTGCGCCTCCTGGGTTCAAGCAATTCTCCTGCCTCAGCCTCCTGAGTAGTTGGGATTACAGTTACGCGCCACCACGCCTGGCTAATT	621	2833	0	0	1	1	NA	0	0	0	11	3		intRA	7018000		1
10_10_94.4_101.4	T14p45_CL	10252	10	10	10	94	101	94413242	101431613	10q23.33	10q24.32	TBC1D12	+	BTRC	+	TATTTGCCTGCTTTTAACCTGTTGTTCATATCTATTTAGAAGAATTTCAAAGATAGGCTGTAAGTGTCAGAAGGCTTGTGACTAAATTTTAGCTAAAAGAG	TTTCGGACAAATTCATTCTTGGCTTCCTTTTTATTAATGGGAAAAATCTTTTATTTTCATTTTATGCTGTTTAGATAGCCATGCTTGCCTGTCTTGTGAAA	785	1648	0	0	1	1	NA	0.111	1	0	6	3		intRA	7018000		1
10_10_94.4_101.4	T25p37_CL	10255	8	10	10	94	101	94413453	101431645	10q23.33	10q24.32	TBC1D12	+	BTRC	+	TATTTAGAAGAATTTCAAAGATAGGCTGTAAGTGTCAGAAGGCTTGTGACTAAATTTTAGCTAAAAGAGGGGAACTTAGGTTTTCCACATTCCTAACCTAT	GTAATTCTTTTCCGTGCCTTTAAGAAGAAATCCTGCACCTGTCTCTTATACACATCTAGATGTGTATAAGAGACAGGTTCAGGATCATACCACTAGTGACA	979	2027	9	0	1	1	NA	0	0	0	6	2		intRA	7018000		1
10_10_94.4_101.4	T14p21_CL	10250	9	10	10	94	101	94413752	101431541	10q23.33	10q24.32	TBC1D12	+	BTRC	+	GCGTACCTCAGGTATTTGGAATTTGTGTTTAGCATTTTATAGTAATACACAACAAATTAGTTTTTATATTAATATTTGCCTGCTTTTAACCTGTTGTTCAT	TTTGAATTTTATGTTAGATACTTTTTTTGTTAAAAAATATTTCCATCTGCTTGTCTCTAACCCCACATAGATTAAAACATTTTAAATTTGGAACTGAACAT	848	2721	0	0	1	1	NA	0	0	0	7	2		intRA	7018000		1
10_10_94.4_101.4	T33p30_CL	10256	11	10	10	94	101	94413829	101430940	10q23.33	10q24.32	TBC1D12	+	BTRC	+	CATTTTAAATTTGGAACTGAACATAATAATTTTGAAATCAAATTATGTGCTGTTTTCTCATATTTTCCCAAGTACTACTCAAAGTTTCAGCTTTATCCAAG	TTTATATCTTGATTAACATTTCTAATTTCTAGGTGGAAAAACCTTTGAGACCTTTAGGTACAGTATTCACCTTGAGACACTCTAGCTAGTGTTTCATGAAT	849	3402	0	0	1	1	NA	0	0	0	10	1		intRA	7017000		1
2_2_56.4_59.4	T25p19_CL	10253	13	2	2	-59	-56	59444109	56412739	2p16.1	2p16.1	no_gene	NA	no_gene	NA	TGTCATCAGGCTGGAGTGCAGTGGTGCGATCTCGGCTCACTGCAACCTCTATCTCCTGGGTTCCAACAATTCTCCTGCCTCAGCCTCCTGAGTAGCTGGGA	AACACTGAGTTGCTGTGAAGAGGAAGTAGGACAGGTCAGGGAGGGCTTCTGATCATCAGATGTTCTGGTTGCTTCAGTCCTGATTCCTCCTTCCTTCACCT	5927	6325	0	0	1	1	NA	0	0	0	0	13		intRA	3031000		2
2_2_56.4_59.4	T14p45_CL	10252	19	2	2	-59	-56	59444406	56411050	2p16.1	2p16.1	no_gene	NA	no_gene	NA	TTTTGTAAAAGCTAAAATTAAGTGGTTTTGTTTTGTTTTTGCAGTGGGGTTGAAATAAAGGGCTTAAAGAAATACAACACACAAAGAATATCTTTATCACC	ATATGACAGTGGTGTCATACGATTACTATGGAGCTGAAAAATTCCTGTTGTCTAGTGACATTGTAGCTGCCCTAACATTGTAGCACAATGCATTATTCACT	4344	7402	0	0	1	1	NA	0.056	1	0	0	18		intRA	3033000		2
2_2_56.4_59.4	T33p30_CL	10256	22	2	2	-59	-56	59444692	56411684	2p16.1	2p16.1	no_gene	NA	no_gene	NA	CATGTATCAATGGATACTTAGGTTGTTTACATATCTTTGCTATTGTGAAATTTCATTGTTTATCAGCCCCAAGAAAGGACTCTGATAGGTCCTACTTGCAT	ATATTGTATAAATCCAATAAATTTCAGATTTAAATTACTTTAAAGGTAATTAGAGTTCTAGGATCTTGGGGCCTTCTTATTTATAACCCTAACAATATGCT	2790	5675	0	0	1	1	NA	0.048	0	1	1	20		intRA	3033000		2
2_2_56.4_59.4	T25p30_CL	10254	23	2	2	-59	-56	59445260	56412042	2p16.1	2p16.1	no_gene	NA	no_gene	NA	TACAAGTGTACTTTTGTTATATGTTTATATTGTGTAATGGTAAAGTCGGTGCCTCACCCAAATAACATGCATTGTACCCATTAAGTAATTTCTTGTCATTC	GAGGTGGAACAGTTTCATCCCGAAACTGTCCCCCAACCCCCATTCATGGAAAAATTGTCTTCCATGAAACTGGTCCCTGATTAGAGACTGCTGCTATAGAC	5219	5891	0	0	1	2	NA	0.15	1	2	1	19		intRA	3033000		2
2_2_56.4_59.4	T25p37_CL	10255	24	2	2	-59	-56	59445643	56407666	2p16.1	2p16.1	no_gene	NA	no_gene	NA	ACACACACACACACAAAATATGTAATATGTGTGTGTGCGGTTTTTTGTTGTCGTTGCTTTCTCAGTTCTGATCCTGAACTCATGCTGAGGACCGTGACATT	GGGGAAAAGCATTCAAGGAAAAGTGTTAAGCAAGCGCACCGTACTTAAAGCAGGGCTGTGCTCAGCCTGTTCAGGAGCAGCCAGGAGGCCAGGGAGACTGA	4633	5525	0	0	1	1	NA	0	0	0	0	24		intRA	3038000		2
2_2_56.4_59.4	T33p44_CL	10257	11	2	2	-59	-56	59446053	56410678	2p16.1	2p16.1	no_gene	NA	no_gene	NA	AAAACCATGGTTCATACCACAACCTTTAAAACTTCTGGTAGTACCTTCATGCCCATCATTTATTCATTCAGTCATTCATTTATCATTCATTCTGTTATTTC	CAACAGCTCCCTGGGTGTTACTGCTCCTGAAGCCCTTCCACTGGGACAAGATGTGGAGGTGGAAAATAGCGACATTGATGATCCTGACCCTGTGCAGGCCT	4345	4447	0	0	1	1	NA	0	0	0	0	11		intRA	3035000		2
2_2_56.4_59.4	T14p21_CL	10250	17	2	2	-59	-56	59447232	56409874	2p16.1	2p16.1	no_gene	NA	no_gene	NA	GTCTCACATACATTTATTACAGATTTCTAACAATCCCTTTTTTGCTTTTTGAATGACTATGAGCATGCTGTTTTGTCTGAATAGGAATGTATGTGGTTAAA	GGAATACATCCTCTCTGAGGTAAGCCCTAGCAAAATACTTGGACTGTCTCTTATACACATCTAGATGTGTATAAGAGACAGACCCTGTCCCTATGCCTGCT	4782	6282	0	0	1	1	NA	0	0	0	1	16		intRA	3037000		2
2_2_56.4_59.4	T14p31_CL	10251	17	2	2	-59	-56	59448782	56406936	2p16.1	2p16.1	no_gene	NA	no_gene	NA	GGTAGAAAGAAGCTGGAGAACAGGGAAAGACAGAGGAGCTACCTACACATACCATCTGTATAAAATGCCTCCATCTAGGTATGGAAGTGAAACATGTACCA	AACAAGCTCCATCTCTCTCCTCCCATACCTACCCCATTGCCATCTTATCAGCATTGGAGAGAGGACTAGCCAAGTCCATGTGTAAAGATATCAAGTCTAAA	3391	6141	0	0	1	1	NA	0	0	0	0	17		intRA	3042000		2
2_2_56.9_59.8	T14p31_CL	10251	25	2	2	60	57	59776724	56931523	2p16.1	2p16.1	no_gene	NA	no_gene	NA	AACATATTTCTCTGGGAAGAAAAAAATCGATATTTATTAATAGTCTTTTCCTACTTCTTACCAAGTTAGCAGATGCAACCAGACTCCAAAGTGGGTAATAT	TCGAAAGAGCCCTTGCAGTTGTATTCAGGATTGTGAAAGGGACTCTGAACAGCCCAGCACTTCTGACATTTGTCCCAGCCCAACCACACTCATCTAACCCC	3280	8268	0	0	1	1	NA	0	0	0	25	0		intRA	2845000		2
2_2_56.9_59.8	T25p19_CL	10253	18	2	2	60	57	59776785	56931000	2p16.1	2p16.1	no_gene	NA	no_gene	NA	TCTGACATTTGTCCCAGCCCAACCACACTCATCTAACCCCTGCCTAATGCCAAGTGGCTTGCCTTGTGTCAGAAAATCAAGAACATATCCCATTCACTTTG	TATGTTCAGATGTTAACAGCAGAGGAAACCATAGTCTGATAAGAGCTCAGGCAATTTGGTGCTGGTTCTGGTAACTGATGGCTTTTAGAGCTTCATACAGG	5081	8711	0	0	1	1	NA	0	0	0	17	1		intRA	2846000		2
2_2_56.9_59.8	T25p37_CL	10255	13	2	2	60	57	59777131	56932354	2p16.1	2p16.1	no_gene	NA	no_gene	NA	CAAATTCCTATTCATTCTTCAGCAAACTCTTTGTAAGTTTCCACACTTTTTGTAAATTTGTTATTGTAGCAAATGTAGCCATTTGGTTTTTTGTGGGGAGG	TCCTTTAAGGAACTCTCAAGCTAGAGTGTCAAGCTTCATGTCTTAACTTGAAAATAAAGGTGGAATAATATCATCCTGGTTTTCATAAAGGAAAGGGAAGG	3673	5964	0	0	1	1	NA	0.083	0	1	12	0		intRA	2845000		2
2_2_56.9_59.8	T14p21_CL	10250	19	2	2	60	57	59777381	56931153	2p16.1	2p16.1	no_gene	NA	no_gene	NA	TATACCAGCAATTTTTTCAGTGGCCTATGTGAGATGGAAGAAGGCAAGCCATAGATGTTTTAATCTTATGCTTCTGTGGCCTGAGATATCTTATGTATAAA	GACTGGGTGATCACATTCAGAAAGCAGGCAGGATTAGATCATTTTAGTTACATACGCCAAAAGGAAGGGGCTGAAAAAGAAGAGTAAAATTTACCACTACG	8131	11739	0	0	1	1	NA	0.056	0	1	18	0		intRA	2846000		2
2_2_56.9_59.8	T14p45_CL	10252	17	2	2	60	57	59777753	56930394	2p16.1	2p16.1	no_gene	NA	no_gene	NA	ACACACAAATCAGTCTCCTTACTTTAGGTCTCACTTCTTATGTGAAAGATAACTGATGGTATCATGTTTCCATGTTAAAAAAAATATGAATTATCAAGCAC	GAGATATGCCTGTACTATAAATTGCTAGAAAGAAAATAAAAGATGATTTGACATTATAGATTTAATATGGATCAGCTTTTTAGCTATCTTGACAGAAAATA	3381	5081	0	0	1	1	NA	0	0	0	17	0		intRA	2847000		2
2_2_56.9_59.8	T33p44_CL	10257	7	2	2	60	57	59777993	56930509	2p16.1	2p16.1	no_gene	NA	no_gene	NA	GGTTGGGAAACAGGCCTGGACCTTCACTTTCCCCAACATATAAATGTGGTCTCCTTTATCAAACATTACCCTGTTGTTGACAGTTAGCCGGTACACAGATA	CATAAGCACAACCAGAAATTTCCACTCCTCCTTCTGCACCATTGGAATGTTATATTTTCAAATGTGACACTTAAAATATAAATAAACTTTGTCTTTGTTCC	6788	12494	0	0	1	1	NA	0	0	0	7	0		intRA	2847000		2
2_2_56.9_59.8	T25p30_CL	10254	23	2	2	60	57	59778032	56930643	2p16.1	2p16.1	no_gene	NA	no_gene	NA	ATAAATGTGGTCTCCTTTATCAAACATTACCCTGTTGTTGACCTGTCTCTTATACACATCTAGATGTGTATAAGAGACAGATATCACATAGACCACTGAAA	ATAAAATGTGAATACTGAGGTAAAGATGTATACCCATTTATCTTTTTTGTAGTTTGAAATAGGACTGTTCTGTTTGGCTGGCATACTACTTAATTTTTAAT	5887	7246	0	0	1	1	NA	0	0	0	22	1		intRA	2847000		2
2_2_56.9_59.8	T33p30_CL	10256	21	2	2	60	57	59778159	56930733	2p16.1	2p16.1	no_gene	NA	no_gene	NA	GTAAATGCTACTTAAAACACTAACTGCATTATACAATAGTGTAAAATGTTAGTCAAGGAAAAATGATTACTAAGTACTAGAAAGGGAATTATAATAGTATA	TAATTTTTAATTGAATGNAAATGCTTTTTGGCTGGCTGTGAACTCCCTAGTTTTCCTTAGTGCTCACCATTCCCAATATTGCCAAGGCTACTTCATGTATA	6471	6772	0	0	1	1	NA	0	0	0	20	1		intRA	2847000		2
2_2_57_69.4	T25p19_CL	10253	24	2	2	-69	-57	69418570	56996100	2p13.3	2p16.1	NFU1	-	no_gene	NA	TGGTGAAACCCCGTCTCTACTAAAAATACAAAAAAAAAGTAGCCGGGCCTCGTGGCGGGCGCCTGTAGCCCCAGCTACTCAGGAGGCTGAAGCAGGAGGAT	ACAATCATGCTGGAAGGTGAACGAGGAGCAAACTCATGTCTTACATGGCGTCAGGCAGTAGCTTGTGCCGGAAAACTCTCATTATAAAACCTTCAGATCTC	6751	9774	0	0	1	1	NA	0	0	0	0	24		intRA	12422000		2
2_2_57_69.4	T14p45_CL	10252	21	2	2	-69	-57	69423005	56993419	2p13.3	2p16.1	NFU1	-	no_gene	NA	ACATCTTTATTCTTTGAAAAGATCAACAAAATGTGCAAACCTTCAGCTAGATTGATAAGGAAAAGACTCAAATAACATTAGAAATCAAAGAGGAGGCATTG	TACTCAGAAGGCTGAGATGGGAAGATCGCTTGAGCCTGGGAGGTTGAGGCTGCAGTGAGCCATGATGGTGCCACTGCACTCCAGCCCTGTCTCTTATACAC	5530	7099	0	0	1	1	NA	0	0	0	0	21		intRA	12430000		2
2_2_57_69.4	T25p30_CL	10254	9	2	2	-69	-57	69423582	56990072	2p13.3	2p16.1	NFU1	-	no_gene	NA	CTCCACAATATAAAATGAAAAAAATAATTTGTGTGTGAAAAATGTAACATGACAACCAAAACTGACTCAGAAGTCATACAGCAGTGATGGGTGACTACAAT	AAATCCAAACAGCTTAAAGTTTATACCAGGAAAACCAGTTCTTGAGACAAGGACCATGGATTTTCCCACCCCAGCTGCAGCATTTCGCTCCCCTCTGGCTA	4129	7417	0	0	1	1	NA	0	0	0	1	8		intRA	12434000		2
2_2_57_69.4	T25p37_CL	10255	18	2	2	-69	-57	69424794	56993829	2p13.3	2p16.1	NFU1	-	no_gene	NA	CCTCAAAAAAAAAAAAAGCGTTTGACCCTGTATTTGGCATATAAAAAGCACACAATAACTTTATTATTACTATTATAAATTGCTAACTTTGTCTTTAAAAT	AAAAGGAATGAGATAGTACATATATTCTATGAATACAATGGGATACAATTGTGAATCAATAACTAGGAAATATTAAGGTAACTCACAAATACGTGGAAATT	3389	5327	0	0	1	1	NA	0	0	0	0	18		intRA	12431000		2
2_2_57_69.4	T33p44_CL	10257	16	2	2	-69	-57	69425219	56990861	2p13.3	2p16.1	NFU1	-	no_gene	NA	GACATGATGGCTTACACCTGTAATCCCAGCACTTTACTTTGGGAGGCCAAGGTGGAAGGCTCACTTGAGGCCAGGTGTTTGAGACCAGCTTGAGCAACATT	ATATTAATGTCACACAGNGCACTATTTCTAGAATTAGTCTGTGAAAATGTCTTCATTTAAATTCTTAAAGCCAGATATAAATATTTCAAAGTAAGGTTAAA	6128	6290	0	0	1	1	NA	0.067	0	1	1	14		intRA	12434000		2
2_2_57_69.4	T14p21_CL	10250	17	2	2	-69	-57	69426828	56993087	2p13.3	2p16.1	NFU1	-	no_gene	NA	GTCTGGCTAATTTTTGTATTTTTTTAGTAGAGACGGGGTTTCACCATGTTGGCCAGGCTGGTCTCAAACTCCTGACCTCGTGATCCGCCCGCCTCGGCCTC	AGCGGTGGCTCACGCCTGTAATCCCAGCACTTTGGGAGGCCGAGGTGGGCGGATCACGAGGTCAGGAGATCGAGACCATCCCGGCTAAAACGGTGAAACCC	3890	4535	0	0	1	1	NA	0	0	0	1	16		intRA	12434000		2
2_2_57_69.4	T33p30_CL	10256	14	2	2	-69	-57	69426854	56991384	2p13.3	2p16.1	NFU1	-	no_gene	NA	ATGGTTTTATAAGAGACAGGAGAGACTACCATCAGCATTTCCCTGTTTGAACATAAAATATTAATTCAGTTTTCTTTACAGAAAATTTAAGAGTCAGTTTC	CTGGGATTACAGGCAGATACCACCACGTCTGGCTAATTTTTGTATTTTTTTAGTAGAGACGGGGTTTCACCTGTCTCTTATACACATCTAGATGTGTATAA	4449	5382	0	0	1	1	NA	0	0	0	0	14		intRA	12435000		2
2_2_57_69.4	T14p31_CL	10251	22	2	2	-69	-57	69427410	56991851	2p13.3	2p16.1	NFU1	-	no_gene	NA	GATGGGTTTTCACCATGTTGGCTAGGCTGGTTTCAAACTCCTGACCTTGTGATCCACCTGCCTTTACCTCCCAAAGTGCTGAGATTACAGGCGTGAGCCAC	CCTTCCTATGTTATATTTTAACGATTTATTCACTCATTGTTGTGTTTCTATTCCAAACGTTTCTTAGGTTGGTGAAAGAGTTGCTGTCTCTTATACACATC	3391	5020	0	0	1	1	NA	0	0	0	0	22		intRA	12436000		2
10_10_94.4_94.8	T33p30_CL	10256	7	10	10	94	95	94390541	94816517	10q23.33	10q23.33	no_gene	NA	CYP2C19	+	TTTGTACTACTTATTTATTTTTTTAATTTTTACAAAAACATAAGGAAAATGTAGTCTCTTTCTTTTTTTTTTTATTATACTTTAAGTCTGTCTCTTATACA	TATGGCAGAAAATAAGTACATTTGTCATGAATTAGAACTGTGTGGAAATGAATGTGGATACTGGTCTTGTGTCATTCAGGCTACTTGGATAAAAAATAAAA	803	2484	0	0	1	1	NA	0	0	0	5	2		intRA	426000		1
10_10_94.4_94.8	T14p21_CL	10250	6	10	10	-94	95	94422560	94816405	10q23.33	10q23.33	TBC1D12	+	CYP2C19	+	TTGAGGTTGCAGTGAGCTATGGTCACGCCACTGCACTCCAGCCTGGCTATGGAGCAAGACTCTATCTCTTAAAAATTAATAAACAAACTGTTTCCTGATAG	TAATTAGAGAGCTGTTAGAGAAAATATAAGTGGTAACAGATTAACAAACTATACCAAACAGCAGGCTATTTATAACTCCATGCTGTTTTAAATTCTCTTTT	773	4524	0	0	1	1	NA	0	6	0	0	0	fusion	intRA	394000		1
10_10_94.4_94.8	T14p45_CL	10252	6	10	10	-94	95	94422615	94815946	10q23.33	10q23.33	TBC1D12	+	CYP2C19	+	TGTAGTCCCCACTACTCAAAAGGCTAAGGCAAGAAGACTGCTTGAGCGCAGGAGTTTGAGGTTGCAGTGAGCTATGGTCACGCCACTGCACTCCAGCCTGG	AATTTTCCTATTTTTATTAATTTAAGTTGTGGTTGTCTACAGGTAATAGTAACTTTAACAGAAAATGTCTTTATGTCTTCTCATTTGTGTTTTGAGAATGA	626	4673	0	0	1	1	NA	0	6	0	0	0	fusion	intRA	393000		1
10_10_94.4_94.8	T25p37_CL	10255	6	10	10	-94	95	94422627	94815701	10q23.33	10q23.33	TBC1D12	+	CYP2C19	+	AAGTTGTCTGTTGCCTCCCATATAGATTACAATACTGCTGTCTCTTATACACATCTAGATGTGTATAAGAGACAGGCAGTGGCGTGACCATAGCTCACTGC	AAGCACGGTACCTGTAGTCCCCACTACTCAAAAGGCTAAGGCAAGAAGACTGCTTGAGCGCAGGAGTTTGAGGTTGCAGTGAGCTATGGTCACGCCACTGC	632	3209	0	0	1	1	NA	0	6	0	0	0	fusion	intRA	393000		1
10_10_94.4_99.5	T14p31_CL	10251	12	10	10	-94	-99	94428984	99491442	10q23.33	10q24.2	TBC1D12	+	no_gene	NA	CAGAGAAAAAGAAAATTAAAAATTAAATTAAAAAAAAAAAGACTATCCAGGTCAGAGTTCTTTATTAAGAGTCAATCAACCTGCTGAGCATGATGACTCAC	AGTTTGGTGGTGATTACACGTGTATATACGTATGTGAAACTTGTCAAACTATATGCTTAAAATGGGTATGTTTTATTGTTGTAGATTATACTTCAATAAAG	5086	6569	0	0	1	1	NA	0	0	0	0	12	truncation	intRA	5062000		1
10_10_94.4_99.5	T25p30_CL	10254	7	10	10	-94	-99	94429522	99492819	10q23.33	10q24.2	TBC1D12	+	no_gene	NA	GAATAAAAAGCCATAAAGAAAACATTATCTAGTGACCATGGAATGCCACAGCTGACTACATAATTAATTCAAAGAAGTATAACTACTGTCTCTTATACACA	GGTAACAGTACCATGCTGTTTTGGTTACTGTAGCCTTGTAGTACAGTTTGAAGTCAGGTAGCGTGATGCCTCCAGCTTTGTTCTTTTGGCTTAGGATTGAC	4503	4963	0	0	1	1	NA	0	0	0	0	7	truncation	intRA	5063000		1
10_10_94.4_99.5	T25p37_CL	10255	10	10	10	-94	-99	94429844	99491506	10q23.33	10q24.2	TBC1D12	+	no_gene	NA	TGGGAAATTACTGCAAAGAGCCACAGTGGAACTTTTTGGGGGGACAGAAATATCTTATTTGTTCAGTTTGGTGGTGATTACACGTGTATATACGTATGTGA	TGGGCAACATGGCAAAACCCCATCTCTACAAACAAAATGCAAAAATTAGGCAGGCGTGGTGGCACGCACCTGAAGCCCCAGCTACTTGGCAGGCTGAAGCG	3574	4160	0	0	1	2	NA	0	0	0	0	10	truncation	intRA	5062000		1
10_10_94.4_99.5	T25p19_CL	10253	11	10	10	-94	-99	94429981	99493518	10q23.33	10q24.2	TBC1D12	+	no_gene	NA	ACCATCTATTTTTTTAGAAATTGGGGTGGGGGGATAGAATACTTTTCGGCTGGGTGCGGTGACTCACACCTGTAATACCAGCACTTTGAGAGGCCAAGGCA	TTTCCTGACTTTTTAATGATTGCCATTCTAACTGCTGTGAGTTGGTGTCTCATTGTGGTTTTGATTTGCATTTCTCTGATGGCCAGTGATGATGAGCATTT	3712	4009	0	0	1	1	NA	0.222	0	2	0	9	truncation	intRA	5064000		1
10_10_94.4_99.5	T33p30_CL	10256	12	10	10	-94	-99	94431342	99492326	10q23.33	10q24.2	TBC1D12	+	no_gene	NA	CCATGTGTCATAAATTTTCCTGCCACAAATTATAGGGTCAGATCATTTGCCACTTTGTTCTCCACCCTTGGCTGTCCTGGGAGGCTGAAGGTTGTTTCTCT	TTTTCAAATTATTTTCTTTCTTTTTTTTTTTTTAAGAGTCTTGCTCTATCACCCAGGCTGGAGGGCAATGGAGATGTGTATAAGAGACAGGTTAGAAGCTT	3090	4621	0	0	1	1	NA	0	0	0	0	12	truncation	intRA	5061000		1
2_2_38.2_74.8	T14p21_CL	10250	22	2	2	75	-38	74837011	38210040	2p12	2p22.2	HK2	+	no_gene	NA	GAGAATCAGGGTTATTTCCTCACTTTTGCCAATTGGAACTCAGGAGCGACTGCAGAGCACCTACTGTGTACCTGGCACTGTTCTAAGCTCTTAGGTATGTC	AATTGTTCATTTTTAAAAAAAATCTTTTTATTATATTTTAAGTTCTGGGATACAAATGCAGAACGTGCAGGTTTGTTACATAGGTATACGCTGTCTCTTAT	5610	5637	0	0	1	1	NA	0	22	0	0	0		intRA	36627000		2
2_2_38.2_74.8	T14p45_CL	10252	37	2	2	75	-38	74837075	38209591	2p12	2p22.2	HK2	+	no_gene	NA	TGTGTACCTGGCACTGTTCTAAGCTCTTAGGTATGTCAGCTTATTAACATTCAAATCAGCCCCATGAGGTGAAGACTGATTGTTATTAGCATCCCTGTTTA	TTCCTGTTTTTTCATTTATTATATTTTAAGATATAATAAACATTTCCCTATGTGTTTATATCTGTCTCTTATACACATCTAGATGTGTATAAGAGACAGGG	5857	7556	0	0	1	1	NA	0	33	4	0	0		intRA	36627000		2
2_2_38.2_74.8	T25p30_CL	10254	32	2	2	75	-38	74838027	38205168	2p12	2p22.2	HK2	+	no_gene	NA	CCTTCCAGCTCAAATGCAGTTTACTGTCTTAATTTTCTTTCTGCTTCCTTCTCCCCCTCCTGTGTGCCAACATTAGTGTGTTTGAACCTTGCATGACATTT	GTGGATCTTTCCATAAAATGGATTCTCAATCAGCTGATTAAGATTTTCTTCACCTTGTTGCTCTTGAATTCCCTATGCCTGGCACAGTGGTGAATGGTTGT	5126	10413	0	0	1	1	NA	0.032	30	1	1	0		intRA	36633000		2
2_2_38.2_74.8	T25p19_CL	10253	27	2	2	75	-38	74838123	38209047	2p12	2p22.2	HK2	+	no_gene	NA	AGATAGAACTGTTAGTTGGCCTTCTATGGATAATTACTTAGGACCTGTCTCTTATACACATCTAGATGTGTATAAGAGACAGGGCCTCAGGTCATGCTTTG	CATTTGTTTCATTCCACCATCTGTTAGAGTTGATGGTTTTCAGTTTGGGTTCCTTCCTCAGGGCAGGGAGAATCTTGGCTGTTAGGTTTGTCGCTGCAGTT	5650	6505	0	0	1	1	NA	0	25	2	0	0		intRA	36629000		2
2_2_38.2_74.8	T33p44_CL	10257	22	2	2	75	-38	74838133	38212151	2p12	2p22.2	HK2	+	no_gene	NA	ATTCCACCATCTGTTAGAGTTGATGGTTTTCAGTTTGGCTTCCTTCCTCAGGGCAGGGAGAATCTTGGCTGTTAGGTTTGTCGCTGCAGTTCCTGGCCACT	TACATTAGATATACAACTCATCACAGTTTACTGTTACTGCTGTCTCTTATACACATCTAGATGTGTATAAGAGACAGCAGGTCATGCTTTGGATGAAGAGA	3383	5776	0	0	1	1	NA	0	22	0	0	0		intRA	36626000		2
2_2_38.2_74.8	T33p30_CL	10256	34	2	2	75	-38	74838230	38210283	2p12	2p22.2	HK2	+	no_gene	NA	AGGTTACCTACTTCTTTAGTTCCAAGTCTGGAGTATATAAGGCAGAAAGAAAACCCATGGAACTCACCATATTTTTCTATGGGTATCACTGTCTCTAGCTG	CACTGGTGAGGTGCTCAGTGAGTACAAGAGTAAAGGAGGAGACCTTTCTGGAGAAAGAAGCTAAACCAGGGCTGCAGGAAGTGGAGGAGCTGGGCAGGGCC	4412	5320	0	0	1	1	NA	0.03	32	1	0	1		intRA	36628000		2
2_2_38.2_74.8	T25p37_CL	10255	27	2	2	75	-38	74838693	38208538	2p12	2p22.2	HK2	+	no_gene	NA	CCCATTTTATAGATGAAAATTGGAAGATTTGAATCCAGAAATTCTGGCTCCAAAGCCCACACTCTTAACCACCTGTCTCTTATACACATCTAGATGTGTAT	ATGCCCGGGTATTTTTTTGTATTTTTAGTAGAGACGAGGTTTCACCGTGTTATCCAGGATGGTCTCAATCTCCTGACCTTGTGATCTGCCTGACTCCGCCT	4239	7142	0	0	1	1	NA	0.038	24	2	1	0		intRA	36630000		2
2_2_38.2_74.8	T14p31_CL	10251	33	2	2	75	-38	74838887	38206032	2p12	2p22.2	HK2	+	no_gene	NA	TCTTTGCTTGCCTTAAGATCTCAAATATTTTTCCTGTGTTTTCTTCTAGAAGTTTCATAGTTTCACATTTCACATTAAGATGTGGAATATATTTTTAGTTG	TCATTTAAGAATGGAGAATCAGGGTTAACCATAGAGATAAAATGAAGTATATACTCCTTTCTCTGACCATTGACCAAATTGTTTTAATACGCATAGACTGG	5572	9434	0	0	1	1	NA	0.031	31	1	0	1		intRA	36633000		2
10_10_94.4_99.5	T14p45_CL	10252	16	10	10	-94	-99	94432833	99487552	10q23.33	10q24.2	TBC1D12	+	no_gene	NA	CCACACCCAGCTACTTATAAGGATATTTTGGACTTCCAAAATTAACTCCAAGAAATACTAACTTCTTAAATCAAATAACAGTAAGTCTTTCAGTGGATGTG	CCCAGATGTGATGAGTGAAGCATTAGGATTGAAGCTGAATCACCCTGTCACTGGAGGTGTGGGGTGGGGTCAGAGCTTTCTCCTGAGCCTTCAAAGCCAGC	3313	6822	0	0	1	1	NA	0	0	0	0	16	truncation	intRA	5055000		1
10_10_94.4_99.5	T14p21_CL	10250	8	10	10	-94	-99	94432913	99488877	10q23.33	10q24.2	TBC1D12	+	no_gene	NA	TGAAAAAGCTAAAACAAAAACTGAAACAAAAAGAATAAAATTCAAAGTGTCCCCTCCCTATATATGGGATCTATCAATATAACTGATACCTTATTATTGCT	CAGGCTGGTCTTGAACTCCTGACCTCAGGTGATCCACCCGTCTCAGCCTCCCAAAGAGCTGGGATTACAGGCATGAGCTACCACACCCAGCTACTTATAAG	2258	5326	0	0	1	1	NA	0	0	0	0	8	truncation	intRA	5056000		1
10_10_94.4_99.5	T33p44_CL	10257	7	10	10	-94	-99	94433372	99491124	10q23.33	10q24.2	TBC1D12	+	no_gene	NA	ATATATAATATAGATACATATTTTTCTGTGTCAGGGGAGGGGTTGGGGTGAGAGGTGAGGAGTGGAGAACAACATGGTCTTTAAATATGAGCCAAATTCTC	AATGCTAAATATACATAAATCTTTGATTAGGGACTGTTAAAAATTATCTTGCATTAGCCAGGTGCAGTGACTGTCTCTTATACACATCTAGATGTGTATAA	1698	3082	0	0	1	1	NA	0	0	0	0	7	truncation	intRA	5058000		1
10_10_94.7_101.4	LNCAP_CL	10049	18	10	10	95	-101	94693674	101431815	10q23.33	10q24.32	CYP2C18	+	BTRC	+	CTGCATGCTTTACTATATTGTATCTCATAGTATAAGCCAAGGAAGTTTAATATTAAATTTTGTAAAGGAAAACTGAAAATCTTAAGATATTAGTATCATG	TTGAAATGGATCATAGACCTAAATCGGAGTTAACATGTATATAGGAGCAGTTAACTAAACAGGGTCCCATTATTTAATTCCCCATCATTACCGCACAACA	3213	3264	0	0	1	1	NA	0	1	17	0	0	fusion	intRA	6738000		1
10_10_94.7_101.4	T14p31_CL	10251	40	10	10	95	-101	94693839	101430848	10q23.33	10q24.32	CYP2C18	+	BTRC	+	AGATATAAATAAAACAGTTATAAAAAATATATACTTAGTAGTATAATTACCAGGAGATACTCTGAAGCTGTCTCTTATACACATCTAGATGTGTATAAGAG	GATTATAACAATTTTATTTAAAAATTGCCCTTTCCTCTTATTGCCCTTACATTTCAGTATGAGATTTGAAGGGAACACACATCCAAACTGTATCAGGGAGA	3490	4507	0	0	1	1	NA	0	0	40	0	0	fusion	intRA	6737000		1
10_10_94.7_101.4	T25p37_CL	10255	27	10	10	95	-101	94694023	101431641	10q23.33	10q24.32	CYP2C18	+	BTRC	+	TACCTAAATGATGATCAAATTAAAAAGTTTATAATAACATAAGGTATTTTTTTTGATGGCTAGATAGAACAATAACCGAGGATTCTATAAGAGGTCAGGCT	GTTAGGAATGTGGAAAACCTAAGTTCCCCTCTTTTAGCTAAAATTTAGTCACAAGCCTTCTGACACTTACAGCCTATCTTTGAAATTCTTCTAAATAGATA	2827	4598	0	0	1	1	NA	0	1	26	0	0	fusion	intRA	6738000		1
10_10_94.7_101.4	T14p45_CL	10252	19	10	10	95	-101	94694042	101431811	10q23.33	10q24.32	CYP2C18	+	BTRC	+	CATGCTTTACTATATTGTATCTCATAGTATAAGCCAAGGAAGTTTAATATTAAATTTTGTAAAGGAAAACTGAAAATCTTAAGATATTAAATTTTGTAAAG	ATTAAAAAGTTTATAATAACATAAGGTATTTTTTTGATGGCTAGATAGAACAATAACCGAGGATTCTATAAGAGGTCAGGCTTTGTTCAAATAAATTGAAG	3118	3614	0	0	1	1	NA	0	0	19	0	0	fusion	intRA	6738000		1
10_10_94.7_101.4	T33p30_CL	10256	43	10	10	95	-101	94694105	101431261	10q23.33	10q24.32	CYP2C18	+	BTRC	+	GTTCTTGCCTGTAATTCCAGCACTTTGGGAAGCCGAGATGGGTGGACTACCTGAGGTCAGGAGTTCGAGACCAGCCTGGCCAACATGGTGAAACCCAGTCT	TTCTATAAGAGGTCAGGCTTTGTTCAAATAAATTGAAGATAGTGCCTGGTGATAATAGACACCATTTCTTAGAGCAGGAAATTCCTTTTTTTTCTTTGAAT	3246	5104	0	0	1	1	NA	0	1	42	0	0	fusion	intRA	6737000		1
10_10_94.7_101.4	T14p21_CL	10250	38	10	10	95	-101	94694128	101431052	10q23.33	10q24.32	CYP2C18	+	BTRC	+	TCAAATAAATTGAAGATAGTGCCTGGTGATAATAGACACCATTTCTTAGAGCAGGAAATTCCTTTTTTTTCTTTGAATATTGAAATAAGGAAATAAAAGGA	AGTGAGCTGAGATCACGCCACTGCACTCCAGCTTGCGCCATGAAGCAAGACTCCGTCTCAAAAAAAAAAAAAAAAAAAAAAAAAAGGCGGGGGGGAACTGG	3308	4950	0	0	1	1	NA	0	1	37	0	0	fusion	intRA	6737000		1
10_10_94.7_101.4	T33p44_CL	10257	30	10	10	95	-101	94694143	101432009	10q23.33	10q24.32	CYP2C18	+	BTRC	+	AAATAAATAAGCAGTCTCAGGATATCAATTACTCTCCAATAATAGCAATAATGTTTATAACGATCATGATAAAAGCAGCTACCATCACTGCATGCCCTGTC	ATAGTGCCTGGTGATAATAGACACCATTTCTTAGAGCAGGAAATTCCTTTTTTTTCTTTGAATATTGAAATAAGGAAATAAAAGGACTCCATCTGTCAATT	2490	4997	0	0	1	1	NA	0	0	30	0	0	fusion	intRA	6738000		1
10_10_94.7_101.4	T25p30_CL	10254	41	10	10	95	-101	94694222	101430817	10q23.33	10q24.32	CYP2C18	+	BTRC	+	AAAAGGACTCCATCTGTCAATTTAACTTTTTCTGTCTGCTCTATTTGTAGTTTAGGTTTGAAATGAAAGTTTCTTATTACTTTTATTTTAGGCAAACCAAT	TACTTAGTAGGATAATTACCAGGAGATACTCTGAAGAGGGCACTTTATACTTTGAGTAATCATTTAAAAAAAATAAGAAAATGTACTTGGAAGGGGGAGGG	3538	4160	0	0	1	1	NA	0.051	0	39	2	0	fusion	intRA	6737000		1
10_10_94.7_101.4	T25p19_CL	10253	39	10	10	95	-101	94694416	101431226	10q23.33	10q24.32	CYP2C18	+	BTRC	+	TTCCCATACCCTTTCTGTCTTTAGTCTCCCCCTCTGCTGGTACTACACACAGTTACTTTAACTACTCATTATATAGAAGCTGTCTCTTATACACATCTAGA	AGATGGGTGGACTACCTGAGGTCAGGAGTTCGAGACCAGCCTGGCCAACATGGTGAAACCCAGTCTCTACTAAAAATACAAAAATTAGCCAGGCGTGGTGG	3244	4220	0	0	1	1	NA	0.026	0	38	0	1	fusion	intRA	6737000		1
11_11_109.1_133.8	T14p31_CL	10251	19	11	11	-109	134	109051475	133803403	11q22.3	11q25	no_gene	NA	no_gene	NA	ATTTAACCATCTTGCTAATTTTATATGTGAGCAGTCTTACTACGAACTCTGAAAGATAAGAGCTTCCCACTTTCAAAGGCAGCATTGGTAATTAAGCTATT	AAGTGATGCTTCTCACTTCTATTCAGATGTCACTCCCCAAACCAAGTCACACAGCTAACACTTACGTCAAGGCTGTCTCTTATACACATCTAGATGTGTAT	5183	6853	0	0	1	1	NA	0	19	0	0	0		intRA	24752000		1
11_11_109.1_133.8	T14p45_CL	10252	25	11	11	-109	134	109054461	133802942	11q22.3	11q25	no_gene	NA	no_gene	NA	AATTTAAATGGAAAGAGCATCCCAGAATGGAATAAAACACTCTAACAAAATATAGCTAAATGTGGTTTACGGGAGACATGCAGAAATTGAAGGGAAACCGA	AGGCATGATGGCACACACCTGTAATCCCAGCTACTCAGGAGGCTGAGGCAAGAGAATCACTTAAACCAGGGAGGCAGAGGTTGCATTGAGCTGAGATCATG	4064	4631	0	0	1	1	NA	0	25	0	0	0		intRA	24748000		1
11_11_109.1_133.8	T33p44_CL	10257	9	11	11	-109	134	109054530	133802937	11q22.3	11q25	no_gene	NA	no_gene	NA	TCAGGAGTTCGAGACCANCCTGGCCAACATGGTGAAACCCCGTCTCTACTAAAAATACAAAAATTAGCTAGGCATGATGGCACACACCTGTAATCCCAGCT	CAATAAATTTAAATGGAAAGAGCATCCCAGAATGGAATAAAACACTCTAACAAAATATAGCTAAATGTGGTTTACGGGAGACATGCAGAAATTGAAGGGAA	3460	4345	0	0	1	1	NA	0.125	8	0	1	0		intRA	24748000		1
11_11_109.1_133.8	T33p30_CL	10256	19	11	11	-109	134	109054813	133802624	11q22.3	11q25	no_gene	NA	no_gene	NA	AATAAAGAGGACTAAAAAGTTGGTTAAGAGCCACCTCCTCTTGTGTGTGCCTTCCTCGTAAAGATACACGCTGTCTCTTATACACATCTAGATGTGTATAA	TGATTGAACCATTGGCCACTGATGATTAAACTCAATCTCCACCCCCACTTTCCTCCCTAGAGGTTGAGGAGTGAGGCTGAAAATTCCAATCCTCTAATTAC	3886	7866	0	0	1	1	NA	0	19	0	0	0		intRA	24748000		1
12_12_118_118.1	T14p21_CL	10250	15	12	12	-118	118	118009229	118127398	12q24.23	12q24.23	no_gene	NA	no_gene	NA	GAAGTGACATCCCGTTTACATGTTATGTTATTGATTAGAAGCAAGTTACTCAAGGGGAGGGGAGCACACGGGGCCATGAATACCAGGACGTGGGGTTCACT	TTTAGTAGTGACGGGGTTTTGTCACATTGGCCAGGCTGGGGGTGGACTCCTAACTGCAGAGGCTGTCTCTTATAGACATGTTTGGGTGGCTGGGACGGGGG	4653	6657	0	0	1	1	NA	0.071	14	0	0	1		intRA	118000		1
12_12_127.7_128.1	T14p21_CL	10250	10	12	12	128	-128	127735927	128084128	12q24.32	12q24.32	no_gene	NA	RP13-653N12.1	-	ATTATATTATACATTATAATATATAATATAATATCTGTCTCTTATACACATCTAGATGTGTATAAGAGACAGGGGTTAGGGTGGTGATATGGTTTGGGTCC	CTCACTATCCCTACAATGGGAATGGTGTTCAGCCATGAGAAACCACCCCCAGGATCCAATAACCTCCCATCAGGCCCCACCTCCAACACGGGAGACTACAA	3547	6967	0	0	1	1	NA	0	0	10	0	0		intRA	348000		1
12_12_16.2_16.2	LNCAP_CL	10049	26	12	12	-16	16	16183606	16240175	12p12.3	12p12.3	SLC15A5	NA	SLC15A5	-	AAATAACTTAAATTCTGTAGATAAGCAAAATGACTTTTCTTCATGAACACTAATATAAAACCAGTAAAAAATACTAAAGACGTCTGTTTTTACCCTGATG	GCAACACACAAGAGAACGTTTAAATTACCAAGAAGCTTGAATGTAGAACTGGCCGTGAAGTTCACTGGCTAGATAAGCAGGCGGAACAATTCAAAGGGAA	2916	3071	0	0	1	1	NA	0	25	1	0	0	truncation	intRA	57000		1
12_12_16.2_16.2	T25p30_CL	10254	36	12	12	-16	16	16177547	16239676	12p12.3	12p12.3	no_gene	NA	SLC15A5	-	TTACTGATGCATGTTGACAGAAATGATCCAACTCTCTTAGAGGGAAACAGGCAGGTGCTGAAATACTCCAGAAAAGGAGCCAGAATTAGTAATGGTAGGCT	ACAACCTGATATGCCAAGCACAATACCTACTAATAAAATGGTGATGAGGACAGAACAGAAAAGACTCCTCATGGAGCACACAGTCTAAAGAAAAGTTAAGG	8017	9265	0	0	1	1	NA	0.059	33	1	0	2	truncation	intRA	62000		1
12_12_16.2_16.2	T25p37_CL	10255	40	12	12	-16	16	16177849	16240981	12p12.3	12p12.3	no_gene	NA	SLC15A5	-	GAGTGTGGTGGCTCATACCTATAATCCCAGCACTATGGGAGGCTAAAGCAGGAGAACTGCTTAAGGCCAGGAGTTTGAGACCAGCCTGGACAGCACAGTAA	TTTCTGTATTTTTAGTAGAGATGAGGTTTCACCGTGTTAGTCAGGATGGTCTCGATCTCCTGACCTCGTGATCTGCCTGCCTCAGCCTCTCAAAGTGCTGG	5610	8952	0	0	1	1	NA	0	40	0	0	0	truncation	intRA	63000		1
12_12_16.2_16.2	T14p21_CL	10250	51	12	12	-16	16	16178065	16240528	12p12.3	12p12.3	no_gene	NA	SLC15A5	-	GAAAAAGGTTTGCATGATAAAGTGAAAGATACAATTTTTTTAAAAAAAAACCCTGTGCTCCACTCCAAATCCTCAATGTATTGTTAGAATTTGTTCATTTT	TAAAGGATGTTTACTTGGGAATTGTGACTTTTCCCTCTTAACCCACTATGTTCAGGTTTGCAAAAATGAAGACAGTAAAAAAACAATTATTTCCAGTCTTC	6236	8696	0	0	1	1	NA	0	49	2	0	0	truncation	intRA	62000		1
12_12_16.2_16.2	T14p45_CL	10252	46	12	12	-16	16	16178744	16240619	12p12.3	12p12.3	no_gene	NA	SLC15A5	-	TCTTCATTTTAAAAATAACCCCAATGCTAACTAAAACTCTAACACCTGTCTCTTATACACATCTAGATGTGTATAAGAGACAGCCTTTATTCTTCATGGGT	ACCCCGTCTCTACTAAAAATACAAAAATCAGCTGGGTGTGGTGGCACATGCCTGTAATCTCAGCTACTTGGGAGGCTGAGGCATGAGAATCACTTGAACTT	6665	8023	0	0	1	1	NA	0.045	44	0	2	0	truncation	intRA	62000		1
2_2_56.8_79.1	T14p21_CL	10250	14	2	2	79	-57	79076644	56820118	2p12	2p16.1	no_gene	NA	no_gene	NA	ATATATGTATATATTTACCACCTGTGCATTTGATGTCGTAACTTTAAAAAACCATTGCCTGTTCCAAGGTCACCAAGGGTTGCTTATATGATTTCTTCTAG	GCTGGATTTGTTCTACCAGTAATTTATTTTGGATTTTTAGATCGATGTACATAAGGGATATTGACCTGTCTCTTATACACATCTAGATGTGTATAAGAGAC	3455	8071	0	0	1	1	NA	0	14	0	0	0		intRA	22257000		2
2_2_56.8_79.1	T25p37_CL	10255	13	2	2	79	-57	79076752	56820361	2p12	2p16.1	no_gene	NA	no_gene	NA	TAAATAGCTCTTATTATTTTGAGATTTGTTCCATCAATACCTAGTTTATTGAGAATTTTTAGCATGAAGGGATCTTGAGTTTTATTGAAGGACTTTTCTCC	GATGGTTTTATCTTTTAAATTTGTCTGTGATCCGTTTTGAATTAATTTCTATGTGTAGCATAAAAATGGGAAGAAATTGACCAGGTGTGGTGGCTCACACC	3183	4463	0	0	1	1	NA	0	13	0	0	0		intRA	22256000		2
2_2_56.8_79.1	T33p44_CL	10257	12	2	2	79	-57	79077204	56817240	2p12	2p16.1	no_gene	NA	no_gene	NA	CAGCCTGTCAATTTCTGCAAAAAAGCCATCTGGTACACTGATAGGGATTGTGATAAATCTATAGACAAATCTGGGGAGAATGTCCACCTTTATACTATATT	TTTTTAGTAGAGACAGGGTTTCACTGTGTTAGCCAGGATGGTCTCGATCTCCTGACCTAGTGATCCGCCCGCCTTGGCCTCCCAAAGTGCTGGGATTACAG	4543	6089	0	0	1	1	NA	0	12	0	0	0		intRA	22260000		2
2_2_56.8_79.1	T33p30_CL	10256	11	2	2	79	-57	79077261	56817794	2p12	2p16.1	no_gene	NA	no_gene	NA	TCTATAGACAAATCTGGGGAGAATGTCCACCTTTATACAGATGTGTATAAGAGACAGCCTCCATATTATGGCAACCCCTCTCCAGGAAGGGCACAAAACTG	ATCTTGTCTTCATGCCTTATTTCAGTAAGTTGATTTTCAATCTCTGATATTCTTTATTTCCCTTGATCAATTTGGCTATTGATACTTGTGTATGCTTCACG	5343	6692	0	0	1	1	NA	0	11	0	0	0		intRA	22259000		2
2_2_56.8_79.1	T25p19_CL	10253	10	2	2	79	-57	79077687	56819847	2p12	2p16.1	no_gene	NA	no_gene	NA	AATTACTGCATCAATTTCAGAACTTGTTATTGCTCTATTCAGGGACTCAACTTCCTGGTTTAGTCTTGGGAGGGGGTATGTGCCCAGGAGTTTATTCATTT	TCTACTTCTCCTTTTAAGTCTGTCAGTTTTTGTTTCATGTATTTTGTTTTACTTTTTTATTATTATTATACTTTAAGTTCTGGGATACACGTGCAGAACAT	4268	6621	0	0	1	1	NA	0	10	0	0	0		intRA	22258000		2
2_2_56.8_79.1	T14p45_CL	10252	13	2	2	79	-57	79078081	56812962	2p12	2p16.1	no_gene	NA	no_gene	NA	TGTTCATCAGTGTGAAAATACAAGAGGTAAATTTATACAATGCAATTTCAACCCCCCCAAAAATTGTTATTACCACAAGAAAATGTAATTTGTTTCTGAAT	GGCTGCATAGTATTCCATGGTGTATATGTGCTACATTTTCTTTATCCAGTCTATTATTGATGGGCATTTGGGTTGGTTCCAAATCTTTGCTATAGATGTGT	5475	10185	0	0	1	1	NA	0	13	0	0	0		intRA	22265000		2
2_2_56.8_79.1	T25p30_CL	10254	17	2	2	79	-57	79080463	56813042	2p12	2p16.1	REG1B	NA	no_gene	NA	TGGTTTAGTCTTGGAAGGGTGTATATGTCCAGGGATTTATCCATTTCTTCTAGATTTTCTAGTTTATTTGTGTGGAGGGGGTTGTAATATTCTCTGATGGT	AAATATAAGTAATTCAAAGAACAAAGGTTCTTGTGTATAAGCTCAAGTAGATCTCTACGGGTAACTAAGGAATGGGTAACTGTTCATCAGTGTGAAAATAC	4259	10240	0	0	1	1	NA	0.062	16	0	0	1		intRA	22267000		2
2_2_56.8_79.1	T14p31_CL	10251	10	2	2	79	-57	79081303	56813675	2p12	2p16.1	REG1B	NA	no_gene	NA	ATATTCTGTCTCGTTGATCTGTCTGATATTGACAGTGGGGTGTTGAAATCTCCCACTATTATTGTGTGGGAGTCTAAGTCTCTTTGTAGGTCTCTAAGAAC	TACACACATGCTGAGTTTCCCCCACTATAAACATTCCCTCACCAGAATAGTACATTTGTTATAATCAGTGGACCTACGTTGACACATAATTATCAACCAAA	4032	9949	0	0	1	1	NA	0	10	0	0	0		intRA	22268000		2
12_12_16.2_16.2	T14p31_CL	10251	38	12	12	-16	16	16180379	16240621	12p12.3	12p12.3	no_gene	NA	SLC15A5	-	CTTCCTGCTTAAGCCTCTTAATAATGAGTGAAATTAAGTCCACTTATCTGCCATGTTTGCCAACAGGTATGCCCCATTCTTGTTTGGAAGGCATGCAGCAA	TTCATTTTAAAAATAACCCCAATGCTAACTAAAACTCTAACACTGATTTGGAGCCTCTTAGTGTATTCCAATCCTCTTGGCAACCGAGTGTGATATCAGAA	5955	6432	0	0	1	1	NA	0	38	0	0	0	truncation	intRA	60000		1
12_12_16.2_16.2	T25p19_CL	10253	44	12	12	-16	16	16182002	16239691	12p12.3	12p12.3	no_gene	NA	SLC15A5	-	ATACTCAAGAAGGATCTTAGAAAATATCTAGCCAGAGTTTTATTTTATAAATGTCGAATTCTAGGCCCAGAGAGGTAATGTAACTTATCCCCAGGCAAACA	GACAGAAATGATCCAACTCTCTTAGAGGGAAACAGGCAGGGGCTGAAATACTCCAGAAAAGGAGCCAGAATTAGTAATGGGAGGCGGCTGAGGGCATTCAT	4691	9072	0	0	1	1	NA	0	44	0	0	0	truncation	intRA	58000		1
12_12_16.2_16.2	T33p30_CL	10256	51	12	12	-16	16	16182402	16239739	12p12.3	12p12.3	no_gene	NA	SLC15A5	-	TTATTGTATGCATTTTATTTATAAAGAATCTGAGACACAGAGAATTCAAGCTGCTCTCTAATTTTCCCGCAAGTAGAGCCAGGATTTGTAGTCTCCAGTAC	TACTCCAGAAAAGGAGCCAGAATTAGTAATGGTAAGATGTGTATAAGAGACAGTATCCATTCCACCTCCCCATCCTCCTGCATTTCTTTATCTCTGTCACA	4386	7282	0	0	1	1	NA	0	49	2	0	0	truncation	intRA	57000		1
12_12_16.2_16.2	T33p44_CL	10257	24	12	12	-16	16	16182952	16239522	12p12.3	12p12.3	no_gene	NA	SLC15A5	-	ATTTCGGAAGATGGGTGNTATCAGTCACAAATTCACCTGTTTTCCATATTATCAAAATCTGACACTACTCAGGAGCATATAGCTAGTTCGGATCTTAGCAG	TGAAAGCTCTATCTAGATTTAAAGGGAGAGAAAATAGGTTCCATCTCTTCAGAGGAGTAGCAAGATTCTAGAAATTCATCTGGGACCAGCAACATTATTTA	4798	5599	0	0	1	1	NA	0	24	0	0	0	truncation	intRA	57000		1
12_12_40_40.9	T33p30_CL	10256	12	12	12	-40	41	40038881	40925391	12q12	12q12	SLC2A13	-	CNTN1	+	CCATAGAGAATGAAACGNAACAGGCTTTTAAACTCCATACAGGATTTTGTGTGGGATACATCCTGTCTCTTATACACATCAGATGTGTATAAGAGACAGGT	AAAAAAATGGGCAAATTGAGCTTATATTTGCAGAATTTTTAACTCTTTTTTTAACAACGATAGAACAACTAGATAAAAGATTATAAAAAAGCAGTACAATA	3391	6078	0	0	1	1	NA	0	12	0	0	0		intRA	887000		1
12_12_40_40.9	T14p31_CL	10251	9	12	12	-40	41	40039592	40924475	12q12	12q12	SLC2A13	-	CNTN1	+	TGCTGAAAGGTAAAATTGATGAATGTCTCTCTTTCTATTGACCAGAGAGTGAATGTTTCTCTTTTTTTCTTTCGTAATTAGATCTTGATCCTTTCCCACCT	CAATTTTTTGATAATAGCAAAAGAGTTGGAGGCAGTAAATGGAATTATATATTTGTGAAGCAGTATCTCTAGGTAGACTGATAAGTGAAAGATGCATGTTT	2159	5282	0	0	1	1	NA	0	8	1	0	0		intRA	885000		1
12_12_40_40.9	T14p45_CL	10252	11	12	12	-40	41	40040047	40924414	12q12	12q12	SLC2A13	-	CNTN1	+	GCTGACTTTACTAGGCTTCACCAAACCACTGAGAAGTGCTGTATCTCACGAATGAGTTATTTGCTGAAAGGTAAAATTGATGAATGTCTCTCTTTCTATTG	AGAATGTTTTAGGTTAAGTCTCTATATTCGGCATTTAAGCTGGCAATAAAAATTGCTCTCACCTTCAGTTATCTGATTTTTTTCCAGGAAAATGTAAACAT	2861	3357	0	0	1	1	NA	0.1	10	0	0	1		intRA	884000		1
12_12_98.8_99	T14p31_CL	10251	10	12	12	99	-99	98782248	98996016	12q23.1	12q23.1	ANKS1B	-	ANKS1B	-	AAAATTCTTCTGAATATTCTACCCAATGTCCCATGAGTTATGATTTGGGGACAGGAACTATTCCAGCCCCAGATGAGTTCCAGCAATTGTTCCCTCTAGTC	AAAACAAAAGATGCCACAAAAGAACAGGCTTCAGAGTCATCAAAGATGCAGTGCCACTGTTATTTTAGAAATGCTGCAGGCTTTCACCGGCCCCTTTCTTT	3635	5204	0	0	1	1	NA	0	0	10	0	0		intRA	214000		1
2_2_79.2_80.1	T33p44_CL	10257	11	2	2	80	79	80121222	79188969	2p12	2p12	CTNNA2	+	no_gene	NA	CTGTATTATTAAATATGGTCAAACCACACCCGGTCAATACAGTGTCTGACACATTGCGTATGTTTAACAAATACTTGTTGAATCAATTTCTGTGAGTATCT	TTAGATTTTTACAACGTAGATATAGATTAGAATTTCAGCTCTACCACTTATTAGTTATATCACCTTGAACAAGTCACATATGTTCTCTGTACTTCAATTTA	3288	4864	0	0	1	1	NA	0	0	0	11	0		intRA	932000		2
2_2_79.2_80.1	T33p30_CL	10256	15	2	2	80	79	80121316	79189877	2p12	2p12	CTNNA2	+	no_gene	NA	TTACAATAAAGAATTTTCTGAAGCAATTATTCTAAGAGGATGGAGGACAAGACTTAGAGTCAAGAAGAAGCCTGTGTAAAGTTGAGTCAAGCTGAGGGGAA	CAATTTATTAATATGTATAATGGGAATAATCATTATTATTACTTTTATCCTCTCCAGCTGGTTTTTGAAGAGTAAAACAATGCATATGAAAGTTTTGAAAA	4954	8661	0	0	1	1	NA	0.071	0	1	14	0		intRA	931000		2
2_2_79.2_80.1	T25p30_CL	10254	15	2	2	80	79	80121707	79190612	2p12	2p12	CTNNA2	+	no_gene	NA	CTTAGTAGCCACACCTGGAGAGGAAGCAAACATTCACAGGCCACCAACCATGTACCAAAGTGGGAAAATGATGGCTTGACGGGGCACCAGTGAGAGGACAC	TCATTAATCAGAGAGAACCTGTAGGGAAGGTGAATGGTGTAATTCCAAAGTAAAATCTAACCCGGATGAATCAACCCCATAGAAGATTACTGAATATCCAT	4799	8333	0	0	1	1	NA	0	0	0	15	0		intRA	931000		2
2_2_79.2_80.1	T25p37_CL	10255	20	2	2	80	79	80121815	79190143	2p12	2p12	CTNNA2	+	no_gene	NA	TAAACCTGGTCCGATGGGAAATAAAAACGCTTGGCTGCTGACCTAGAGGAGCCGTTCATCTGTTTGGAAGATCAGACATGCCCCTTGGAAAGATGAGGGAT	CAATAATCATACTAATAATTTTTGATTGGGATGTTCCAAATATGTCAATTAAGCCAAATTGTTCAAATCCTTTACATTCTACCAACTATCTTCTGCTTGCT	5298	7586	0	0	1	1	NA	0	0	0	20	0		intRA	932000		2
2_2_79.2_80.1	T14p31_CL	10251	13	2	2	80	79	80121854	79188821	2p12	2p12	CTNNA2	+	no_gene	NA	GACCTAGAGGAGCCGTTCATCTGTTTGGAAGATCAGACATGCCCCTTGGAAAGATGAGGGATGACAAGAATGAAGTGTGAACCTCACATGAAGTACTGTTG	CTTCTCTGGGTGGTTATTTCACAAGTGCTTGTTTCATAATTGCTTTCACTCCATTGAAAGCAATACACAATGTTATTTATTTGATTAAAGTAGTTCAAAAA	4289	6906	0	0	1	1	NA	0	0	0	12	1		intRA	933000		2
2_2_79.2_80.1	T25p19_CL	10253	26	2	2	80	79	80121983	79188923	2p12	2p12	CTNNA2	+	no_gene	NA	AATTGCCACAGCCTAGCACTCAGTTTCCTCGGCTTGGTCACAAATGCAGAATCTTGGAAAATGACTTCATTCCCTGGTTTGACTGCTAAGAATCACTCAGG	CACTAGTGCAGAGATGAACTATAAGCTCTATGTGAACAGGCACTATCTGTATTATTAAATATGGTCAAACCACACCCGGTCAATACAGTGTCTGACACATT	4470	5647	0	0	1	1	NA	0	0	0	26	0		intRA	933000		2
2_2_79.2_80.1	T14p21_CL	10250	26	2	2	80	79	80122063	79189006	2p12	2p12	CTNNA2	+	no_gene	NA	TACAGTGTCTGACACATTGCGTATGTTTAACAAATACTTGTTGAATCAATTTCTGTGAGTATCTAGGTGTTCTGAGAAACTCAAGCATCAAGATGCTGGTT	GACTGCTAAGAATCACTCAGGACGCTTGATAAATTCACAGATGGCTCACCTTTTTTTCTGTAAGGAATTACGTGGCTCTGGGTTGGAGCTTGGAATCTCTC	4082	6890	0	0	1	1	NA	0	0	0	25	1		intRA	933000		2
2_2_79.2_80.1	T14p45_CL	10252	21	2	2	80	79	80122655	79188898	2p12	2p12	CTNNA2	+	no_gene	NA	TATTTGATTAAAGTAGTTCAAAAATCACTATTGCAGAGATGAACTATAAGCTCTATGTGAACAGGCACTATCTGTATTATTAAATATGGGCAAACCACACC	CAATAAATGTCTGCTATTTAAGTTAGTGAATTATAGATAATTATGTAGTTATAGTATAGGTATCGCCATAGGTACCTATGCAAAAGTGTGTGTGTGCGCAT	4752	7406	0	0	1	1	NA	0	0	0	20	1		intRA	934000		2
12_12_98.8_99	T14p45_CL	10252	13	12	12	99	-99	98783561	98995038	12q23.1	12q23.1	ANKS1B	-	ANKS1B	-	TCATTCATTCAAAAGACAATGACGGCCTATTAGGGGTGATTGAGCTGACTCTTGATGAATAAGCATTTTCCAAGTAGCAAAGAGGCCAAAAGAGGCTGTTT	AAAAATATTAGATAAATCAGACATTTTACTCAAGAAATATTTTTGAAACACAAACCACATGTGCTGAGACATAATTTTCTTGGCTAAAATAGCACTTACTA	4525	9661	0	0	1	1	NA	0.083	0	12	1	0		intRA	211000		1
12_12_98.9_99.1	T14p21_CL	10250	12	12	12	-99	99	98889330	99052135	12q23.1	12q23.1	ANKS1B	-	ANKS1B	-	AGGTTGCAGTGAGCCGAGATAGTGCCATTGTACTCCAGCCTGGGCAACAGGAGTGAAACACTGTCTCAAAAAAAAAAAAAATAAAAAAGGTTCTGACGTTC	TATGTTACATTTTCATCTTATTCCTTCATTTATGCTAGAAAATAACAAAAGTAAAAATGCAATGAGAAAAGTCTGTCTCTTATACACATCTAGATGTGTAT	5254	6617	0	0	1	1	NA	0	12	0	0	0		intRA	163000		1
12_12_99.5_99.6	T14p45_CL	10252	6	12	12	-99	100	99495332	99597021	12q23.1	12q23.1	ANKS1B	-	ANKS1B	-	ATGACTATGCAATTTTATATTTCTACCAACAATGCATAAAATTCTAGTTTCTCCACATCCTAACCAACACTAATATTGTCCATCTTTATTATTACAGTCAT	ATTTGTTCAACTTAGTGGAAATGTGTTGTAGTTGGAAAACAATATTATAAACTACACACACACACACACACACACACACACACACACCTGTCTCTTATACA	2783	7777	0	0	1	1	NA	0	6	0	0	0		intRA	102000		1
12_19_6.4_7.7	T33p44_CL	10257	6	12	19	-6	8	6432703	7651035	12p13.31	19p13.2	no_gene	NA	STXBP2	NA	AGTTCCACAATTAGGATTTATCGGAATCTCCCACCAGGGCAGGGAGATGGATGAGGAGAGTTGTGAAGGGGATGAGGTGTGGGGAAGAAAGTGGGTCGGCT	AGGCTGGAGTGCAGTGGCACATTCTCAGCTCACTGCAGTCTCCACCTCCTGGGTTCAAGTGATTCTCCTGCCTCAGCCACCCAAGCAGAGATGTGTATAAG	3438	3835	0	0	1	1	NA	0	6	0	0	0		intER	NA		1
13_13_67.6_75.4	T25p19_CL	10253	14	13	13	-68	75	67554116	75412963	13q21.32	13q22.2	no_gene	NA	TBC1D4	-	TCTGTTTCACAAGTCATACAAAATTAATTTTATAAAGAATTGGAGAAATTCTTCAAGTGTTTTTCTGATAATATATCATGCCATTTTCAAATGACTAAATA	AAAGATGAGCCAGACAGGAATGGTCCCTTGCAACCACACAGCTTACCTTCCAGTGGGGGAAACAGACAAGAAAATGGGCAAGTACAGTACAGTGTGATAAA	3894	10781	0	0	1	1	NA	0	14	0	0	0	truncation	intRA	7859000		1
13_13_67.6_75.4	T25p30_CL	10254	10	13	13	-68	75	67556276	75410470	13q21.32	13q22.2	no_gene	NA	TBC1D4	-	AGGGGATTATTACCATGAAGCAGGAACTGTATCTTTGAGGGTTAGGAGGAATTGCTGATGCCTCTTGGCTGCCACCAACACCCATTGTAGATCAGAGGCAT	ATGCTGAAAATATTTATCTCCACACGTGCTGTATTTGCTGAAGAAGTTGGGTCAGGGCACACCACAGATGTGTAGAAGAGACAGGCTGTGAACACTGGTAG	4100	9147	0	0	1	1	NA	0	10	0	0	0	truncation	intRA	7854000		1
13_13_67.6_75.4	T14p21_CL	10250	15	13	13	-68	75	67557775	75412467	13q21.32	13q22.2	no_gene	NA	TBC1D4	-	TTTTTATTTTTTATTTTTAATGAAGACAAGGTCTCACTACTGTCTCTTATACACATCTAGATGTGTATAAGAGACAGGTTCAATAAACTTCCAAGTAGGAT	CTACCTTCTGGCCTGCATGGCTTCTGAGGACAAGTCAGCTGTCAGTCTTATTCAGTTTCTCTTACATGTGATGACTCTTTTTTTCTTTTTGATTCTAAGAC	6052	7538	0	0	1	1	NA	0	15	0	0	0	truncation	intRA	7855000		1
13_13_67.6_75.4	T14p45_CL	10252	7	13	13	-68	75	67559818	75410464	13q21.32	13q22.2	no_gene	NA	TBC1D4	-	ACATTTATGCTGAAAATATTTATCTCCACACGTGCTGTATTTGCTGAAGAAGTTGGGTCAGGGCACACCACACTACATGATGTGCAGGTCTATATTTGGTT	TGTTTTGTATTTATCAGTGTACATTCTTACACTTTTTTTTGGTTAAATTTATTTCCAACTATTTTATCCTTTTTGTTGTCATTATAATTGTAAAAGGTTTT	4951	5156	0	0	1	1	NA	0	7	0	0	0	truncation	intRA	7851000		1
2_2_59.3_80.9	T14p31_CL	10251	9	2	2	81	59	80937086	59328211	2p12	2p16.1	no_gene	NA	no_gene	NA	TATATATACACATTTCAAAAGGAAAGGAGAAAAGGGAATCAAACTAATAATAAAAATTAATATTCCCTTCACTAATAGGCCCACTCATGCCAACATTAACT	GAAATAAAATCCTTTACAGACAAGCAAATGCTGAGAGATTTTGTCACCACCAGGCCTACCCTAAAAGAGCTCCTGAAGGAAGCACGAACCATGGAAAGGAA	5672	6807	0	0	1	3	NA	0	0	0	9	0		intRA	21609000		2
2_2_59.3_80.9	T14p21_CL	10250	15	2	2	81	59	80937102	59326940	2p12	2p16.1	no_gene	NA	no_gene	NA	AAAAGGAAAGGAGAAAAGGGAATCAAACTAATAATAAAAATTAATATTCCCTTCACTAATAGGCCCACTCATGCCAACATTAACTTATGCATATTCTTTTT	AGTAGTGGTTCTCCCAGCACACAGCTTGAGATCCGAGAACAGGCAGACTGCCTCCTCACTGTCTCTTATACACATCTAGATGTGTATAAGAGACAGCAGAG	5303	7490	0	0	1	2	NA	0	0	0	15	0		intRA	21610000		2
2_2_59.3_80.9	T25p30_CL	10254	9	2	2	81	59	80937572	59328324	2p12	2p16.1	no_gene	NA	no_gene	NA	GACACTGCAAAAACATGCCAAATTGTAAAGACCATCGAGGCTAGGAAGAAACTGCATCAACTACTGAGCAAAATGGCCAGCTGACATCATAATGACAGGAT	TTTTTGAGAATATATCCACCTGCTTCCTGGGGGGCGATAGGTAGGGAAGAGGATCCTTTCTTACCACAGACCTCCTTCTGCTGCAATAGCTGGTTCCCCAA	4896	5706	0	0	1	1	NA	0.125	0	1	8	0		intRA	21609000		2
2_2_59.3_80.9	T25p19_CL	10253	12	2	2	81	59	80937698	59327482	2p12	2p16.1	no_gene	NA	no_gene	NA	TCAGACTACTCCGAGCTACAGGAGGAAGTTCAAAACAATGGCAAAGAAGTTAAAAACTTTGAAAAAAAATTAGATGAATGGATAACTAGAATAACCAATGC	CATTACCCTTCTTTTTTTCAAGTACAATGACTTATATTAATACCTTTGTGAATGAGCTTCTCTTGTCTGGAAAGTTCTATCCTTGTTTTTATGTGCCCTTC	4451	10356	0	0	1	1	NA	0	0	0	12	0		intRA	21610000		2
2_2_59.3_80.9	T14p45_CL	10252	15	2	2	81	59	80938035	59327172	2p12	2p16.1	no_gene	NA	no_gene	NA	AGGCAAAGAAGATCTGGAGTGGACCTGTAGCAAACTCCAACAGACCTGCAGCTGAGGGTCTGTCTCTTATACACATCTAGATGTGTATAAGAGACAGGGCA	CATGGTAAATATGTATTTTATTGAACCAATGAATTTATTGAACACAGGAGTAAACCAACAAGTGTCTCTTGAGTAACTCTTATTTTCAAGACACTCAACCA	5110	5345	0	0	1	1	NA	0.071	1	0	14	0		intRA	21611000		2
2_2_59.3_80.9	T25p37_CL	10255	14	2	2	81	59	80938039	59326708	2p12	2p16.1	no_gene	NA	no_gene	NA	TGAGATCAAACTGCAAGGCAGCAGTGAGGCTGGGGGAGGGGCGCCCACCATTGCCGAGACTTGATTAGGTAAACACAGTGGCCCGGAAGTTCCAACTGGGT	GTAAATATGTATTTTATTGAACCAATGAATTTATTGAACACAGGAGTAAACCAACAAGTGTCTCTTGAGTAACTCTTATTTTCAAGACACTCAACCACACA	6123	6254	0	0	1	1	NA	0	0	0	14	0		intRA	21611000		2
2_2_59.3_80.9	T33p44_CL	10257	7	2	2	81	59	80938080	59327359	2p12	2p16.1	no_gene	NA	no_gene	NA	AGGAGTAAACCAACAAGTGTCTCTTGAGTAACTCTTATTTTCAAGACACTCAACCACACATAGTTGAAATTATTTCAGGAAAAGGAATTCTAAGCAAAGAA	ACTGGAAACTCTAAAAATCAGAGCACATCTCCTACTCTAAAGGAAAGCAGCTCCTCACCAGCAACAGAACAAAGCTGGACAGAGAATGACTTTGACGAGTT	4372	4623	0	0	1	1	NA	0	0	0	7	0		intRA	21611000		2
2_2_59.3_80.9	T33p30_CL	10256	13	2	2	81	59	80938108	59327257	2p12	2p16.1	no_gene	NA	no_gene	NA	TAACTCTTATTTTCAAGACACTCAACCACACATAGTTGAAATTATTTCAGGAAAAGGAATTCTAAGCAAAGAAAGGAAATGATAATGTAGTTTTGGAATCA	AACAGGAAGGACATCCACATCAAAAACCCATCTGTATGTCACCATCATCAAAGACCAAAGGTAGATAAAACCACAAAGATGGGGAAAAAACAGAGCAGAAA	3055	5321	0	0	1	1	NA	0	0	0	13	0		intRA	21611000		2
13_13_67.6_75.4	T33p30_CL	10256	14	13	13	-68	75	67560706	75410988	13q21.32	13q22.2	no_gene	NA	TBC1D4	-	TTTTAACTAATATAAAATGTAAGACATTTCACATAGACCATGAATCCACGTGGCTAAAGCTTATCAGGCCACAGAGATAAAAAAGCCGAAAGAACCCAAAC	TATTGAGTTGCAAGCATGCTTTATACATGCTGAACACAAGTCCCTTATCAGATATATTACTGTCTCTTATACACATCTAGATGTGTATAAGAGACAGATCA	4419	4490	0	0	1	1	NA	0	14	0	0	0	truncation	intRA	7850000		1
13_13_67.6_75.4	T25p37_CL	10255	10	13	13	-68	75	67561945	75410994	13q21.32	13q22.2	no_gene	NA	TBC1D4	-	CCACTTGCTAGAATTTTCTTTAAAAAGTTAATGAGCTCACTATATTCTATATTCTGTCTCTTATACACATCTAGATGTGTATAAGAGACAGACATTATATC	CTAATATAAAATGTAAGACATTTCACATAGACCATGAATCCACGTGGCTAAAGCTTATCAGGCCACAGAGATAAAAAAGCCGAAAGAACCCAAACGTTACG	3270	4329	0	0	1	1	NA	0	10	0	0	0	truncation	intRA	7849000		1
13_13_67.6_75.4	T33p44_CL	10257	6	13	13	-68	75	67560654	75412798	13q21.32	13q22.2	no_gene	NA	TBC1D4	-	AACAACGCCAATTTTCAATTTATTGTTGCAGAGAAGTTAGTTGTCATAAACCACATTTAGGCAACATCATAATTCTCCAGTAAGAGACATATTTACCGAGT	TATATTACGTGCAAACATTTTCTCTCATTCTGTATGTTGTCTTTTCCTTCCTGAATGGTGTCTTTTGTTCAATTTTGATAAAACCTAATGTGTCTATTTTT	2216	4262	0	0	1	1	NA	0	5	1	0	0	truncation	intRA	7852000		1
14_14_29.8_30	LNCAP_CL	10049	15	14	14	30	-30	29828279	30033381	14q12	14q12	PRKD1	-	no_gene	NA	GGCAAAGGAGGAGCAGGCATGTCACATGGTGAGAGAGGGAGCAAGAGAGAGAAGGAGAAGGTGCCAGGCTCTCTTAAACAGCCAGATCTCCTAGAGTGAG	CAGCTTACAGTCACTTAAAAGTAACCTATCCAAGACCATTACATTGTCATGTCCCCTAGCATACTGTACTGGTTTTCACCACTAAATTTATTGTTGGAAA	2686	4005	0	0	1	1	NA	0	0	15	0	0	truncation	intRA	205000		1
14_14_29.8_30	T33p44_CL	10257	16	14	14	30	-30	29828057	30033425	14q12	14q12	PRKD1	-	no_gene	NA	CTGTGGTAGAAATGACACAATTTTAGTCTTCATCAAATTCATAAATCACATTTACATATTAGTGTTTGTCCATTTGCATCGCTATAAAGGAATACCTGAGC	TGCCATGTTTCCTTCTACATTAAGGTGAAGGACCATTAATCATTGCAGCTTACAGTCACTTAAAAGTAACCTATCCAAGACCATTACATTGTCATGTCCCC	2977	3804	0	0	1	1	NA	0	1	15	0	0	truncation	intRA	205000		1
14_14_29.8_30	T14p45_CL	10252	28	14	14	30	-30	29828061	30030884	14q12	14q12	PRKD1	-	no_gene	NA	GAATTTTAAAAATTTTAACAGAGACATTAGTGGTGACACATGGCAGAGGACAAAACTTCTACGTATAAGTCCAATCAATTATAGAAAGAAAGAGAAGAAAG	GGTAGAAATGACACAATTTTAGTCTTCATCAAATTCATAAATCACATTTACATATTAGTGTTTGTCCATTTGCATCGCTATAAAGGAATACCTGAGCTTGA	5623	7854	0	0	1	1	NA	0	0	28	0	0	truncation	intRA	203000		1
14_14_29.8_30	T14p21_CL	10250	58	14	14	30	-30	29828171	30029900	14q12	14q12	PRKD1	-	no_gene	NA	AAAGAAAATAGGTTAATTTTGGCTCATGGTTCTGCAGGCTGTATAGGAAGTCTGATGCCAGTATCTGTTTCTGGTAAGGGCCTCAGGAAGTTTACAATCAT	TGTTCTAAAATTAATTGTAATTGCCACACAACTCTGACTATACTGTCATTGAAGTGTACACTTTAAATGGGTGAATTATACAGTATACACATTATATCACA	6836	11299	0	0	1	1	NA	0	2	56	0	0	truncation	intRA	202000		1
14_14_29.8_30	T25p30_CL	10254	31	14	14	30	-30	29828230	30033263	14q12	14q12	PRKD1	-	no_gene	NA	TTTACTGATGTTAGTACCCATGATGAAGTACATTTTTTGAAAGCACTTTTTAATGTTATACTGATTATATTATACTGCAACAGGTAGGGTTACTACTTAGT	AGTATCTGTTTCTGGTAAGGGCCTCAGGAAGTTTACAATCATGGCAGAAGGCAAAGGAGGAGCAGGCATGTCACATGGTGAGAGAGGGAGCCTGTCTCTTA	6076	9431	0	0	1	1	NA	0	2	29	0	0	truncation	intRA	205000		1
14_14_29.8_30	T14p31_CL	10251	36	14	14	30	-30	29828372	30025838	14q12	14q12	PRKD1	-	no_gene	NA	GAGTGAGATCTCGCTCATTACCATGAGGATAGCACCAAGCAATTCACAAGGGATTCCCCACCATGACCCAGACCTGTCTCTTATACACATCTAGATGTGTA	ATCTCAAATTCCTGGATAGGCCTTGCTTTATTTTCACTCTCTAAAACTGACAATCAATTCAGTCCCACTCCTAGGAGGCAACTGAATAACAGTAGCACTTG	5500	10602	0	0	1	1	NA	0	1	35	0	0	truncation	intRA	197000		1
14_14_29.8_30	T33p30_CL	10256	67	14	14	30	-30	29828636	30031462	14q12	14q12	PRKD1	-	no_gene	NA	GTCTTTCTGCCTGGGGCTGCCTCCATTTCTTCTACCCCCAGCTTGATTGGCAGAGTAGTTACAGCGGGGTAGAGTTGGCTGTGAAAACCAGCAGATTTGCT	TAAAAGAATAATACTGATCTCAAGTGTTTAAAATGCATACATACATGTACTTATAAGCTTCATCACATAAATCTTAAAGATAATCAGAGATTGGTCCAACA	5907	7522	0	0	1	1	NA	0	1	66	0	0	truncation	intRA	203000		1
14_14_29.8_30	T25p19_CL	10253	48	14	14	30	-30	29828679	30027526	14q12	14q12	PRKD1	-	no_gene	NA	GGGTATATACCCAAAGGAATATAAATCATTCTACTATAAAGGTAAATGTATGTGTATGTTAATTGCAGCACCTGTCTCTTATACACATCTAGATGTGTATA	CATGTACTTATAAGCTTCATCACATAAATCTTAAAGATAATCAGAGATTGGTCCAACAAAACATATACTGAATTAGATATAAACACCTTGAAACCACCTGT	6219	8958	0	0	1	1	NA	0	2	46	0	0	truncation	intRA	199000		1
14_14_29.8_30	T25p37_CL	10255	38	14	14	30	-30	29828984	30029906	14q12	14q12	PRKD1	-	no_gene	NA	CAAAAATGTTCTAAAATTAATTGTAATTGCCACACAACTCTGACTATACTGTCATTGAAGTGTACACTTTAAATGGGTGAATTATACAGTATACACATTAT	AAGCTTTCTCTTAGGGGGCCTCTCACAGAAACCAGATGCCATGTTGTGAGAAGCCCAGGCCACGCATTATGAACATATGTAGGTAGTCCAGGCCATGGCCC	6394	6555	0	0	1	1	NA	0	0	38	0	0	truncation	intRA	201000		1
14_14_29.9_30.1	T33p44_CL	10257	6	14	14	30	-30	29911337	30109252	14q12	14q12	PRKD1	-	no_gene	NA	TGAGCATAAAATGAAGTNGTAGCAGCTGGCTCAGGTAAGCTAGCAATTCTCATCTACACTTAACAGCAAATCCTAAATTACAAACCATTTTCTTAGAAAAG	GACTTATTAAAATTTATATTTTTAAGTTCTACTAGAAAGATTAAGAAGTAACATCTGAATCTACAACTTTAATAACTTGAATATTAAATTATAAAACCAAT	2573	3318	0	0	1	1	NA	0	1	5	0	0	truncation	intRA	198000		1
14_14_30_30	T33p44_CL	10257	7	14	14	-30	30	29961149	30012401	14q12	14q12	no_gene	NA	no_gene	NA	ATTGGATTGTTTGTAACACAAAGGATAAATGCTTGAGGTGAAGGATACCCATTTACCCTGATGTGAGTATCACACGTTGCATGCTTATACAGAAATATCTC	ATGGGGACACTCCCAGCCTAGTACTGCACTTTTCCAACAGTCTTAGCAAACAGCACACCAGGATATTATATTCTGCGCCTGTCTTGGAGGGTCCCACACCC	2687	4312	0	0	1	1	NA	0	7	0	0	0		intRA	51000		1
14_14_44.4_45.1	T14p21_CL	10250	37	14	14	44	-45	44449705	45091720	14q21.2	14q21.2	no_gene	NA	PRPF39	+	TCTTTCTTGTTCTCTGAGTGTTCTCTGAGGATGGTTAGGAACAGGTAACTAGAGGTGACTTAGGTTAGAGCAGGTGACCAGGAGTAACTTGGGTCAAAGCA	GAGACTGTCCATTGCTTTATATCCCCGGCAACAATAGCTATCATTTGCTCATCTAATTTTTTTTTAACAAAGTAGCACCTCATTTTGATTTTCATTTCCTT	8194	8879	0	0	1	1	NA	0	1	36	0	0	truncation	intRA	642000		1
14_14_44.4_45.1	T33p44_CL	10257	15	14	14	44	-45	44449942	45094829	14q21.2	14q21.2	no_gene	NA	PRPF39	+	AGAAATACTATTTAAAATTCAATGTTTCTTATTTAGGTAAGAATCTGATTCGGTGCCTGAATGTTACCTTGCTATCAATCACTGGAAAACGGCATATCTTT	TTACTGAAACTGGAAGCAAGGGAAGTAAGAGAACCAGGAAGTTAAACTTTAAAATGGGGAATCAAAGAGTAAGAGAGCTGAACATACTGACATACTGATTC	4214	7142	0	0	1	1	NA	0	0	15	0	0	truncation	intRA	645000		1
2_2_81.4_81.5	T14p45_CL	10252	15	2	2	-81	81	81451291	81419785	2p12	2p12	no_gene	NA	no_gene	NA	TATCTATTTTGTAACATTTGTCTAACGTTAGCAAATGTTACAAAATAGACATTACAAAATAACTGTGTTTAGAAAAGGTTTAGTTAAAACAAACCATTTTG	TTCTACTATTCCCTCCAGGATAGAATATTGCTTCTGATTTACCATCTGACTGGCAACGAAGAGAGGCAGTTACACAGCTTCCATTTCTACAGCCTGTCTCT	6832	6867	0	0	1	1	NA	0	1	14	0	0		intRA	32000		2
2_2_81.4_81.5	T25p37_CL	10255	21	2	2	-81	81	81452424	81420159	2p12	2p12	no_gene	NA	no_gene	NA	GTATGCCCTTCCCTAAGTAAGTGGCAATTGTATTATTCTGTTCTCAATCTGTCTCTTATACACATCTAGATGTGTATAAGAGACAGTCTTTAGTCAGGACC	AAGTTGCTGCTTCACTTAATACAGATGGCTTTCATGGATAAGTCACACAAAACCAAATGATGTTTTTTACTCTAATCCATTCATTACCTGAACTGGTGCTT	3956	5740	0	0	1	1	NA	0	2	19	0	0		intRA	32000		2
2_2_81.4_81.5	T25p30_CL	10254	23	2	2	-81	81	81452557	81419108	2p12	2p12	no_gene	NA	no_gene	NA	TTATTCTTGGAACCCTGGTTCTTTGAAAGTCTGTTCTCAATGCTGCTAATGAACAATTCATGTTGAATTGTCTGCTCCAGAAACTACTGTTTCTTGATTAC	CCTAAACAGACTAAATAGATCTGTCCTGGTAATTTTTTTCCCTCTGAAAATTAACTAAATTCACTCATTTGACAAATCATTCTAAAATTGTGTACACATAA	5627	5676	0	0	1	1	NA	0	0	23	0	0		intRA	33000		2
2_2_81.4_81.5	T14p31_CL	10251	10	2	2	-81	81	81452625	81420729	2p12	2p12	no_gene	NA	no_gene	NA	TTTACATCAATTGCTGCCAAGAATTTTATGTCTATTCAAGGCTTAGTTTTATCAGGACTACTGGACCTCCTAAACAGACTAAATAGATCTGTCCTGGTAAT	ATAACTATATTTGACTTCTTTGATTCTATCCACCTCATCCCTACCTTGGTGTTTCTCAACCTCAGATACATGGATATTATTGTTTGCATATTTCTTTCTTG	3695	5347	0	0	1	1	NA	0	0	10	0	0		intRA	32000		2
2_2_81.4_81.5	T25p19_CL	10253	15	2	2	-81	81	81452682	81419090	2p12	2p12	no_gene	NA	no_gene	NA	AGAAAATATGATATTAATGGATAAACTAGATTTTTATTGAGCAGAATCAGGCTGGGGTTTACATCAATTGCTGCCAAGAATTTTATGTCTATTCAAGGCTT	GCCTGCAGAGCAGCTCTCTTATTCTTGGAACCATGGTTCTTTGAAAGTCTGTTCTCAATGCTGCTAATGAACCTGTCTCTTATACACATCTAGATGTGTAT	4337	5141	0	0	1	1	NA	0	0	15	0	0		intRA	34000		2
2_2_81.4_81.5	T14p21_CL	10250	17	2	2	-81	81	81453962	81419079	2p12	2p12	no_gene	NA	no_gene	NA	TCCAGTGGGACACTTCACTACCAAAGGACATTTGTGCACTTTCTGTTATCTAAATAAGCTGTCTTCTCCTCATCTCTCCATCTGTTTCTCCAATGTTTTAC	TCCCCTGTAAAGCCTGCAGAGCAGCTCTCTTATTCCTGTCTCTTATACACATCTAGATGTGTATAAGAGACAGTTCCAGGTGAATGAAGCCACATTCAAAG	4691	5281	0	0	1	1	NA	0	0	17	0	0		intRA	35000		2
2_2_81.4_81.5	T33p30_CL	10256	31	2	2	-81	81	81454390	81419266	2p12	2p12	no_gene	NA	no_gene	NA	CTGCTCCTTCCTCAAGAGTTTTCTGGGACGACTCATGGCAAGCTTGCCTCTCTAGCCTCTGCTTCTGGGCATCCTCCACAGTTCTGCCTTGTGTTGATCAT	TAAATCTTATATACTTANAGAATATATATTTTAATACAATCTGTTTTTATAATAAGACCCTTCCAAAATGTGATTTGACCATGATGTTAACTATGGAGTAT	3622	4513	0	0	1	1	NA	0	1	30	0	0		intRA	35000		2
2_2_81.4_81.5	T33p44_CL	10257	10	2	2	-81	81	81454391	81419297	2p12	2p12	no_gene	NA	no_gene	NA	CTCATGGCAAGCTTGCCTCTCTAGCCTCTGCTTCTGGGCATCCTCCACAGTTCTGCCTTGTGTTGATCATTATTCTGCCCAATACTCAAGAAGGACCCTCT	ATAAATCTTATATACTTAAAGAATATATATTTTAATACAATCTGTTTTTATAATAAGACCCTTCCAAAATGTGATTTGACCATGATGTTAACTATGGAGTA	3799	6208	0	0	1	1	NA	0	0	10	0	0		intRA	35000		2
2_2_50.2_81.5	T14p45_CL	10252	14	2	2	81	50	81494802	50154195	2p12	2p16.3	no_gene	NA	NRXN1	-	ATCTACATATAGTTTCTTCAGATAAAGATCTGAATAAAAAAAAGACTACACATTGAGTACAATGTATACTGCTCAGGTGATGAGTGCACCAAAATCTCAGA	TACTGAACCACTCTCATAGGCAGAGGTGGTACATCAATCCTGTTGTACAATTACTCTATGACAGAGAGTCCCAGTGCTGTCTCTTATACACATCTAGATGT	3399	6837	0	0	1	1	NA	0	0	0	14	0	truncation	intRA	31341000		2
2_2_50.2_81.5	T25p30_CL	10254	12	2	2	81	50	81495130	50153731	2p12	2p16.3	no_gene	NA	NRXN1	-	GGGAGGAAGAGGAGAAACTATAATTTTTAAAATATTTATGATGAATAAAATATTATGCTAAATATTACCACACATATCTAGTCCCCAGAATGCCCCTGCAA	TGTGTGGGAAAGTTACCAGGCCTTTAAATCCTCCTCTTAGCTGGAGGGAAGAAGGGTTTGCAACAATGAGGAGAGGGTGAAATGATGAGTCCCCACCTCTG	3524	6647	0	0	1	1	NA	0	0	0	12	0	truncation	intRA	31341000		2
2_2_50.2_81.5	T25p37_CL	10255	21	2	2	81	50	81495136	50153415	2p12	2p16.3	no_gene	NA	NRXN1	-	GACATTTGAATTTAATGATATGGCAACTCTGGAAATCAGATTACCTCCCTTCCTAAGGATTGCTGTTTTTTGGTTTGACTTTTCATTTTTGTTCTTTTGGG	AAGAGGAGAAACTATAATTTTTAAAATATTTATGATGAATAAAATATTATGCTAAATATTACCACACATATCTAGTCCCCAGAATGCCCCTGCAAGTTATG	6631	6763	0	0	1	1	NA	0	0	0	21	0	truncation	intRA	31342000		2
2_2_50.2_81.5	T14p31_CL	10251	18	2	2	81	50	81495432	50154103	2p12	2p16.3	no_gene	NA	NRXN1	-	CTAAATACCAAAGATAAATACTGAGGTTATGTTTTCTACTGTCCTTATTAGTCTAACTCTTGTTTCCACTGTCCATATCAGTCAGGGGAACAACTGTCTCT	TGCAATTATTGTCTATATAAAAAGACAGATTCCTGGTGCTTCCTTTTTTTAGATCTTCCCAGACTCCTCTTTGAAGATTATTTTTTATCCTAATCTACATA	6695	9218	0	0	1	1	NA	0	0	0	18	0	truncation	intRA	31341000		2
2_2_50.2_81.5	T33p44_CL	10257	8	2	2	81	50	81495719	50152582	2p12	2p16.3	no_gene	NA	NRXN1	-	CAGAACCAGTTTCACTAGTTGTCACTGCTCGTGCCTTATAATGTCTCCCTACCAAGTCACTGCTAATGTTATTCCTGCTTCCTGGTTTAAACCTTGCCAGA	ATAGGATTCTTGGTTCACAGTTTTGTTTTGCTTTATTTTTTTATTTTGGCACTTTGAATATATCAGCCCATTGCCTTCTGGCCTTCAAAGTTTCTGAAGAG	5492	11595	0	0	1	1	NA	0	0	0	8	0	truncation	intRA	31343000		2
2_2_50.2_81.5	T33p30_CL	10256	25	2	2	81	50	81496095	50152578	2p12	2p16.3	no_gene	NA	NRXN1	-	GCCATCACTCCCTTTGCCTCTGCTAAAGTTGTTCATTTTAATAGTAGCTCTATCAGAACTGCAGCAAGGCTCACAGAAGTGCAAGAGTGTTCTCTGTTTCT	AGATATAGGATTCTTGGTTCACAGTTTTGTTTTGCTTTATTTTTTTATTTTGGCACTTTGAATATATCAGCCCATTGCCTTCTGGCCTTCAAAGTTTCTGA	5089	5941	0	0	1	1	NA	0	0	0	25	0	truncation	intRA	31344000		2
2_2_50.2_81.5	T25p19_CL	10253	19	2	2	81	50	81496226	50153188	2p12	2p16.3	no_gene	NA	NRXN1	-	TAAGATTTTCTATGTCTTTGTTGCTATTTCCATTTTGTTCATTCATAGTTTTTTTCTTAATTTCTTCCTTTATTCTTAGAGCATTTTTAAGACAATTGTTT	CTTCTCTCTTTTCTCCCATCCAAGTACTAACCAGGCCTGACCCTGCTTAGCTTCCGAGATCAGACGAGATAGGGCGCATTCAGGGTGGTATGGCTGTAGAC	4621	8016	0	0	1	1	NA	0	0	0	19	0	truncation	intRA	31343000		2
2_2_50.2_81.5	T14p21_CL	10250	22	2	2	81	50	81496284	50152402	2p12	2p16.3	no_gene	NA	NRXN1	-	TTCCATTGTATGTATACAGTAGTCCCTCCTTAACCACAGGGAATATGTTCCAAGGCCCCCAGTGCACACCTGAAATAAGGCATAGTAACAAACCCTACTTA	ATCAGACGAGATAGGGCGCATTCAGGGTGGTATGGCTGTAGACGCCCTTCTCTCTTTTCTTATGGATGCTCCAAGGTTACAAATAATATATTAAGTTTAGT	4192	8979	0	0	1	1	NA	0	0	0	22	0	truncation	intRA	31344000		2
2_2_81_81.7	T33p30_CL	10256	17	2	2	-82	-81	81700076	80987999	2p12	2p12	no_gene	NA	no_gene	NA	ATAATATTCCTCATGTTTTCTCATGATTACCATTCAGATAATACATTTTTGAAAGAACATCCCAGAAGTGTTGTTATACTCCTGTCTCTTATACACATCTA	ATTCTTTTTAATTTTTTAATTAACAATTTAATGGTTTAATTATTTAATTCTTTTTAATTGTTTAATTCTTTATAATCTCTTTGTTAAATTTATCTGATATG	3720	6020	0	0	1	1	NA	0.062	1	0	0	16		intRA	712000		2
2_2_81_81.7	T14p31_CL	10251	25	2	2	-82	-81	81700535	80987804	2p12	2p12	no_gene	NA	no_gene	NA	CTGGCAGGCATATCTTGTTAAACTTTGGGGACCATTTGACCACTATTTATTTGTATTTAAAATGTTTTCAAACTCCCAGAAAGGTTGGGAGGCTAGGATAA	CCTGGGATTGGTCACTGGTGCTTTATTTAGTTCATTTGATGAGACAATTTTTCCAAGATGGCCTTGATTCTTATGGATGTTTGTCACTGTCTGGGCATTGA	4173	5265	0	0	1	1	NA	0	0	0	0	25		intRA	713000		2
2_2_81_81.7	T25p37_CL	10255	20	2	2	-82	-81	81701312	80985736	2p12	2p12	no_gene	NA	no_gene	NA	ACGATGTGTATGTATTTTTACAGCAAAGAACATCCCCTGTCTCTTATACACATCTAGATGTGTATAAGAGACAGGGATTAGAGAAAGGCAAGCTGGGGGAC	AGAAGTCTAGCATAGCCAACTGCATCTTGCCTCTAGCCTCACTGGCTGGCTGTTCTTGCTCCTTCTTGGCTGTAGACCATACTAACCATGACAGGTATTTA	4884	5054	0	0	1	1	NA	0	0	0	0	20		intRA	716000		2
2_2_81_81.7	T33p44_CL	10257	14	2	2	-82	-81	81701662	80984142	2p12	2p12	no_gene	NA	no_gene	NA	ACATATATACTACACGAGTACAATGATTTTCATGCTCAGAAATTTCTTTTTGGTATATACTTAGAGGTGGGGAGCCTGGTATATTAATTTTCTATTTCTAT	TGTTTTGAGCTGACCACNTTCAGATGATTACTCTGAAACCAAAGACCTGTCTCTTATACACATCTAGATGTGTATAAGAGACAGACATGGTACTGTGACTA	6158	6293	0	0	1	1	NA	0	0	0	0	14		intRA	718000		2
2_2_81_81.7	T14p45_CL	10252	21	2	2	-82	-81	81702241	80984786	2p12	2p12	no_gene	NA	no_gene	NA	ACTAAGTTTTAGATACTTCTTTTTTTTTTAAGTTTATTTTTTTTTTTTAAACGGAGCCTCACTCTGTCGCCCAGGCTGGAGTGCAGGGGGGCGATCTTGGC	ACTGGCATGTAACTGTTGGGGATAGAGAAATATGCTGAGTCCAAATGACCTGCCTAATATCCCAAGTATGGAATTCCTTAAATCAAAAAGTCCTTAAATTT	5065	5826	0	0	1	1	NA	0	0	0	0	21		intRA	717000		2
2_2_81_81.7	T25p30_CL	10254	13	2	2	-82	-81	81703033	80982088	2p12	2p12	no_gene	NA	no_gene	NA	TCACTAGTTTACATCTTCACTGTAGAATACATTTTATTGTTCTTTTGGAGTATACTCTATTTTTAAAAGAAAGTTAATCATCAATCTTCCTCGAGCAGGTC	TGCATCTAACAATGGGTAATTAACTGCTCATTCATCCTGATAACTATTTTAGCGTGCTGTTAATCATATGATTTCCTAACCATCTGCTTGCCCTTATCAAC	3586	8217	0	0	1	1	NA	0.083	0	1	0	12		intRA	721000		2
2_2_81_81.7	T25p19_CL	10253	15	2	2	-82	-81	81703261	80985972	2p12	2p12	no_gene	NA	no_gene	NA	TTCATCAGACTGTTTCCCTGTATAACCTCAATATATATTGCAATGAAAGGAGAAGCTGCTGTGAGTATTGGATTAACAGATGAGCCAAGGGGTTGCAACTT	TCCTATCTTGGAACCAGCAAATATGCTATCTGACATGGCAAAAGGACTTTGCAAATACGATCCAGGGTTATCACTGTCTCTTATACACATCTAGATGTGTA	3713	4541	0	0	1	1	NA	0	0	0	0	15		intRA	717000		2
2_2_81_81.7	T14p21_CL	10250	32	2	2	-82	-81	81703449	80982482	2p12	2p12	no_gene	NA	no_gene	NA	ACTGCACACAGGAAGGTGGTCCCATAAGATTATAACAGAGCTAAAAAAATTTCTAGTGTCTGGTGACATTGTAGCTGTTGTAAAGTGACATCTGTCTCTTA	AAAAACAGTTATTTACAAAAATTATTTTTAGAGACAAGGTCTTACTCTGTTGCCCAGGCTGGAGTTCAGCTGTCTCTTATACACATCTAGATGTGTATAAG	8071	9547	0	0	1	1	NA	0	0	0	1	31		intRA	721000		2
2_2_78_82.8	T14p45_CL	10252	11	2	2	83	-78	82839669	78019554	2p12	2p12	no_gene	NA	LOC101927967	-	CATACTAAATATTGGCAATTATGAAAATTAGAGGAAGCAGAACAAGAAAAGGAAAGAGAGATTAAAGATTTGTGAATAAAAAAGAGAGAATAATACACATG	TTACTTCCATTGTTAATCTGTATTTTTGACTTATTTTTTGAGTGTAAGAATATCTTTCTTGTAAATTTGTTTGAGTTCATTGTAGATTCTGGATATTAGCC	4170	11368	0	0	1	1	NA	0	11	0	0	0		intRA	4820000		2
2_2_78_82.8	T33p30_CL	10256	13	2	2	83	-78	82839938	78021564	2p12	2p12	no_gene	NA	LOC101927967	-	CAAATTTTATGATATTTGACAGATAGTCAATTGGTTTTATGTTGTTAGATAAGAAATATAGGTAAAATAAAGTAAGTATGAATGAGAAAGGGGACCAATAC	TGCCCACGCCTATGTCCTGAATGGTAATGCCTAGGTTTTCTTCTAGGGTTTTTATGGTTTTAGGTTTTACGTTTAAATCTTTAATCCATCTTGAATTGATT	3389	3479	0	0	1	1	NA	0	12	1	0	0		intRA	4818000		2
2_2_78_82.8	T14p31_CL	10251	11	2	2	83	-78	82839940	78019378	2p12	2p12	no_gene	NA	LOC101927967	-	CCCACGCCTATGTCCTGAATGGTAATGCCTAGGTTTTCTTCTAGGGTTTTTATGGTTTTAGGTTTTACGTTTAAATCTTTAATCCATCTTGAATTGATTTT	AAATTCTTGCTAGAATATGTTTTGTCATTTTTCCCCAATCCTCTTTCTCAAATCTGTTGCATACTATATTGAAGTGATTGTTTGGCGAATGAAAGGGGTAG	4362	5324	0	0	1	1	NA	0	11	0	0	0		intRA	4821000		2
2_2_78_82.8	T25p37_CL	10255	11	2	2	83	-78	82840183	78021419	2p12	2p12	no_gene	NA	LOC101927967	-	TAACATAAAACCTAATCCCTATTACCATCATTTTATAAGAGAAAGAATATATTCCAATGAAAATATAAAAATAACACAGTCTTAAGAGTTAAAAGACACAT	TGCGGCATGATTTCTGAGGGCTCTGTTCTGTTCCATTGATCTATATCTCTGTTTTGGTACAAGAAAAAAACAAACAACCCCGTCAAAAAGTGGGCGAAGGA	2557	4937	0	0	1	1	NA	0	11	0	0	0		intRA	4819000		2
2_2_78_82.8	T25p30_CL	10254	8	2	2	83	-78	82841189	78021039	2p12	2p12	no_gene	NA	LOC101927967	-	AAAAAGATTTCAGAAAAGTAAATAGTTTAAATTTTAAGAATATATGAAACTTAAATAATTCCTTCCTGAAAAGCAGTGTGCCCTAAACAATTGAAACATAT	CTTTTGCTTTTAGATTGTTATCTTAGTGAGTCTTATTGCTGTCTCTTATACACATCTAGATGTGTATAAGAGACAGATCATGTGGGGTTCACTAAAATATG	2989	3643	0	0	1	1	NA	0	8	0	0	0		intRA	4820000		2
2_2_78_82.8	T25p19_CL	10253	8	2	2	83	-78	82841244	78020314	2p12	2p12	no_gene	NA	LOC101927967	-	TTAAGCATAACAGTGGGATTGTGCTATTTTATCCGATAAAGTATATGATCAACTATGCACCCTGACATCTCAGAAGAGGGTAAATTAGCATTCTTCTTTGA	AATGTGCAGGAAAGGTTAATAAAGTATATGTTCAGCTGCATGGATCTGTCTCTTATACACATCTAGATGTGTATAAGAGACAGGTGTTATACTCTTGTTCA	3108	5449	0	0	1	1	NA	0	7	1	0	0		intRA	4821000		2
2_2_78_82.8	T14p21_CL	10250	14	2	2	83	-78	82842959	78015916	2p12	2p12	no_gene	NA	LOC101927967	-	GCAGATACTGTATTTTTTACAAAATGAAGGTTGTGGCAACCCTGAATCAAACAAGTCTATTGGTGCTATTTTTCCAACAGCATGTGCTCCCTTGGTGTCTT	TCAACATGAAGTTTAACTAGAAGTGAGAAGTGAGGGAGAAAAGTAAGCTAAGAATCTGTCTCTTATACACATCTAGATGTGTATAAGAGACAGCCCCAAAC	6339	8040	0	0	2	1	NA	0.077	13	0	0	1		intRA	4827000		2
2_2_80.2_83	T25p30_CL	10254	23	2	2	-83	-80	83010974	80158413	2p12	2p12	no_gene	NA	CTNNA2	+	TCTTGCATTTTTTCTTTCAGAAATACAATAAAATAAATTTTATTAACTTCATCTTAAAGATGAAGAAAACTGATGCTCAGAGATTTTTAAGAAACCTTGCT	AACATGAGTGATACTTGTAGTGATAGACATAGTCTGTATCTCACTGTATCAATGCTGTCTCTTATACACATCTAGATGTGTATAAGAGACAGGATAAATAA	5843	9816	0	0	1	1	NA	0	0	0	0	23	truncation	intRA	2853000		2
2_2_80.2_83	T14p31_CL	10251	22	2	2	-83	-80	83012452	80156195	2p12	2p12	no_gene	NA	CTNNA2	+	ACTTGAACATCTTCAAGTATGTTGGTGGTACAAAGTGTGTAGCGGATGGGATTCACAGTGAGTTTCAAATGATTGGCTAGATTTGGAAGATTAGCCAAAGT	CAGGCACCACCTTGCCTGGTTAATTTTTTTGTATTTTTAGTAGAGACGGGGTTTCACAATGTTGACCAGGCTGGTCTCAAAGTCCTGGCTTCAAGTGATCC	7397	8691	0	0	1	1	NA	0	0	0	0	22	truncation	intRA	2856000		2
2_2_80.2_83	T33p30_CL	10256	24	2	2	-83	-80	83014537	80162399	2p12	2p12	no_gene	NA	CTNNA2	+	TTGGCTGGATGGCTAGAAAAGAGTCACTATCTTGTTATCTTCCTTGCATTGGCCTTGGGGACTTCAGCTATACTTTGGCAATTTTCCAACTTAGGCATAAC	TTCATAGAAGAGACAGTAGCAGAGATGGAAAATGGCGCTCATCTCGACACTAACACATGTTAAAAGCACATTGTTTTTATAGGAGATGTGTATAAGAGACA	6288	6671	0	0	1	1	NA	0	0	0	1	23	truncation	intRA	2852000		2
2_2_80.2_83	T25p37_CL	10255	20	2	2	-83	-80	83017259	80158175	2p12	2p12	no_gene	NA	CTNNA2	+	TAAGGGGGTGTGTTTGAGTCAAAATGCTTGAAGACCACTGATCCAGAAGATTGATGGACAGCGGCCAAGAAGGAACACAGACCTTGGGGCAACCTTACTCT	GCATAGGGCTTTATGAAGAGAAACAAATGTACAGAGAGGAACTGTAAAATATGAAAAGATGAAGGCAATATATAGTCTGTCTCTTATACACATCTCTATAT	3767	5043	0	0	1	1	NA	0	0	0	0	20	truncation	intRA	2859000		2
2_2_80.2_83	T33p44_CL	10257	12	2	2	-83	-80	83019166	80158374	2p12	2p12	no_gene	NA	CTNNA2	+	GCTCAGCAGGCAGTGCCCCCTTGACTCTGCAAGGATCCTGTCCACATAGATCTCTGCTGGGAGCATTGGTCCTGCCCTCTGAAACAGGTGAAGACAGCCTC	CTCACTGTATCAATGACAACATCTTGGTTGGAATATTGTACTACAGTTTTACAAGATGATACCATTGTGCGAAACGAGGGAAAGAGCATACAGGTCTCTTT	4159	4957	0	0	1	1	NA	0	0	0	0	12	truncation	intRA	2861000		2
2_2_80.2_83	T25p19_CL	10253	8	2	2	-83	-80	83019509	80156806	2p12	2p12	no_gene	NA	CTNNA2	+	CTGTTGGTAGGAAAATGGACATTAATGATAATTCTGATGACAGTTCATTCCAAAAGGAGGAACAAATTATTAGAAATTAGAGAAAACTCTATCCATGTTAT	TGGATTTAAAGGTCTGAGAAGGTAAATTTGGGGGCCTCTGTATTTCTAATACAACTCTAGTTTGAGGGTTAAGAGCTGTCTCTTATACACATCTAGATGTG	4315	6470	0	0	1	1	NA	0	0	0	1	7	truncation	intRA	2863000		2
2_2_80.2_83	T14p45_CL	10252	14	2	2	-83	-80	83019845	80159108	2p12	2p12	no_gene	NA	CTNNA2	+	GTTTATTTAAAAATAAACAAACAAAACTAAAAACTAAACATGCAAATTGTGCTTCTGGGCATTTATCCCAGAGAAATGAAGTCTTGTGTTCACACAAAAAC	CAGAGAAAGTGCTGTGTGAGGACATAGAGAGAAGGTGGTTATCTGCAAGCCAAAAAATAAAGACTTCAGGAGAAACCAAACCTGCCAACACTTTGACTTCA	4862	5233	0	0	1	1	NA	0	0	0	0	14	truncation	intRA	2861000		2
2_2_80.2_83	T14p21_CL	10250	18	2	2	-83	-80	83020956	80155938	2p12	2p12	no_gene	NA	CTNNA2	+	CACCCTACAACCTACTGAATCAGAATCTGCATTTACAAGAGCCCCAGGTCTGTCTCTTATACACATCTAGATGTGTATAAGAGACAGAGTAAGGTCATTAC	TTAGAGTAATTTTTCAAAATACACCCCTACCAAACTATGATTCCTTCCAACAACTTTCAGAGACCCCTAACAACCTGCCAAAGCCTGAACACATAGATACT	4907	7660	0	0	1	1	NA	0.059	0	1	0	17	truncation	intRA	2865000		2
2_2_78.6_83.2	T25p30_CL	10254	16	2	2	83	-79	83176517	78649321	2p11.2	2p12	no_gene	NA	no_gene	NA	ATTAAGTAGATTGATTCTAGGCTCTGGTCCCATGTTGGTTATTTCAAAGTTTTAATCACCATTAATTCATTAAGGTAATTGTTTTGCTGAAGGGTGATGAT	ATTCTATGCACATCATATAAAGGCAACATTTCAAATGTCAACAAAATCAATATAAGTACAAACTGAGCTCTCTTCTGAAAAATAAATGAAATCTATGTGGA	5742	6656	0	0	1	1	NA	0.067	15	0	1	0		intRA	4527000		2
2_2_78.6_83.2	T25p37_CL	10255	20	2	2	83	-79	83176630	78648362	2p11.2	2p12	no_gene	NA	no_gene	NA	AAATAAGATGAGATGCATAAGTTGTTAGAAGGTGCGAATGAAGTAGAAAATCCAGGTAAGTTTTACCCTGTCTCTTATACACATCTAGATGTGTATAAGAG	ATTTTGCATCTACAGCTCCTAAAACCGTGATGTCACGTCTTTCCCAGCAACTGCTTGCTATGCACATAATACACCAAAAAAGGAATTTAAATTGGTTTCAT	5070	5124	0	0	1	1	NA	0	19	1	0	0		intRA	4528000		2
2_2_78.6_83.2	T14p45_CL	10252	22	2	2	83	-79	83176693	78649114	2p11.2	2p12	no_gene	NA	no_gene	NA	GATGATGAAAAATAGTGTTGCCATGGAAGTGGACGTGGATGCTTTACCTTTTTTAAAAGCTGGTAATTGATACAAGCAGTCACACGTTGTTGTACATGAAT	ACATAATACACCAAAAAAGGAATTTAAATTGGTTTCATTAAAATATACTCTTCTGACTCAGGTCCCAGACCAATTATATCTGCATGAATATATGAGGTTCC	4331	4839	0	0	1	1	NA	0.048	21	0	1	0		intRA	4528000		2
2_2_78.6_83.2	T25p19_CL	10253	26	2	2	83	-79	83176930	78648446	2p11.2	2p12	no_gene	NA	no_gene	NA	GATGTATTATTGCACAGATAGTACTTTACTACACAAGTGGCATGTAACATGTCTTGTAGTAGGATATGCGTGCATTTTAATAATTCCTTTAGAGCCACAGC	TTCATGTTTAGTAAGACATTTAATTCTAAGGAAGAATAAAATAAACATTAAGTGTTAAAGATAAGAGGGCTATCTAATGATAGCAAATAAGATGAGATGCA	4234	6712	0	0	1	1	NA	0	26	0	0	0		intRA	4528000		2
2_2_78.6_83.2	T33p30_CL	10256	22	2	2	83	-79	83177253	78646241	2p11.2	2p12	no_gene	NA	no_gene	NA	CATTTCTGATTTTTTTTTTATTTTTGGTCAGAGAAATGGGGGTAGAATTGTGTTTGGAGGAAGAGATGATTCCAACATAGCATGATTAGAAAACTGGTGAA	AGTGTGTCCGGAGTTTGTACCTTCGGATGTTCAGATGTGTCCGGAGTTTCTGCCTTCTGGTGGGTTCATGGTCTTCGCTGACTTCAGGAGCTGTCTCTTAT	3680	7273	0	0	1	1	NA	0	22	0	0	0		intRA	4531000		2
2_2_78.6_83.2	T33p44_CL	10257	7	2	2	83	-79	83178205	78646586	2p11.2	2p12	no_gene	NA	no_gene	NA	GATGTAGCCCCGGTTTTTCAATGTCACCTTTGTATTGACACAAAGCATACATGTAATAAAGTGTACAAATTGGAAGTTCATACCTCAGTGAATGCTCATAA	AACTCATATCCTTGGCAATTATATTTGCAGTTATGAGAAGAGTAGAGATAACACACAAGTGAAGCTAAATGTCAATCTATAAGTTCAAACATCAGACAAAC	2219	5360	0	0	1	1	NA	0	7	0	0	0		intRA	4532000		2
2_2_78.6_83.2	T14p31_CL	10251	15	2	2	83	-79	83178312	78647737	2p11.2	2p12	no_gene	NA	no_gene	NA	ATGCCTGGCTGGATGTGGTGGCTCATACCTGTAATCCCAGCACTTTGGGAGGCTGAGGCAGGCAGATCGCGAGGTCAGGAGTTCGAGACCAATCCTGTCTC	CAAGGGATTATACAACTGATAGAGAAAATTAGCAAAATAAGCCTTTAATCAAATACCTTTTTTTAGACACTCTCATTCTGTCACCCAGGCTGGAGTTCAGT	3115	5500	0	0	1	1	NA	0	14	1	0	0		intRA	4531000		2
2_2_78.6_83.2	T14p21_CL	10250	18	2	2	83	-79	83178642	78647097	2p11.2	2p12	no_gene	NA	no_gene	NA	GCTCACTTCCCAAATTACATTGTCCAGCTTTCCTATGATTCATTCTAAGTGCGGGGTTGTGAAGATAAAATAGATGGTGGTATAGGTTAAACTTGGTGATT	ATTCAACTTCAGTTGCAGAAAAAAGTTAACATCCAGAAAATTTCTTTGTGCACCACCAAGTCAAGAATCTGTCTCTTATACACATCTAGATGTGTATAAGA	4377	6419	0	0	1	1	NA	0	17	1	0	0		intRA	4532000		2
2_2_69.6_83.3	T25p37_CL	10255	26	2	2	-83	70	83314624	69598829	2p11.2	2p13.3	no_gene	NA	AAK1	-	TTTTATGAAGAGTTGATGTGGATGTCTGTCAACTCAGATGTGTGATTGCAGCCCATGGCTTTTTTTACAAGGAGATCATTACTTTTTGATAGATTATGCTA	ACTGTTGCACAGGAAAGATAATGTGCTGCTTTATGTTTTAAGATCAAAGCACAGATTAAATGAGCCAAATTGATCAAATGACCAAGATAGAGCAGAGAGGA	3712	6668	0	0	1	1	NA	0	0	26	0	0	truncation	intRA	13716000		2
2_2_69.6_83.3	T14p45_CL	10252	19	2	2	-83	70	83315240	69598318	2p11.2	2p13.3	no_gene	NA	AAK1	-	GAACATAAAGCAGATTGGCTGTTTCAAAGTTTAAAGAGAGGGAATTTTCTTATTATTCTGACTCGCGTTGACTGGAATCTGCTTATAAAGCCAAGTTCCTC	ACCAGAAGTATCCTTTCATGGTGTTCCCTCCATACTGCAGTGTGTTGGGTTATAAAATGTCCAGAGGTTGGTGCCAAGGATCTATAAATGATGAGTCATGT	6337	6426	0	0	1	1	NA	0	2	17	0	0	truncation	intRA	13717000		2
2_2_69.6_83.3	T33p30_CL	10256	28	2	2	-83	70	83315962	69597948	2p11.2	2p13.3	no_gene	NA	AAK1	-	AGATCCTTTTTACAGATAGTAAACTGAATCAGGCTAGAGACATGACTTGCCCCCATTCATACAAGCTATAACCTTTGATCCTGGATATAAAATCAGGCCAT	CATTGGAGTTACTTGAGNTGAAAAAAAAGTGTTGGTGGAGATAAGAGATTCTTACGTTATGTCTGAAAGGGAAGACAAAATGTTAGCACTGTGCTTAGAGG	4316	5728	0	0	1	1	NA	0	2	26	0	0	truncation	intRA	13718000		2
2_2_69.6_83.3	T14p31_CL	10251	16	2	2	-83	70	83315986	69597773	2p11.2	2p13.3	no_gene	NA	AAK1	-	ATAGGCATTGCCAATTATATATTTAGATCCTTTTTACAGATAGTAAACTGAATCAGGCTAGAGACATGACTCTGTCTCTTATACACATCTAGATGTGTATA	AGCTGGGAGGATCGCTTGAGCCCAGAAGGTCAAGGCCTGTCTCTTATACACATCTAGATGTGTATAAGAGACAGAGTCATGTCTCTAGCCTGATTCAGTTT	5724	6707	0	0	1	1	NA	0	0	16	0	0	truncation	intRA	13718000		2
2_2_69.6_83.3	T25p19_CL	10253	18	2	2	-83	70	83316641	69599071	2p11.2	2p13.3	no_gene	NA	AAK1	-	GAACACACAGACTAGAGACTGGAGGGTTAAGGTGTGATTTATTTTGACAAAATTCAAGTCAGGCTCTTTAAAGATGATATTCAAAAGAATTAAATATAAAA	ATTTGCTTTTTCTTCACTTTCCATCTCTAGTTCAGAGACCATCTCTCTCCCTATCCGTGCAATGCTCTACATTTAGAACTCGGTTCAAATAAGGTTCTTGT	5571	6656	0	0	1	1	NA	0	1	17	0	0	truncation	intRA	13718000		2
2_2_69.6_83.3	T14p21_CL	10250	19	2	2	-83	70	83316750	69597822	2p11.2	2p13.3	no_gene	NA	AAK1	-	GATCATGCCACACTGTACTCCAGCCTGGAGACAGAGTAAGATCGGGTCTCAAAATCAACCAACTAACCAACCATTTCTCATCATCCCAGTAACTTCCCATA	TCTTAAAAATATATTATCTAGCATTTCTATTTATTTGGCAGCAGGGATTTGCTCCCAGAATACTCAGTTTGCCATTTGCTGACAATTGAAATCTTCCGATT	6379	7693	0	0	1	1	NA	0	0	19	0	0	truncation	intRA	13719000		2
2_2_69.6_83.3	T25p30_CL	10254	15	2	2	-83	70	83318496	69598003	2p11.2	2p13.3	no_gene	NA	AAK1	-	TTCCCACTGTGTTCAGACAAATATTTTTGCTGTTAATATATCATCTTAATGCAAATCTGCCAGTCATCAGCTTTTCTTCTCCCTTTCTAGATTTTCCTAAG	GTTATGTCTGAAAGGGAAGACAAAATGTTAGCACTGTGCTTAGAGGGTGAACACCTTCTTTATGGTGACATAATGCAACCACATGTTTTGGATACATATAA	6139	8914	0	0	1	1	NA	0	0	15	0	0	truncation	intRA	13720000		2
2_2_69.6_83.3	T33p44_CL	10257	13	2	2	-83	70	83318615	69597945	2p11.2	2p13.3	no_gene	NA	AAK1	-	GGCCATTGGAGTTACTTGAGATGAAAAAAAAGTGTTGGTGGAGATAAGAGATTCTTACGTTATGTCTGAAAGGGAAGACAAAATGTTAGCACTGTGCTTAG	ATTATAGAATTTTTTAACTCGAAAGTCTGCTGGTAGTAAGTTCTCAATTCCTGTTGTTAAATTATAGAACATATCACTAATAGTACATGGTAATTTTATCT	3062	3149	0	0	1	1	NA	0	0	13	0	0	truncation	intRA	13721000		2
2_2_78.6_83.8	T25p37_CL	10255	18	2	2	84	79	83799151	78590205	2p11.2	2p12	no_gene	NA	no_gene	NA	AAAAATAAATGCCCTTTATCTGGTTGAGGAAGTTTCCTCCTATTTCTATTTTGTTGAGAATTTTCATGATTATCATTTTGTCAAAGGCTGTACCTATTTAC	GAGACAGGTAATGGAGATTCCAGGCATGAAGCACCCACTTTACAGCCTCTCTAAGGATGTTGGCTCTTTACTCCTGTCTCTTATACACATCTAGATGTGTA	7287	7413	0	0	1	1	NA	0	0	0	18	0		intRA	5209000		2
2_2_78.6_83.8	T25p30_CL	10254	22	2	2	84	79	83799459	78589613	2p11.2	2p12	no_gene	NA	no_gene	NA	TCTATTCTTGTCACGTCTTTGGCTTTGGTATCATGGTAATATCAGCTTCATAGAATGAGTTTGGATTTATTCTTCAGTTTTTGTGGAAGAGTTTAAGAAGA	TTTGCTACCTCTATAAAAAGAGACAATCCCAGATTTTCTCTGAATGCCCAATCCAGATTTGATATCGGGGCACCCGTCTTGTCCATATCCAGACTCTGTAG	7199	8362	0	0	1	1	NA	0.048	0	1	21	0		intRA	5210000		2
2_2_78.6_83.8	T14p31_CL	10251	34	2	2	84	79	83799842	78589146	2p11.2	2p12	no_gene	NA	no_gene	NA	TAACTTCTTAACAATGTTTTCCTTTATTCTCCACGTATTTGTGAATTTTTCAAATTTCTTTCTGGATATTAATTTCTAATTTCATTCTCTTGTGATCTGTG	CTTTGAAATCTTTACATAAGATTAAATTTAAATTTTAAAAAAGTTTAAAAAAATTCTCTGATTACCTTAAATCTTAAAAGAAGGGGAGGCCAATTTATTGA	6760	8690	0	0	1	1	NA	0	0	0	34	0		intRA	5211000		2
2_2_78.6_83.8	T14p45_CL	10252	14	2	2	84	79	83799908	78588646	2p11.2	2p12	no_gene	NA	no_gene	NA	AGTAATTGAAGAAGAAAAGTAACTGAAAAGGTAATATAGAAATGGAGACAAGTTATGAGACATGGAATTAGAATGAGAAAGAATGGGAAGGGAGGGGCTTG	TATTAATTTCTAATTTCATTCTCTTGTGATCTGTGATCTAAGACTTTTAGGATTTTAATCTTTTAATAACTTACCAAAACTTGTTTTTTGGTCTAACATAT	3403	5094	0	0	1	1	NA	0	0	0	14	0		intRA	5211000		2
2_2_78.6_83.8	T33p44_CL	10257	12	2	2	84	79	83799934	78589624	2p11.2	2p12	no_gene	NA	no_gene	NA	TATAAAAAGAGACAATCCCAGATTTTCTCTGAATGCCCAATCCAGATTTGATATCGGGGCACCCGTCTTGTCCATATCCAGACTCTGTAGACAATAAGTCG	TGATCTGTGATCTAAGACTTTTAGGATTTTAATCTTTTAATAACTTACCAAAACTTGTTTTTTGGTCTAACATATGATTTATACTGGAGAATGCATCTGGG	3556	10608	0	0	1	1	NA	0	0	0	12	0		intRA	5210000		2
2_2_78.6_83.8	T25p19_CL	10253	31	2	2	84	79	83800015	78589547	2p11.2	2p12	no_gene	NA	no_gene	NA	CTTGGCACATACACATTTTGTCTCCTTTATCTAAAGATGTCCTCACTTTAGTATGCCTGTCTCTTATACACATCTAGATGTGTATAAGAGACAGCCTCATT	TACTGGAGAATGCATCTGGGCACTTAAAAACAACGTATATTCTGCCACTGTTGGGTGTAGCATTCTATAGATGTCTGCTAAGTTTAGTGAGTTTATATTTT	5523	8672	0	0	1	1	NA	0	0	0	30	1		intRA	5210000		2
2_2_78.6_83.8	T14p21_CL	10250	22	2	2	84	79	83800102	78588687	2p11.2	2p12	no_gene	NA	no_gene	NA	ATGGAGACAAGTTATGAGACATGGAATTAGAATGAGAAAGAATGGGAAGGGAGGGGCTTGAAAGACATAACTGCTGGGAATTTTCCAAAATATTGTGCAAA	TGAGTTTATATTTTCTACTCTTCTAATTCCTTGCTGATCTCCTATTTTTTCCATCCATTATTGAAATTTGGGTATTAAAGTCTCTATTATTTCTGAACTAT	4718	11048	0	0	1	1	NA	0	0	0	22	0		intRA	5211000		2
2_2_78.6_83.8	T33p30_CL	10256	33	2	2	84	79	83800140	78588677	2p11.2	2p12	no_gene	NA	no_gene	NA	TAATATAGAAATGGAGACAAGTTATAAGAAATGGAATTAGAATGAGAAAGAATGGGAAGGGAGGGGCTTGAAAGACATAACTGCTGGGAATTTTCCAAAAT	CTCCTATTTTTTCCATCCATTATTGAAATTTGGGTATTAAAGTCTCTATTATTTCTGAACTATTTGTACCTTCAATTCTATAAATTGTTGCTTCATATATT	4447	7105	0	0	1	1	NA	0	0	0	33	0		intRA	5211000		2
2_2_89.3_90.3	T14p21_CL	10250	5	2	2	-89	90	89259990	90263439	2p11.2	2p11.2	no_gene	NA	no_gene	NA	TCATGTCATCTGCAAACAAAGATAATTTGAATTTCTCTCTTCCTATTCGAATACCCTTTATTTCTTTCTCTTCCCTGATTGCCCTGGTCAGAACTTCCAAT	CCTGTTGCCTAACTCATTTCTTTAAGAAACTACACTAATTACCCACATACTTATGTTTTTATTTCCTCATTATTTCTGGAGAAAACAAATACTGCTAACGT	2018	3886	0	0	1	1	NA	0	5	0	0	0		intRA	1003000		1
14_14_44.5_45.1	LNCAP_CL	10049	18	14	14	44	-45	44450018	45096915	14q21.2	14q21.2	no_gene	NA	PRPF39	+	GCTGAACATACTGACATACTGATTCTTTGAAGAGAAACTTGAGATTCATTATATTTAACTGTCATGCGCATCCATGTGAAGAGACCACCAAATAGGCTTT	TTCCACATACCCTCTTATTGTATTGTTTGTCTCAGGATCACCAGGGTCCAATGTTTCTTTTAAGAAGTTTATATAATGTATCCAAAGGTCAACACTAATA	2455	2476	0	0	1	1	NA	0	1	17	0	0	truncation	intRA	647000		1
2_2_89.3_90.3	T14p21_CL	10250	5	2	2	90	-89	90263439	89259990	2p11.2	2p11.2	no_gene	NA	no_gene	NA	CCTGTTGCCTAACTCATTTCTTTAAGAAACTACACTAATTACCCACATACTTATGTTTTTATTTCCTCATTATTTCTGGAGAAAACAAATACTGCTAACGT	TCATGTCATCTGCAAACAAAGATAATTTGAATTTCTCTCTTCCTATTCGAATACCCTTTATTTCTTTCTCTTCCCTGATTGCCCTGGTCAGAACTTCCAAT	2018	3886	0	0	1	1	NA	0	5	0	0	0		intRA	1003000		2
2_2_89.3_90.3	T25p19_CL	10253	10	2	2	90	-89	90263500	89260243	2p11.2	2p11.2	no_gene	NA	no_gene	NA	TTTCCTCATTATTTCTGGAGAAAACAAATACTGCTAACGTGATATTTGTAAGAGAGAAAAAAGTCTTTTCTTGAAAAGTGCTGTCATTGTAGTACTGACTT	TTCTTGAACAGTGGTTTGTAATTCTCCTTGAAGAGGTCTTCCACTTTCCTCGTTAGCTGTTATCCTAGGTATTTTATTCTCTTTGTTGCAATTGTGAATAG	2109	3571	0	0	1	1	NA	0	10	0	0	0		intRA	1003000		2
2_2_8_90.4	T25p30_CL	10254	10	2	2	90	8	90357095	8017215	2p11.2	2p25.1	no_gene	NA	LINC00299	-	TTCAACAGAAGTCAACCTCTCATGGCTGGCTAAGTCTACAGGGATACCAGCCTCTCTTCAACCACCCAATTTGATTCAGAACCTCAAACAGCACCTCAGTT	GTCGTTAGAGAAAGAACAGTAGCTTCTCATCATTAGAGGGTAATGGCACTCAAAGGCTCTGTTATCCTACCCACTAGGCCCCTGGTTCCAGGCAAGTAGGC	3854	4355	0	0	1	1	NA	0	0	0	9	1	truncation	intRA	82340000		2
2_2_8_91.4	T25p19_CL	10253	14	2	2	-91	8	91444690	8016731	2p11.2	2p25.1	no_gene	NA	LINC00299	-	CAATTGTAAAGAATTTCTGACATTATCTTGACATGAAAACCAATCGATAGTGAGACAGAATGTAAAATCTTCAAGAATTTTTCTTGTTGGTTTTTCTTTTT	CCTGAGAGGCAGAATCCACACCAGGACCTGCAGCCAGTTGCTGAGCAAGGATTCAGGTCTAAGCCTACCTCCAGCTCCTGTCTCTTATACACATCTAGATG	2287	5601	0	0	2	1	NA	0	0	14	0	0	truncation	intRA	83428000		2
2_2_8_91.4	T14p45_CL	10252	5	2	2	-91	8	91445005	8016828	2p11.2	2p25.1	no_gene	NA	LINC00299	-	ATAGTCTCTCCCTCCACCCCCTTCAACTGTCTTTCTCAAACATTACTCCCACCCACTCCTGTCTCTTATACACATCTAGATGTGTATAAGAGACAGGTGCA	ATCTCAACACCTGTCCTGAGAGCACGTCTCTACACCTCTACCTGCATTCTGGAGTCAGGGAGAAAGTCAAAACGGACGACAAGACACTAGATCAGCTGTGT	2655	3719	0	0	1	1	NA	0	0	5	0	0	truncation	intRA	83428000		2
14_14_44.5_45.1	T14p31_CL	10251	30	14	14	44	-45	44450517	45094249	14q21.2	14q21.2	no_gene	NA	PRPF39	+	ATCTAATTTTTAAGGCTATAAGGTAATAAGCAATTACCCCTTTAAGGTAATACCACATTATATTTTCATAATTACCTTCATCTCTTCCACTAACAGCTTAA	GTATTGTCACAAAGTCAATTGACAGTTAGGGTGGGGCAGGAACAAATCACAGTGGTGGAATGTCATCAGTTAAGGCAGGAACTGGCTATTTTCACTTCTTT	5422	11510	0	0	1	1	NA	0.034	0	29	1	0	truncation	intRA	644000		1
2_2_180.5_180.6	T14p21_CL	10250	8	2	2	-181	181	180593280	180537328	2q31.3	2q31.3	no_gene	NA	no_gene	NA	TATATAAATTTAAGAAAACACAGTTGGAAAAAAATCTGTCTCTTATACACATCTAGATGTGTATAAGAGACAGGCCAGAGGGTGTATTCATTTTCCTTTTT	TTATTGTTGCTCATGAAATTTTGGCTAGAGTTGAGCTCTAATGAAAATTTAAAGCTCTAAGAAACTGAAACTGCTAAATATTTAAAATTTTATATTATAAA	3335	4018	0	0	1	1	NA	0	0	8	0	0		intRA	56000		2
14_14_44.5_45.1	T25p37_CL	10255	36	14	14	44	-45	44450529	45092690	14q21.2	14q21.2	no_gene	NA	PRPF39	+	AGTCAATTGACAGTTAGGGTGGGGCAGGAACAAATCACAGTGGTGGAATGTCATCAGTTAAGGCAGGAACTGGCTATTTTCACTTCTTTGGTGGACCTACA	CTTACCGACTACAATGATTCTGAGGTCTAGGGAAGGGCCAAGAAAGTTATACTTCTACAAAGTTCTCTAAATAATTCAGAAAAACAGAAACTTGTTTGTGG	7019	7622	0	0	1	1	NA	0	1	35	0	0	truncation	intRA	642000		1
14_14_44.5_45.1	T25p19_CL	10253	34	14	14	44	-45	44450997	45088316	14q21.2	14q21.2	no_gene	NA	PRPF39	+	GAATGCTTCCTCATCCCTTTACCTGACACCACACTCTGACTCAGTGCCTTCAAACTAACTAAAGCCTAATCTTCTGGGCAAAGTTTGCTTTTTAATTTTTT	CCCAGTGCTTGCCTATGAAGGTTAAGTTCCAGAAAAATTAAACAGGGAATTTTAAATGTCTTAAGAAGAATTTGTCTTGTCTTCTTAAAAAGGAAGCACCT	5472	11262	0	0	1	1	NA	0.03	1	32	1	0	truncation	intRA	637000		1
14_14_44.5_45.1	T33p30_CL	10256	42	14	14	44	-45	44451003	45094014	14q21.2	14q21.2	no_gene	NA	PRPF39	+	AATAGTAGTTAATTAAAAAGATGACTAAAACTTTAAAGACAATAATGCAAAGGAAGAAATGCAAATGACCAATAAACATAAAAAAGACCTATATCTTTACT	GCTTGCCTATGAAGGTTAAGTTCCAGAAAAATTAAACAGGGAATTTTAAATGTCTTAAGAAGAATTTGCCTGTCTTTCTTAAAAGGGAGCACCCGCCATTC	5650	6018	0	0	1	1	NA	0.024	1	40	0	1	truncation	intRA	643000		1
14_14_44.5_45.1	T25p30_CL	10254	18	14	14	44	-45	44451161	45094297	14q21.2	14q21.2	no_gene	NA	PRPF39	+	AGGCTTACAGTCTGGATAATAACTACATAATATCTGTCTCTTATACACATCTAGATGTGTATAAGAGACAGCCTCTTGGGTTTTTATAGAGACTTCACTAA	TTTTCCCCACATGTCTGCTCTTACGGGAGTAATCATCTTTGATTGTGTACCCCTGTGATATTTAAAATACCTGTTTGGTCTGCATCCATGTTTCCTGGTAT	4918	6844	0	0	1	1	NA	0	1	17	0	0	truncation	intRA	643000		1
14_14_44.5_45.1	T14p45_CL	10252	28	14	14	44	-45	44451398	45094212	14q21.2	14q21.2	no_gene	NA	PRPF39	+	CCCTTTAAGGTAATACCACATTATATTTTCATAATTACCTTCATCTCTTCCACTAACAGCTTAAATGGAAACCAAATCATTAAATTATAGGGCATGTCTCA	GACTCCTGAGAAAGGTAAGGACTGAAGGTCAAGCTGATCAGCAATGGCCAATGGTTTAATTATTTAGGCCTACTTAGTGAAGTCTCTATAAAAACCCAAGA	5453	6165	0	0	1	1	NA	0.037	1	26	1	0	truncation	intRA	643000		1
14_14_86_86	LNCAP_CL	10049	12	14	14	-86	86	85988907	86023313	14q31.3	14q31.3	LOC101928767	+	LOC101928767	+	CAATTATAATAATCTCTATGTGCCAAGGACAGGGCCAGGTGGAGATAACTGAATCATGCAGGTGGCTTCCCTCATACTGTTCTTGTAGTAGTGAATAAGT	GCCTCGTGACTTCAGTCTGCATTATGTGGTGTGAAGTGGAATAATTAAGCAACAAACATATTCTATAAAACCATCAGATCTCATGAGACTTATTCACTAC	2425	5287	0	0	1	1	NA	0	11	1	0	0		intRA	34000		1
14_14_86_86	T33p44_CL	10257	20	14	14	-86	86	85982590	86025537	14q31.3	14q31.3	LOC101928767	+	LOC101928767	+	AATGGTAGTGGATGCTGTACTTTTTAGAATCATCAATAGCTCAGAGGCAGGCACTGATTTTAATTGAGAGTCAGTCATAACAGTTGATTTCCTGGGTCTGT	TGACCCAGCCATCCCATTACTGGGTATATAACCAAAGGATTATAAATCATACTGCTATAAAGACACATGCACATGTATGTTTATTGTGGCACCTGTCTCTT	4038	8183	0	0	1	1	NA	0	19	1	0	0		intRA	43000		1
14_14_86_86	T25p30_CL	10254	29	14	14	-86	86	85983569	86023886	14q31.3	14q31.3	LOC101928767	+	LOC101928767	+	GTGTTTAAATATAGCTCCTTGAAGGCATCAGAGCATGTCCAAGGAGCCATGACTTGAGAGAACAAGATACCATAGATTAGATAAATTCATTGAAATGAGCC	TATCATTGGGTATTTTGTCATTGTGCAAACCTCATAGAGTATACTTACCCAAAGCTAGGTGGTATATAGCCTACCACATGCCTACACTCTATGGTCTGTCT	7370	7588	0	0	1	1	NA	0	29	0	0	0		intRA	40000		1
2_2_180.7_180.9	T14p21_CL	10250	24	2	2	181	-181	180859540	180735443	2q31.3	2q31.3	SCHLAP1	+	SCHLAP1	+	TGCAAAGAGGATCTTGCCATGATATAGAGGAACATCTTAAAGCCGGGGCTGAGAAGTTCATGGACAATGCCTGAGACTGGAAACCCCTTCAAGCCTCTTTG	TTTTTATGCTATTTCATTTATGCTTTTCATGTCTGTCATAGTGTGTATCAGCCTCTCAGATCACTGATTTCGTGGTTAAACATTAGGGTTTTATATTTATT	4450	4806	0	0	1	1	NA	0	24	0	0	0		intRA	124000		2
2_2_180.7_180.9	T25p19_CL	10253	19	2	2	181	-181	180859808	180736549	2q31.3	2q31.3	SCHLAP1	+	SCHLAP1	+	TGTAATAGCAACACTCTGGTGGAAGCAGAGGCAAGGGCCTGTCTCTTATACACATCTAGATGTGTATAAGAGACAGTCTGAATATTGATTGTCTTACATCT	CATTAAAGTCACAGAAAGTATTGTATTGAACACATGTGAGATGCTAACATTTAACATGTTTAGTGTAGTGCTTAGAATATGGTAAATGGTATATAAATTCA	5016	6606	0	0	1	1	NA	0	19	0	0	0		intRA	123000		2
2_2_180.7_180.9	T25p30_CL	10254	10	2	2	181	-181	180859928	180737357	2q31.3	2q31.3	SCHLAP1	+	SCHLAP1	+	CTGTCTTAGTTTGTTTTCTATGGGTAAAATGGGCTTACCAATTGCTACCTTATAAAAGCACTGTGCCTAGGCTGAGGCAGTACAATGGCGTGAACCCCGGG	CTTGGACCTGAGTACGTCTGGGGAATCTTGGATAACCGAAACTCAGAGAGGGATTCTGAACTTCTGTCTTGTATGGCTAATGGGGATAGTGTAGAGGCTGT	3300	4720	0	0	1	1	NA	0	10	0	0	0		intRA	123000		2
2_2_180.7_180.9	T33p30_CL	10256	31	2	2	181	-181	180859970	180732932	2q31.3	2q31.3	SCHLAP1	+	SCHLAP1	+	AGTAACAGGTCCCAAGTAAATCTAAAACCCAACCATGCAAACAACATTCAATCCTAAGGCTTGAGAATAATCTTCTTTGACTCCATGTCCTGCCTTCCAGA	TCAGAGAGGGATTCTGAACTTCTGTCTTGTATGGCTAATGGGGATAGTGTAGAGGTCAAGTAACTAACTAAAGAAATGGAAAAGATACCATCATTTTTATA	6876	8697	0	0	1	1	NA	0	31	0	0	0		intRA	127000		2
2_2_180.7_180.9	T25p37_CL	10255	20	2	2	181	-181	180860225	180733538	2q31.3	2q31.3	SCHLAP1	+	SCHLAP1	+	TATCCATGTTCAAAAAAGTGTAGACATATACCTTTAGAGTACTTTAGCTATATTTAATAAATAAAGCCTAGTAATGAAGATATGACTTTCATTTGCATCAC	CACTGGCAGGTTTGGTGTCTGGTGAGGGTTTGTTTTTCATTGATGTCACCATTAAGGCTGTCTCTTATACACATCTTACATCCTTAATCCTAATGTCCTTT	4946	6704	0	0	1	1	NA	0	18	2	0	0		intRA	127000		2
2_2_180.7_180.9	T33p44_CL	10257	10	2	2	181	-181	180860575	180736777	2q31.3	2q31.3	SCHLAP1	+	SCHLAP1	+	AAGATGCCCTCGGGGCAGGTGCCCGACCAGAGGACAACACCAGACCCAGGAGAGAAACACTCCTTCCTCCTTCAGTGTCCCTACAAACAGTGTCTGCTAGC	ACTGGCCACCGTCCATTTCAATTACCTGCCTCTTTGAATTTTTGGAGCAGAAAGGAAAAAGGAGAATGAGAAAGGTGGAAATGCTCCTTGTCAAAATAGAA	3114	5969	0	0	1	1	NA	0	10	0	0	0		intRA	124000		2
2_2_180.7_180.9	T14p31_CL	10251	28	2	2	181	-181	180860784	180733256	2q31.3	2q31.3	SCHLAP1	+	SCHLAP1	+	GGCTCCCCTCCAGAACCTGCAACTTGAATCTCTATAACGTGAAGTATGGGGATCTTCATTTGTAGCAGCCTTGTCCAAAAATTAATCTGCACACTAACGCA	TAGAGGGGACACATTCAAACCATAGCATTCCTTCCCTCCTGCCCCCCAAATTTATGTCCTTCTTACATGCAAAATACATTCACTGTCTCTTATACACATCT	6529	6682	0	0	1	1	NA	0	27	1	0	0		intRA	128000		2
2_2_180.7_180.9	T14p45_CL	10252	21	2	2	181	-181	180862481	180731924	2q31.3	2q31.3	SCHLAP1	+	SCHLAP1	+	CTTCTTGTAAAAAGGAGTAAGACACAGAGACATGTCAACACAGTTCTTTATCAGTTTGTAATGAGGTTGGCTTTTCCTCCAGTTTCCGGTAAGAGATTCCT	TTTTTTAACCTTTTAATTTGTTAATATGGTATACTGCTCTAATAGTTTTTCTGATATTATCTCATCTCTATACTCCTAAAATAAAGCCTCTTGGATATGCA	5894	7557	0	0	1	1	NA	0.05	18	2	1	0		intRA	131000		2
14_14_86_86	T14p21_CL	10250	29	14	14	-86	86	85983580	86024437	14q31.3	14q31.3	LOC101928767	+	LOC101928767	+	TCTGAGAAATGTATCATTGGGTATTTTGTCATTGTGCAAACCTCATAGAGTATACTTACCCAAAGCTAGGTGGTATATAGCCTACCACATGCCTACACTCC	TTTAACTTTGTCACTTATTAACTTTAAAATAACTATGAGGAAAATGTTCAAGAAAATAAAACACAATGTGAATAGATTTATCAAAGTACTGCAATCTAAAA	7731	11268	0	0	1	1	NA	0	28	1	0	0		intRA	41000		1
2_2_185.6_185.8	T25p30_CL	10254	5	2	2	186	-186	185590612	185842980	2q32.1	2q32.1	no_gene	NA	no_gene	NA	TTCCCTTATGGCTTCATTTCATTCATTTCATCTTCCATCGCTGATACCCTTTCTTCCAGTTGATCGCATCGGCTTCTGAGGCTTCTGCATTCTTCACGTAG	AATGGAACATAACAGAGCCCTCAGAAATAACGTCGCATATCTACAGCCTGTCTCTTATACACATCTAACACAGTTCCTTACCAGCAACGGAACAAAGCTGG	1923	4719	0	0	1	1	NA	0	0	5	0	0		intRA	252000		1
2_2_185.6_185.8	T25p19_CL	10253	6	2	2	-186	186	185834989	185590595	2q32.1	2q32.1	FSIP2	NA	no_gene	NA	TTCTTTTTTCTCTAAACTTCCCTTATGGCTTCATTTCATTCATTTCATCTTCCATCGCTGATACCCTTTCTTCCAGTTGATCGCATCGGCTTCTTAGGCTT	CCTAAGGAATAATTTAAATTTTATGAATCTTAAAAACTTTCTTCTGCTTTAGCATTAGTCATTAGCTAGAAGACTAATGTCTGTCTCTTATACACATCTAG	6302	9645	0	0	1	1	NA	0	0	6	0	0		intRA	244000		2
2_2_185.6_185.8	T25p30_CL	10254	5	2	2	-186	186	185842980	185590612	2q32.1	2q32.1	no_gene	NA	no_gene	NA	AATGGAACATAACAGAGCCCTCAGAAATAACGTCGCATATCTACAGCCTGTCTCTTATACACATCTAACACAGTTCCTTACCAGCAACGGAACAAAGCTGG	TTCCCTTATGGCTTCATTTCATTCATTTCATCTTCCATCGCTGATACCCTTTCTTCCAGTTGATCGCATCGGCTTCTGAGGCTTCTGCATTCTTCACGTAG	1923	4719	0	0	1	1	NA	0	0	5	0	0		intRA	252000		2
2_2_187.3_188.1	T33p44_CL	10257	3	2	2	187	-188	187268266	188106905	2q32.1	2q32.1	no_gene	NA	no_gene	NA	CCTTTTATATCTTTCTCTTGCCTGGTTGCTCTAGCTAGTACTTCCAGTACTATGTTGAATAGGAGTGATGAGAGTGAGGATCCTTGTCTTATGCTGATTTT	TTTGTTTCTGTGAGTTTGACCACTTTAAATATCCCATGTAAGTGTAATCATGCAACATTTCTCCTTACGTGACTGGCCTGTTTCACTTAGTATAATGTCCT	3564	5072	0	0	1	1	NA	0	0	3	0	0		intRA	839000		1
14_14_86_86	T33p30_CL	10256	38	14	14	-86	86	85983610	86024926	14q31.3	14q31.3	LOC101928767	+	LOC101928767	+	ATCTGGTGTCATTTAAAAATGGAGATATATTCTGAGAAATGTATCATTGGGTATTTTGTCATTGTGCAAACCTCATAGAGTATACTTACCCAAAGCTAGGT	GCTTCTTAAATGTTAGATCTAAAACCATAAAAATCCTAGAAGAAAACCCTGTCTCTTATACACATCTAGATGTGTATAAGAGACAGGAGCATGTATATGAT	5147	7628	0	0	1	1	NA	0.027	35	2	0	1		intRA	41000		1
2_2_187.7_187.8	T33p44_CL	10257	4	2	2	188	-188	187731747	187788504	2q32.1	2q32.1	no_gene	NA	no_gene	NA	TCTCTGTCTCCATGAGTGCAATTATTTTAATTTTTAGCTCCCATAAATAAGTGAAAACATGTAAAATTTGTTTTCTGTGCCTGGCTTATTTCACTTCACAT	AGGAAAAAGCACTGGAATGGAATTTGTAGAGGCCAGAGCAGGCAGTCAGTAACCTAAGAAATATGTGGTAAGGAATTAGACCAGGAGTATGGTAATTCAAC	1910	3824	0	0	1	1	NA	0	0	4	0	0		intRA	57000		1
2_2_187.7_187.8	T33p44_CL	10257	4	2	2	-188	188	187788504	187731747	2q32.1	2q32.1	no_gene	NA	no_gene	NA	AGGAAAAAGCACTGGAATGGAATTTGTAGAGGCCAGAGCAGGCAGTCAGTAACCTAAGAAATATGTGGTAAGGAATTAGACCAGGAGTATGGTAATTCAAC	TCTCTGTCTCCATGAGTGCAATTATTTTAATTTTTAGCTCCCATAAATAAGTGAAAACATGTAAAATTTGTTTTCTGTGCCTGGCTTATTTCACTTCACAT	1910	3824	0	0	1	1	NA	0	0	4	0	0		intRA	57000		2
2_2_187.7_187.8	T33p30_CL	10256	8	2	2	-188	188	187789037	187731432	2q32.1	2q32.1	no_gene	NA	no_gene	NA	CTAAGAATACAAAATGTTACATAGATTTGAAATAAAATTTCATAGAAGATATATAGCTGATACCATTTCAGAGATGCTATTAACAACTGTAGTAAAGAAAA	AAAATGTTTTGTTGCCCTCTTGCTTAAAACCATCAAATGGCTTCCCTTTCCACTTAAAAATAATAGCCATGCTTCCACACGTGGTCCAGCAGACACCTTGT	2742	4777	0	0	1	1	NA	0	0	8	0	0		intRA	58000		2
2_2_187.3_188.1	T33p44_CL	10257	3	2	2	-188	187	188106905	187268266	2q32.1	2q32.1	no_gene	NA	no_gene	NA	TTTGTTTCTGTGAGTTTGACCACTTTAAATATCCCATGTAAGTGTAATCATGCAACATTTCTCCTTACGTGACTGGCCTGTTTCACTTAGTATAATGTCCT	CCTTTTATATCTTTCTCTTGCCTGGTTGCTCTAGCTAGTACTTCCAGTACTATGTTGAATAGGAGTGATGAGAGTGAGGATCCTTGTCTTATGCTGATTTT	3564	5072	0	0	1	1	NA	0	0	3	0	0		intRA	839000		2
14_14_86_86	T25p19_CL	10253	38	14	14	-86	86	85984705	86023390	14q31.3	14q31.3	LOC101928767	+	LOC101928767	+	TGTTCTTGTAGTAGTGAATAAGTCTCATGAGATCTGATGGTTTTATACATGGGAGTTCCCGGGCACAAGCTCTCTTGCCCTGTCTCTTATACACATCTAGA	AAATAATAAGGATAGATAGATAGATAGAAAGAGCGAGAGAGAGACAGAGAAAGAGAGAGAAGAGAGGAAGAGAGAGATACTGCTATTACTTAGGGATAAAT	6421	11629	0	0	1	1	NA	0	36	2	0	0		intRA	39000		1
14_14_86_86	T25p37_CL	10255	30	14	14	-86	86	85985208	86023284	14q31.3	14q31.3	LOC101928767	+	LOC101928767	+	TGGCTGTGTCTTCACCCAATCCTCACCTTCAATTATAATAATCTCTATGTGCCAAGGACAGGGCCAGGTGGAGATAACTGAATCATGCAGGTGGCTTCCCT	ACTTGGTCTAATTGATATTTATTTATAGAATACTCCACTGAAGCACAGCAATACATGCTTTTGTTTTTTTTGAGACACAGTCTGGCTCTGTTGCCCAGGCT	6787	8730	0	0	1	1	NA	0.034	28	1	1	0		intRA	38000		1
14_14_86_86	T14p45_CL	10252	34	14	14	-86	86	85986928	86023234	14q31.3	14q31.3	LOC101928767	+	LOC101928767	+	GACCTCATCTCATGCTACGTGGAGTTCTGGGGTTTAAGTATGACGTGGTTTGGCTGTGTCTTCACCCAATCCTCACCTTCAATTATAATAATCTCTATGTG	TTCATTTCCAGCAAACTCGGGCTATAAGAAATGCTCGTAAAAAAGAATAAGGTCATGTTCTTTGCAGCAACATGAATGCGGCTGGAGATATTATCCTAAGC	4523	6623	0	0	1	1	NA	0	32	2	0	0		intRA	36000		1
14_14_86_86	T14p31_CL	10251	42	14	14	-86	86	85986962	86023698	14q31.3	14q31.3	LOC101928767	+	LOC101928767	+	GTTTTTTTTCTTATTTTCTTTTTCCCATGTAAGTTTAGCGCAGTGATGTTAAAAAAGTAAAAGTATTAAAAGCTGCTAACATGAACTGCACAATTAGCAAC	AAAATTAAAACTTTCTCAGTAAAAGTCAAAATCATTCATTTCCAGCAAACTCGGGCTATAAGAAATGCTCGTAAAAAAGAATAAGGTCATGTTCTTTGCAG	5801	8539	0	0	1	1	NA	0	42	0	0	0		intRA	37000		1
17_17_7.3_44.7	LNCAP_CL	10049	26	17	17	45	-7	44681832	7287486	17q21.31	17p13.1	CCDC43	-	YBX2	-	AACCATCGGGGTAGAGCCCCAAGCCTAGAGGCGGGAGCCTGCCGTCCTTCCATCTTGCCACACATGGGCACATACTTTCCTGCCCCTCTAAAATGGCAGG	CTAATCCAATATCACTCCGCATATCCACAAAGGGCCATAGATTACTGCCATTTTAGAGGGGCAGGAAAGTATGTGCCCATGTGTGGCAAGATGGAAGGAC	2743	3168	0	0	1	1	NA	0	24	2	0	0	fusion	intRA	37394000		2
14_20_16.1_28.8	T14p21_CL	10250	6	14	20	-16	29	16136163	28800011	14p11.1	20q11.1	no_gene	NA	no_gene	NA	TTTTTGTAGAATCTGCATGTGGATATTTGGAGTGCTTTGAGGCTTATGGTGGTAAAGGAAATATCTTCACATAAAAACTACACAGAAGCATTCTGAGAAAC	GGTTCAACACTGTGAGATGAATGCACATATCGCAAAGAAGTTTCTCCGAATGATTCTGTGCAGTTTTTATGTGAAGATATTTCCTTTTCCACAATAGGAAT	6569	7373	0	1	1	1	NA	0	4	2	0	0		intER	NA		1
14_20_36_16.8	T14p45_CL	10252	6	14	20	-36	17	35976986	16806928	14q13.2	20p12.1	no_gene	NA	no_gene	NA	TGACATCATGCCATTGCACTCCAGCCTGGGGAAAAAAAAAGATTTTAACTCCTCTTAACTGCTCTATAGATAACAACAAAAGGTTAAGTTTTCTATTTGAG	AGGGAGGCGGGGGGGGGGGGTTGGCCAGCCGCCCCGCCCGGGGGGGAGGGGGGGGGTTCAGCCCCCCACCCGGCCACCCGCCCCATCCCGGGGGTGAGGGG	1513	4333	1	0	1	1	NA	0	4	2	0	0		intER	NA		1
14_21_43.8_46.7	T14p31_CL	10251	6	14	21	-44	-47	43841858	46676234	14q21.2	21q22.3	no_gene	NA	no_gene	NA	AAAAAACAAAAGTTTAGGATGTCAACTAATTCTTAACAACTTTCAATTAGAAATCTAGTGCAAAAGAATACTGCTTAAAAGTAGAGTGAAATGTTAACTAC	TCATTGCAGGACTATTCACAATAAACAAGATGTGGAAACAATCTAAATATCTTTGGATAGATGAACAGACAAAGAAAATGTGACATATACATATAATAGAA	3492	5631	0	0	1	1	NA	0	0	0	0	6		intER	NA		1
15_15_81.2_82.9	T33p30_CL	10256	6	15	15	81	-83	81174141	82854501	15q25.1	15q25.2	no_gene	NA	HOMER2	-	TAGCCTGCAGTGGGGCTGGGTCCACTGTGTATGGTGCAGACATGGAGACAGCAACCCAAGTGCTGTCTCTTATACACATCTAGATGTGTATAAGAGACAGA	TGGGCAGTGGGAGATGGGGGCACCCACAACCCTTTTTCTCCCTCCCCAACTTTGCCCTTATCCCCATGGCCAGAGGAAGACTTGCTGCCTCTCCCATGGGA	2037	2143	0	0	1	1	NA	0.2	0	5	1	0		intRA	1680000		1
2_2_202.4_202.7	T14p21_CL	10250	20	2	2	-203	202	202680632	202439426	2q33.2	2q33.1	FAM117B	+	BMPR2	+	GGTTTACAGTTTCATTTTATCTATTAGCACTTTAACAACTGTCTCTTATACACATCTAGATGTGTATAAGAGACAGGATTAAGGGCGGTGCAAGATGTGCT	GCAAATCCTAAGGAACCTACAAAAAATTACTAGAGCTAATAAAAGTTCAACAACATTGCAGAATACAAGACCATGCCATCTTCAAACAGAGATGACTTGAC	4296	7896	0	0	1	1	NA	0	1	19	0	0	fusion	intRA	241000		2
2_2_202.4_202.7	T25p30_CL	10254	19	2	2	-203	202	202682861	202441002	2q33.2	2q33.1	FAM117B	+	BMPR2	+	GGAGTCTTGCTCTGGTCACCCAGGCTGGAGTGCAGTGGCACAATCTTGGCTCACTGCAACGTCTCCCTCCTGGGTTCAAGCAAATCACCTTCCTCAGCCTC	AGATTAAGGTAGGTGCTTAAATTATTATTTTAGACCTTTCTTCCTACTATAATCATTTATAAACATTTTCTTCTACACGTTTTAACTGTATGCCACAAAAT	6185	6841	0	0	1	1	NA	0.056	1	17	1	0	fusion	intRA	242000		2
2_2_202.4_202.7	T33p30_CL	10256	22	2	2	-203	202	202683313	202438835	2q33.2	2q33.1	FAM117B	+	BMPR2	+	TTTATCCTTTCTAAGAACCTGCCTGTGATTTAACTAATTTCCTCTACTAAACAGGTTTTTGTTTTGTTTTGGTTTTTTGTTTTTTTGAGACAGAGTCTCAC	CCATCCCTACAAAAAATACAACAGTTAACTGGTTGCTTTGTATTACGTTTTGAAATCAGGAAATGTGAATCCTCTGACTTTGTTCTTCTGTTTCAAGATTG	3970	6307	0	0	1	1	NA	0	0	22	0	0	fusion	intRA	244000		2
2_2_202.4_202.7	T33p44_CL	10257	9	2	2	-203	202	202683914	202439523	2q33.2	2q33.1	FAM117B	+	BMPR2	+	GTGTGCCTGTGATCCCAGCTGCTCGGGAGGCTGAGGTGGGAGGACTGCTTGAGCCCAGGAGGTCAAGGATGCAGTGAGCCATGATCGCGCCACTGCACTCC	TGACTTCTTCCTTTCTANTCTGTATGTCTTTTTATTTCATTGTTCTTTTTCTTTCTTCTTTATTTTTACTTTTTGTCTCCTTTCCCTGGCTAGGGGAATCT	2013	5785	0	0	1	1	NA	0	0	9	0	0	fusion	intRA	244000		2
2_2_202.4_202.7	T25p37_CL	10255	22	2	2	-203	202	202683980	202438915	2q33.2	2q33.1	FAM117B	+	BMPR2	+	TGTTCTTCTGTTTCAAGATTGTTTTGGCTATTCTGGGTCCTTTGCATTTCCATATAAAGCAGCAGCTTGTCAATTTCTACTCGAAAGGCAGCTGGTGCTGT	CAGCCAGAGCAACATGGCAAAACCTGGTCTCTACAAAAAATACAAAAATTAACCAGGTGTGGTAGCGTGTGCCTGTGATCCCAGCTGCTCGGGAGGCTGAG	5734	6700	0	0	1	1	NA	0	0	22	0	0	fusion	intRA	245000		2
2_2_202.4_202.7	T25p19_CL	10253	19	2	2	-203	202	202684358	202438900	2q33.2	2q33.1	FAM117B	+	BMPR2	+	TGACTCAATTGGGAATGTATATATTGGACAATTCAAATGTTCCACTGCACCTGTCTCTTATACACATCTAGATGTGTATAAGAGACAGATCCAAATGCGAA	TGAATCCTCTGACTTTGTTCTTCTGTTTCAAGATTGTTTTGGCTATTCTGGGTCCTTTGCATTTCCATATAAAGCAGCAGCTTGTCAATTTCTACTCGAAA	5310	7545	0	0	1	1	NA	0	0	19	0	0	fusion	intRA	245000		2
2_2_202.4_202.7	T14p31_CL	10251	21	2	2	-203	202	202685179	202439063	2q33.2	2q33.1	FAM117B	+	BMPR2	+	AGGCACAGTAGCTCACACCTGTAATCCTAGCACTTTGGGAGGCAGAGGCAGGTGGATCACTTGAAGTCGGGAGTTCAAAACCAGCCTGGCCAACATCTGTC	CTTAATAAATATTAAGTCTTATAATCAGTGAGCATGGGATGTCTCTTCATTTGTTTAGATAAGATTACTTTTTTTCAGTGATGTTTTGCCATTTTCATTGT	4510	5705	0	0	1	1	NA	0.05	1	19	1	0	fusion	intRA	246000		2
2_2_202.4_202.7	T14p45_CL	10252	20	2	2	-203	202	202685775	202439435	2q33.2	2q33.1	FAM117B	+	BMPR2	+	AAGGAACCTACAAAAAATTACTAGAGCTAATAAAAGTTCAACAACATTGCAGAATACAAGACCATGCCATCTTCAAACAGAGATGACTTGACTTCTTCCTT	TTTGCCTACTCCAAGGTCAAGATGATTTGCTCCTATGTTTTCTTCTAGAAGTCTTTCCATTTTACCCCTGTCTCTTATACACATCTAGATGTGTATAAGAG	3914	6102	0	0	1	1	NA	0.111	1	17	1	1	fusion	intRA	246000		2
16_16_27.7_27.7	T14p31_CL	10251	13	16	16	-28	28	27674918	27746770	16p12.1	16p12.1	KIAA0556	+	KIAA0556	+	CAGCGGGGCTGGAGCTGAAAGATCATGGTGGGGAGCGCAGAGGGGAGGGGACAGGAGTCAGTGGCGGCCGTACTCAGGGCTGTGGGCATGGGAAGAGTCAG	TAACTTGTTTTCTAGTTTCACTCATCTACAGATGAGAAAAATTTTGCCCCAAGACAGGTCATACCCAGGGTCTTACCCATAACCAATTTAGATGATGAGAT	3085	5298	0	0	1	1	NA	0	13	0	0	0		intRA	72000		1
2_2_204.8_205.3	T14p31_CL	10251	4	2	2	-205	-205	204763717	205337016	2q33.3	2q33.3	PARD3B	+	PARD3B	+	TACAGGTTATCTAATTAGGAAGCCACTGTCTAGGGAAAGACAAAAATGTAGTGACAAAGAACCTAAAAATACTTTTAAAAATAACACTTGTTAGGTTAAGA	ATGTATTGAAGGTGAATAAATGGCACAGTGCATTTATCACATATATACACCAGGCACAGGAGATTCAATGTTTAAACAGGAGAATTATCCTTGATAGTGCT	3213	8223	0	0	1	1	NA	0	0	0	0	4		intRA	573000		1
2_2_204.8_205.3	T33p30_CL	10256	3	2	2	-205	-205	204764634	205345720	2q33.3	2q33.3	PARD3B	+	PARD3B	+	GCTCCCACTATTAGTGTNTGTAGCTCATTTCTCTATGACTATTCAGTTTCTCCAGAGAATAATTTTCTGAAGAGAATATACTGGGAGTAGATTTTTATTTG	ACACACACACACACACACACGCATGCATGCCAGATTCAGCCTGCTGGTCAGGTAGCCAACTTGCCCAGATTAATATCATGATAAAATTCAGTACTAACATC	1085	1846	0	0	1	1	NA	0	0	0	0	3		intRA	581000		1
2_2_204.8_205.3	T14p45_CL	10252	3	2	2	-205	-205	204764778	205341892	2q33.3	2q33.3	PARD3B	+	PARD3B	+	ATGCAATGCTGTTTTGATTAACTAGGGACCACATACATATATGACAGTGGTCCCATAAGATTATAATATTGTATTTTTACTGTATCTTTTATATATTATTT	AGAGCCAGCGCAGGAGGGAGGAGGGAAGGAATGAATTTAAATATGAGGTTTATATAAGAGAATATGGAGGTAACTGGCAGCTGCAGAATGCCTGTCCTGTC	1473	3727	0	0	1	1	NA	0	0	0	0	3		intRA	577000		1
16_16_27.7_27.7	T14p45_CL	10252	18	16	16	-28	28	27675705	27747306	16p12.1	16p12.1	KIAA0556	+	KIAA0556	+	TTGTTCACTTGGAGAAGGCATTTCAGTGGCGGGGTTGGGGATTTTAGGAGGCTTAAGGGAGCAAAAGCCAGAAAAACACCAGGGGGTTGACTTTTGGCACA	TCTAATGGAGCAAATCCTAGAGACATACATGGGAGTCCCACATGACTTTTGAGAATGTCATACCAGGAGAAATACTGCCAGCTTGGACTGAATGGGAGAAA	5659	7737	0	0	1	1	NA	0.059	17	0	1	0		intRA	72000		1
16_16_27.7_27.7	T33p30_CL	10256	14	16	16	-28	28	27676857	27746384	16p12.1	16p12.1	KIAA0556	+	KIAA0556	+	GGCTCATGTTTGTAATCCCATCACTTTGGGAGGCCGAGGCAAAAGGACTGGTTGAGAACAGGAGTTCAAGACCAGCCTGGGCAACACAGTGAGACCCTGTC	TCGTGCCTGAGGGGAGAGGATGGAAGAAACCTCTGGTATCTNNNTAAATGGCAGATGAGAAGTGGGGGAGGGCAGAGGCTGTCTCTTATACACATCTAGAT	4057	5540	0	0	1	1	NA	0.077	12	1	0	1		intRA	70000		1
16_16_68.9_69.1	T14p45_CL	10252	16	16	16	-69	69	68908863	69052687	16q22.1	16q22.1	TANGO6	+	TANGO6	+	AGATAGATCTCAAAAACACTACTGAGTGAAAAATCTAAGTTGCAGAATAATATGTACAGTATGATACCACCGTCTCTTATACACATCTAGATGTGTATAAG	TTCAAGTATGGACTCTGGAGCTGGATGTCCAAGCTGAAATCCCAGCTTTGCAACTTGCTGGCAGTGAGACCCTGCACAAATTAGTTGACCTCTCTTCCTGT	4535	6741	0	0	1	1	NA	0.067	13	2	1	0		intRA	144000		1
2_2_204.8_205.3	T14p45_CL	10252	16	2	2	205	205	205315091	204773081	2q33.3	2q33.3	PARD3B	+	PARD3B	+	TAATATATTTAACAATAATCATTTGAAGTATTTAACAAACTGGTAAAAGATAATTTTCTTTTTAAAAAGGGCTTATTGAGTATTTTGCTTTACTTTTAAAT	TTCTAGGCATAGCTACCAATCATTCGTTTGTTCAGTTATTAGATGTTTAATGAATGCTTTCCACACAAAAATGCAATGTAACGTAGTAGCAAAGAGAGCAG	4378	5546	0	0	1	1	NA	0	0	0	16	0		intRA	542000		2
2_2_204.8_205.3	T33p30_CL	10256	15	2	2	205	205	205315395	204772075	2q33.3	2q33.3	PARD3B	+	PARD3B	+	AAGAAGTTCATTTTGAATATGGAGATTAGGCAATTTCTAAATAAGCCTTAGAATTAGTATTGCTTACAACAATAGTTATTAATAGAATTATTTATATATAA	CATAGTATTCTGCCTTGGGAGCCGAGATGTTTCCCAGTTACCTAGTGGTTCTCAAAGTCTGTCTGTACCCTAGGATCATCTACAGAGCTTGTTATAGATTC	2335	6515	0	0	1	1	NA	0	0	0	15	0		intRA	543000		2
2_2_204.8_205.3	T14p31_CL	10251	19	2	2	205	205	205316099	204772109	2q33.3	2q33.3	PARD3B	+	PARD3B	+	TATTTGGATATTGATGTGTTGTGCCCCTTTAGTCATTCTTGGTAATAGTATTGAAAATAATGAAAACAGTGGAAGTGGTTCAAAAATAAGAAAGAGGGTGA	TTCTAAATAAGCCTTAGAATTAGTATTGCTTACAACAATAGTTATTAATCTGTCTCTTATACACATCTAGATGTGTATAAGAGACAGACTTCAGGGAGGTC	4994	6533	0	0	1	1	NA	0	0	0	19	0		intRA	544000		2
2_2_204.8_205.3	T14p31_CL	10251	4	2	2	-205	-205	205337016	204763717	2q33.3	2q33.3	PARD3B	+	PARD3B	+	ATGTATTGAAGGTGAATAAATGGCACAGTGCATTTATCACATATATACACCAGGCACAGGAGATTCAATGTTTAAACAGGAGAATTATCCTTGATAGTGCT	TACAGGTTATCTAATTAGGAAGCCACTGTCTAGGGAAAGACAAAAATGTAGTGACAAAGAACCTAAAAATACTTTTAAAAATAACACTTGTTAGGTTAAGA	3213	8223	0	0	1	1	NA	0	0	0	0	4		intRA	573000		2
2_2_204.8_205.3	T14p45_CL	10252	3	2	2	-205	-205	205341892	204764778	2q33.3	2q33.3	PARD3B	+	PARD3B	+	AGAGCCAGCGCAGGAGGGAGGAGGGAAGGAATGAATTTAAATATGAGGTTTATATAAGAGAATATGGAGGTAACTGGCAGCTGCAGAATGCCTGTCCTGTC	ATGCAATGCTGTTTTGATTAACTAGGGACCACATACATATATGACAGTGGTCCCATAAGATTATAATATTGTATTTTTACTGTATCTTTTATATATTATTT	1473	3727	0	0	1	1	NA	0	0	0	0	3		intRA	577000		2
2_2_204.8_205.3	T33p30_CL	10256	3	2	2	-205	-205	205345720	204764634	2q33.3	2q33.3	PARD3B	+	PARD3B	+	ACACACACACACACACACACGCATGCATGCCAGATTCAGCCTGCTGGTCAGGTAGCCAACTTGCCCAGATTAATATCATGATAAAATTCAGTACTAACATC	GCTCCCACTATTAGTGTNTGTAGCTCATTTCTCTATGACTATTCAGTTTCTCCAGAGAATAATTTTCTGAAGAGAATATACTGGGAGTAGATTTTTATTTG	1085	1846	0	0	1	1	NA	0	0	0	0	3		intRA	581000		2
2_3_59.5_81.3	T33p30_CL	10256	4	2	3	59	81	59455151	81305086	2p16.1	3p12.2	no_gene	NA	no_gene	NA	CGTCTCTACTAAAAAATACAAAAAAAAAAAAAATTAGCCGGGCGGGGTGGCGGGCGCCTGTAGTCCCAGCTCCTCGGGGGGCTGGGGTAGGGGAATGGGAG	AAATAAATAAGAAAAATTGAGCTATGAGGAGATCCTGGGAAGAATATTTCAAGGAGGCACAAAAACAAGAGCAAAAGGCCTTTAATAACTTAGGATAACAG	5574	8934	0	0	1	1	NA	0	0	0	2	2		intER	NA		1
2_3_117.1_10.9	T14p21_CL	10250	3	2	3	117	-11	117077975	10868344	2q14.1	3p25.3	no_gene	NA	SLC6A11	+	ATCCTATCCTATCCTATCCTATCCTATCCTATCCTATCCTATCCTATCCTATCCCTGTCTCTTATACACATCTAGATGTGTATAAGAGACAGATACTGGGA	ATTGCTCATTTACATCCCAATACTGGGATTGTGGGGTGGTTTTCCCCCTACGCCCAGGACACGGCCATTTATTTCAGAGCAAGGAGATTGTCTGATCATTT	4544	5037	31	0	1	1	NA	0	1	2	0	0	truncation	intER	NA		1
2_5_3_86	T33p30_CL	10256	3	2	5	3	-86	2964920	85997427	2p25.3	5q14.3	AC019118.2	-	no_gene	NA	ATTTGGCCCAGCAATCCCATTACTGGGTATATACCCCTGTCTCTTATACACATCTAGATGTGTATAAGAGACAGGCTTATTACTGTTAAAATAAACACCCA	TGATTTACTAGAAATTTTCATCTCTCTCAGGGGAAAAGGCACTTCCTGGTTGCATCTAATTGGCCATCTTCTCCTCTCTCTCTCTATTAAATATTTTGCTT	2842	3397	0	0	1	1	NA	0	1	2	0	0	truncation	intER	NA		1
2_5_235.6_159.5	T14p45_CL	10252	3	2	5	-236	-160	235587204	159526775	2q37.2	5q33.3	AGAP1	+	no_gene	NA	CACTCTCTGGCTGTTTGCAGCTCCATCTGCTTAAAAGACAGGACTCCTCCGTCCCTGTCTCTTATACACATCAGATGTGTATAAGAGACAGCTACTTGGGA	GTGTGTGTGCGTGTGCGTGTGTGTGTGTGTGTGTGTGTGTGTGCGCATTTTTTTTTTTTTTTTTTTGGGGGGGGCCCCCTCCTCGCCCCCCGGGGGGGGTG	2791	3535	1	36	1	1	NA	0	0	0	1	2	truncation	intER	NA		1
2_6_11.6_158.2	T33p44_CL	10257	4	2	6	-12	158	11610101	158241744	2p25.1	6q25.3	GREB1	+	no_gene	NA	TATTAGAAATATAACTAAACGTATTTTGACAGACTAATTACAAATCAGAACATATCCAGCCAAATCAAGAATCCCAGTTTTTGCTTCAGAAACTGTGGTTA	CCATCACGCCCAGCTAATTTTTGTATTTTTAGTAGAGACGGGGTTTTACCGCATTGGCCAGGCTGGTCTCGAACTCCTGACCTTGTGATCTGCCTGCCTCC	1030	8034	0	1	1	1	NA	0	2	2	0	0	truncation	intER	NA		1
2_6_31.5_111.2	T25p19_CL	10253	4	2	6	-31	111	31455370	111164933	2p23.1	6q21	no_gene	NA	SLC16A10	+	TCTTGGATCTTGTTTCACTGAAAAAGAGTTTTGTTCTTCTCAGCCAACTGCATTATTTTTCTCAATTTTGTCTTGCTACTCTTTATGCACGCATGAGAGGC	ATGTGATATATCATATCTGTCTCTTATACACATCTAGATGTGTATAAGAGACAGTCTCTAAGCCAATTAATTAGAGCTCTTTTTTATATAAACATCACACA	2124	6892	0	33	1	1	NA	0	2	2	0	0		intER	NA		1
2_7_50.5_62.3	T14p21_CL	10250	5	2	7	-51	-62	50530104	62300351	2p16.3	7q11.21	NRXN1	-	no_gene	NA	AATACTCTGCCCAAATTTTCAGTGTTATCATTATTTCAAAATAAGAGGAGTCAAAATTAATGAGGTTTTACTGTATTTTTGACAGTGTTAAACACACGTAT	ATTCCATTCGATGAATCCATTTAATTCCATTCTATGTTGATTCCATTGAATTCCATTCGATGATTATTTCATTCGAATCCATTCGATGATTCCATTTGATT	4353	5546	0	5	1	1	NA	0	0	0	0	5		intER	NA		1
2_7_94.5_58	T33p30_CL	10256	3	2	7	95	-58	94537492	57956851	2q11.1	7p11.2	no_gene	NA	no_gene	NA	CTGTTCTGTTCCTGTCTCTTATACACATCTAGATGTGTATAAGAGACAGGATATGTCCTTTTCTACAATAGGCCACAAAGCTCTCCAAATGTCCACTTGCA	GTGTGTGTTCATCTCACAGAGTTAAACCTTACTTATGATTGAGCAGTTTTGAAACTCTCTTTTTGTAGAATCTGCAACTATATATTTGAAATGCCTTGAAG	4853	5140	34	13	1	1	NA	0	1	2	0	0		intER	NA		1
2_9_10.4_89.7	T33p30_CL	10256	3	2	9	10	90	10399222	89672522	2p25.1	9q22.2	HPCAL1	+	UNQ6494	+	GTCTCAAAAAAATATATATTTTATGTGCTATTACATTTTTCTTAAAAGATTTATACTACTTTGACACTCAGTGTTATAAAAGGGAAATCCAGAAGAAGACA	CCATCATCACCATCTCCATCACCACCACCACCACCACCATCACCACCACCATCACCATCATCACTAACACCCCCATAACCACCACCACCATCCACACAACA	972	3094	2	1	1	1	NA	0	0	0	2	1		intER	NA		1
2_9_82.5_105.8	T14p31_CL	10251	3	2	9	-83	-106	82529168	105815951	2p12	9q31.2	no_gene	NA	no_gene	NA	GGAGGTGTACATCCACCGTGGGTTATTGTTCCTAATCTCCATGGAGGGGAGAGGCTGATATTACTCCCAATATGGCAGGGGGGGTACATCCACCCCGTGAT	TCTATCTGCTGTCTCTTATACACATCTAGATGTGTATAAGAGACAGGGGCGGGGGGGGGGCGTGTACATCTTCTGCAGTATTGGGGATAATATTATCCTCT	1871	5259	15	8	1	1	NA	0	0	0	1	2		intER	NA		1
2_10_169.3_63.8	T33p30_CL	10256	3	2	10	-169	-64	169327150	63807479	2q31.1	10q21.3	LRP2	-	no_gene	NA	GACGTGGTGCTGACCCCCCCACCTCCCTCCCGGCTGTCTCTTATACACATCTAGATGTGTATAAGAGACAGTGCCAGTACCATGCTGTTTTAGTTACTATA	CAACAGTGAACAATCTGAAAAGAATCAGGAAAGTAATCCCATTTACAATAGCCACAAATAAAATTAAATACCTAGGAATTAACATAACCAAAGAAGTGAAA	702	6020	33	0	1	1	NA	0	0	0	1	2		intER	NA		1
2_11_193.5_12.6	T14p45_CL	10252	3	2	11	194	13	193530282	12597744	2q32.3	11p15.3	no_gene	NA	no_gene	NA	CCCACTTTTTGATGGGTTTTTTTTTTCTTGTAAATTTGTTTAAGTTCTTTGTAGATTCTGGATATTAGCCTTTTGTCAGATGGGTAGCTGTCTCTTATACA	GTAAAAACGGGGTTTCACCATGTTGGCCAGGCTGGTTTCAAACTCCTGACCTCAAGTAATCCACCCACCTCGACATCCCAAAGTGCTGGGATTACAGGCGT	2823	4267	1	0	1	1	NA	0	0	0	2	1		intER	NA		1
2_14_93.7_18.2	T14p31_CL	10251	4	2	14	94	18	93703338	18236915	2p11.1	14q11.2	no_gene	NA	no_gene	NA	ACAAAAAGAGTGTTTCAAACCTGCTCTATGAAAGGGAATGTTCAACTCCTGTCTCTTATACACATCTAGATGTGTATAAGAGACAGGTTCAACTCTGTGAC	ATTCCCTTTCATAAAGCAGGTTTGAAACACTCTTTTTGTAGTACCTGGATGTGGACATTTGGAGCGCTTTCAGGCCTATGGTGAAAAAGGAAATATCTTCC	4607	9868	1	38	1	1	NA	0	0	0	2	2		intER	NA		1
2_14_186_66.6	T25p37_CL	10255	3	2	14	-186	-67	186010476	66610209	2q32.1	14q23.3	no_gene	NA	GPHN	+	ACTTGCTGAAATACAAAAGAGCGACAAGTCAGAGCCAAAGCCTATCTATCGGCCATTATACTTAAGCACCATCTACTGGTTGACAGACCAAATTACAACAC	TATTGGCCCCTAGTCTCTTCTGGCTTCTGATTGGCTTCCTTTGTAGGTGACCTGGCCTTTCTTTCTGGCTCCTCTTAACATTTTTTCCTTTATTTTGACCT	1206	7539	10	0	1	1	NA	0	0	0	1	2	truncation	intER	NA	GPHN	1
2_16_93.3_34.6	T14p45_CL	10252	4	2	16	93	35	93280033	34615149	2p11.1	16p11.2	no_gene	NA	no_gene	NA	AAAAGCTAGATAGAAGCAATGTCAGAAACTTTTTCGTGATGTATCTACTCAGCTAACAGAGTTGAACCTTTCTTTTGAGAGAGCAGTTTTGAAACACTCTT	ACTACAAATGAGTGTTTCAAACCCTGTCTCTTATACACATCTAGATGTGTATAAGAGACAGGTTTCAAACCTGCTCTATGAAAGGGAATGTTCAACTCTGT	5947	9013	0	39	1	1	NA	0	0	0	2	2		intER	NA		1
2_16_93.6_36.3	T33p30_CL	10256	4	2	16	94	36	93573468	36252106	2p11.1	16p11.1	no_gene	NA	no_gene	NA	ACATTTGGAGCGCTTTCATGCCTAGGGTGAAAAAGGAAATATCTTCCCCTGAAAACTAGACAGAAGCATTCTCAGAAACTTATTTGTGATGTGCGCCCTCA	ACATCCAGATACTACAAAAAGAGTGTTTCAAACCTGCTCTATGAAAGGGACCTGTCTCTTATACACATCTAGATGTGTATAAGAGACAGCTTCAACACTGT	5846	7596	0	37	1	1	NA	0	0	0	2	2		intER	NA		1
2_16_94.2_36.3	T25p37_CL	10255	3	2	16	94	36	94170393	36252069	2q11.1	16p11.1	no_gene	NA	no_gene	NA	CTTTTTCACCATAGGCCTGAAAGCGCTCCAAATGTCCACATCCAGATACTACAAAAAGCTGTCTCTTATACACATCTAGATGTGTATAAGAGACAGGTTCA	TTGGAAAAGGGAGTATCTTCATATAAAATCTAGACAGAAACATTTGCAGAATCATCTTTGTGATGTCTGCATTGAAGTCAGAGAGTTGAACCTGTCTCTTA	792	5666	0	33	1	1	NA	0	0	0	3	0		intER	NA		1
2_16_132.2_34.6	T14p45_CL	10252	3	2	16	-132	-35	132244038	34618483	2q21.2	16p11.2	ANKRD30BL	-	no_gene	NA	GTGAGTTGAGTGCACAAATCAAAAATTAGTTTCTGAGAATGCTTCTGTCTTCTTTTTATGTGAAGATATTTCCTTTTTCACCATAGGTCTCAAATCGCACC	TTTGAGGATTTCATTGGAAACGGGAATCTCTTCATATAAAATCTAGACAGAAGCATTCTCAGAAACTTCTTTGTGATGTTTGCATTCAAGTCACAGAGTTG	1484	5182	4	3	1	1	NA	0	0	0	1	2		intER	NA		1
2_20_132.2_28.8	T14p45_CL	10252	3	2	20	132	29	132214022	28808588	2q21.2	20q11.1	ANKRD30BL	-	no_gene	NA	TATTTCCTTTTCCACCATAGGCCTCAAAACACTCCAAATGTCCAATTGTAGAATCTACAAAAATAGAGTTTCAAAACTGCTCAATCAAACTAAAGGTCCAA	TACTTTGTGATGTGTGCATTCATCTCATAGAGTTGAAGATTTCTTTTGATTGAGAAATTTTGAAACAATGATTTTGTGGAATCTGCAGGTGGATATTTGGA	4462	5475	9	3	1	1	NA	0	0	0	2	1	truncation	intER	NA		1
2_22_132.2_15.3	LNCAP_CL	10049	4	2	22	132	15	132172641	15251377	2q21.2	22q11.1	ANKRD30BL	-	no_gene	NA	AAAAAAAGTCACCCTCAAGACAGTGGAACAACAACTCAAAGAAGTAGCCCTTAATTCTTTTTAAAAAGCCCATAGCAAGATCGGAAGAGCACACGTCTGA	TGCTATGGGCTTTTTAAAAAGAATTAAGGGCTACTTCTTTGAGTTGTTGTTCCACTGTCTTGAGGGTGACTTTTTTTAGATCGGAAGAGCGTCGTGTAGG	4238	7398	0	12	1	1	NA	0	0	0	2	2	truncation	intER	NA		1
2_23_79.1_125.4	T33p30_CL	10256	3	2	23	79	125	79057708	125390988	2p12	Xq25	no_gene	NA	no_gene	NA	CAAACTGAGGAATATTCTACAAAATAACTAACCAGAATTATTTCAAAGTCTTCAGATCATGAAAGACAAAGAAAGGCTGAGGAACTGTCACCGACTGGAGG	AGAAAGGCTACAGGGTGTGGTCCTGGCTCTTGTGTAAGAATTCTGACCACACTAACCACTGTCTCTTATACACATCTAGATGTGTATAAGAGACAGCTCTA	1890	7061	0	29	1	1	NA	0	0	0	2	1		intER	NA		1
1_3_124_90.6	T33p30_CL	10256	3	3	1	-91	-124	90606133	123956559	3p11.1	1q11	no_gene	NA	no_gene	NA	CCTTTGGCCCCAAAGCGCTTGAAATCTCCCCTTGCAAATTCCACAAAAACAGTGTTTCAAATCTGCTCTCTCTAAATGAAAGTTCAACTCTGTCAGTTGAA	TTAGGAAACACTCTGTTCTGTCTCTTATACACATCTAGATGTGTATAAGAGACAGCCTTTGTGATGTGTGCGTTCAACTCACAGAGTTTAACCTTTCTTTT	2083	9208	32	0	1	1	NA	0	0	0	0	3		intER	NA		2
1_3_124.6_91.5	T14p45_CL	10252	4	3	1	92	125	91519225	124579456	3q11.1	1q11	no_gene	NA	no_gene	NA	AAGAAATCTCAGTAACTTCCTTGTGTTGTGTGTATTCAACACACAAAGTTGAACGATGCTATACACAGAGCAGACTTGAAACACTCTTTTTGTGGAATTTG	CACAACACAAGGAAGTTACAGAGCTGTCTCTTATACACATCTTTCCTAACTGCTCTATGAAAAGAAAGGTTAAACTCTGTGAGTTGAACGCATACATCACA	2366	6393	29	3	1	1	NA	0	0	0	2	2		intER	NA		2
1_3_124.7_91.5	T25p37_CL	10255	3	3	1	-92	-125	91543145	124735844	3q11.1	1q11	no_gene	NA	no_gene	NA	AGCAGTTAGGAAACACTCTGTTTGTAAAGCTGTCTCTTATACACATCTAGATGTGTATAAGAGACAGGTGTTCAACTCACAGAGTTTAACCTTTCTTTTCA	CCTTAAAGCGCTTGAAATCTCCACTTGCAAATTCCACAAAAACAGTGTTTCAAATCTGCTCTCTCTAAATGAAAGTTCAACTCTGTCAGTTGAATACACAC	6517	7652	24	0	1	1	NA	0	0	0	1	2		intER	NA		2
1_3_63.5_106.1	T14p21_CL	10250	3	3	1	106	63	106073761	63475210	3q13.11	1p31.3	no_gene	NA	ITGB3BP	-	CCGGATGGGGCAGCTGGCCGGGCGGGGGGCTGACCCCCCACCTCCCTCCCGGACTGGGCGGCTGGCCGGGCGGGGTCTGACCCCCCCACCTCCCTCCTGGA	AAGCAAATTGCTTGCCTCAGCTTCCCAAAGTGCTAGGATTACAGGCATGAACCACCATGCCTGGCAATATTCCATTTAATTTGAGATTTACAAAATCCAAG	1233	4584	4	1	1	1	NA	0	0	0	2	1	truncation	intER	NA		2
2_3_117.1_10.9	T14p21_CL	10250	3	3	2	-11	117	10868344	117077975	3p25.3	2q14.1	SLC6A11	+	no_gene	NA	ATTGCTCATTTACATCCCAATACTGGGATTGTGGGGTGGTTTTCCCCCTACGCCCAGGACACGGCCATTTATTTCAGAGCAAGGAGATTGTCTGATCATTT	ATCCTATCCTATCCTATCCTATCCTATCCTATCCTATCCTATCCTATCCTATCCCTGTCTCTTATACACATCTAGATGTGTATAAGAGACAGATACTGGGA	4544	5037	0	31	1	1	NA	0	1	2	0	0	truncation	intER	NA		2
2_3_59.5_81.3	T33p30_CL	10256	4	3	2	81	59	81305086	59455151	3p12.2	2p16.1	no_gene	NA	no_gene	NA	AAATAAATAAGAAAAATTGAGCTATGAGGAGATCCTGGGAAGAATATTTCAAGGAGGCACAAAAACAAGAGCAAAAGGCCTTTAATAACTTAGGATAACAG	CGTCTCTACTAAAAAATACAAAAAAAAAAAAAATTAGCCGGGCGGGGTGGCGGGCGCCTGTAGTCCCAGCTCCTCGGGGGGCTGGGGTAGGGGAATGGGAG	5574	8934	0	0	1	1	NA	0	0	0	2	2		intER	NA		2
3_3_1_1.6	T33p30_CL	10256	3	3	3	1	-2	1039188	1622472	3p26.3	3p26.3	no_gene	NA	no_gene	NA	CGTGGTGGCGGCGCCTGTAGTCCCAGCTACTCGGGAGGCTGAGGCGGGAGAATGGCGGGAACCCGGGGGGCGGCGCCTGGGGGGGGCAGAGGAGGCGGCCA	TTAAGAAAAAATATGGTTAAAATAATTTTGAGTGCTTAATATGAGAAAAAGCAACTAAGAAGACAAATTTAAAGAAAATGTCTTATCAGAACTATCAGTCA	2170	4880	0	0	1	1	NA	0	1	2	0	0		intRA	583000		1
3_3_1_1.6	T33p30_CL	10256	3	3	3	-2	1	1622472	1039188	3p26.3	3p26.3	no_gene	NA	no_gene	NA	TTAAGAAAAAATATGGTTAAAATAATTTTGAGTGCTTAATATGAGAAAAAGCAACTAAGAAGACAAATTTAAAGAAAATGTCTTATCAGAACTATCAGTCA	CGTGGTGGCGGCGCCTGTAGTCCCAGCTACTCGGGAGGCTGAGGCGGGAGAATGGCGGGAACCCGGGGGGCGGCGCCTGGGGGGGGCAGAGGAGGCGGCCA	2170	4880	0	0	1	1	NA	0	1	2	0	0		intRA	583000		2
16_16_68.9_69.1	T33p30_CL	10256	8	16	16	-69	69	68909532	69052279	16q22.1	16q22.1	TANGO6	+	TANGO6	+	TACTTGCATGAGAATCANCTCGGGATCTTGTTAAACGTGTGGAGTCTCAGGACACTGGAACGTTTTGGATTCAGTGGCCTGGTGTGGGCTGTGTAGTTTCC	TTTTTTGGAGACAGGGTCTTGCTCTGTCTCCCAAGCTGGAGTGTAGTGGCACAGTCTCAGTTCACTGCAACCTCAGCCTCCCAGGCTTAAGCAATCCTCCC	2832	4890	0	0	1	2	NA	0	8	0	0	0		intRA	143000		1
3_3_17.6_17.7	T14p31_CL	10251	4	3	3	-18	18	17608102	17665219	3p24.3	3p24.3	TBC1D5	-	TBC1D5	-	CTCCTACTTAACCTAGAAAGGGGCCTAGTAAGGCCCCAGGCAATGAAAACCACATGTCCTCTTGGAAGACCAACTCTTTGTAGTCTGTCTCTTATACACAT	CTCACCACAACCTCTACCTCCCAGGTTCAAGCGATCCTCCTGCCTCAGCCCCCCTAGTATCTGGGATTACAGGCACGCGCCACCATGCCTGGTTAATTTTT	2408	3270	0	0	1	1	NA	0	3	1	0	0		intRA	57000		1
3_3_17.6_17.7	T14p31_CL	10251	4	3	3	18	-18	17665219	17608102	3p24.3	3p24.3	TBC1D5	-	TBC1D5	-	CTCACCACAACCTCTACCTCCCAGGTTCAAGCGATCCTCCTGCCTCAGCCCCCCTAGTATCTGGGATTACAGGCACGCGCCACCATGCCTGGTTAATTTTT	CTCCTACTTAACCTAGAAAGGGGCCTAGTAAGGCCCCAGGCAATGAAAACCACATGTCCTCTTGGAAGACCAACTCTTTGTAGTCTGTCTCTTATACACAT	2408	3270	0	0	1	1	NA	0	3	1	0	0		intRA	57000		2
3_3_17.6_17.7	T14p45_CL	10252	15	3	3	18	-18	17665380	17605194	3p24.3	3p24.3	TBC1D5	-	TBC1D5	-	TGTGGTTTAGTAAAAGTAGTTAATACTATGTGACTAATACTTATTGTGGCTTAGGAGCTTGACTCCTTTAAAAAAAAACCATGTTGATGAGTCACTCATTC	AATTACTGCAAATCTCTTTAACATCATTTTATTAGATTTGTTTGGTACCACTTCCAGTGTATTTCCAAGGCAAAAACGTACTCTTCCTAAAGTAATTCTAT	3692	5990	0	0	1	1	NA	0	13	2	0	0		intRA	60000		2
3_3_22.9_163.5	T14p21_CL	10250	3	3	3	23	164	22934455	163504942	3p24.3	3q26.1	no_gene	NA	no_gene	NA	TACACATATACACATATATACACATATACACATATACACATATATACATCTGTCTCTTATACACATCTAGAAGTGTATAAGAGACAGAGTCAGAACACAAT	AAATTTTAGCAAATAATATAAACAGATAACTCACTCAAAAAGATGCACAAGGGAAATATAAGCATCTGAAAAGATAATCAACATCTGTCTTTGTCAAGAAA	2751	3803	0	0	1	1	NA	0	0	0	2	1		intRA	140570000		1
3_3_60.8_61.2	T25p19_CL	10253	3	3	3	-61	61	60846914	61170420	3p14.2	3p14.2	FHIT	-	FHIT	-	ACAGAGGTAAACATGTGTCATGAGGGTTTGTTGTACAGATTATTTCATTACCCACATGTTAAGCCTAGTACCCATTAGTTATTTTTCCTGATCCTCTCCCT	CTTGTTTCTACTAAAAATACAAAAATTAGCTGGGCTTTGTGGTGCATACCTGTAATCCCAGCTACTCGGGAGCCTGAGGCAGGAGAATTGCTTGAACCTGG	1898	3768	0	0	1	1	NA	0	3	0	0	0		intRA	324000	FHIT	1
16_16_68.9_69.1	T14p31_CL	10251	12	16	16	-69	69	68913086	69053403	16q22.1	16q22.1	TANGO6	+	TANGO6	+	TAAATGTTTCATGTTTACATCTGTTACTTTTCTATGAACCTATCATTAATTCATCCCCAATCTTTGCTGAAAGTTTATAAATCTCATAAAAGGTTCAGACA	AGGCTAAGGTGGGAGGATTGCTTGAACCCATTGGGGGGAAGCTGTCTCTTATACACATCTAGATGTGTATAAGAGTCAGGTACATAGAGTATCATCAGCTT	3116	9158	0	0	1	1	NA	0	10	2	0	0		intRA	140000		1
16_16_78.2_78.4	T14p21_CL	10250	23	16	16	78	-78	78234809	78413435	16q23.1	16q23.1	WWOX	+	WWOX	+	AACCCACACAGGTCTCATCAGCCAAGGGATTTAAAAATCAAATTTAACTTCAAAAAACTGAAGTTGATATAGCAGGATCTTGGAGATGCAGTTTCTTCACT	ACTTTGTAATCTCCACCACCTTTAAGAAGGTTCTTTGTAATTCCTGTCTCTTATACACATCTAGATGTGTATAAGAGACAGGTTTATATCCTTAATCCCTC	5473	7429	0	0	1	1	NA	0.045	0	22	0	1		intRA	179000		1
16_16_78.2_78.4	T25p37_CL	10255	20	16	16	78	-78	78234816	78410146	16q23.1	16q23.1	WWOX	+	WWOX	+	TAATTGGCTCCGATTCTGCAGACTCTACAAGAAGCATGTGCTTGGCTTCCGGTGAGGCCTCAGGAGGCTTACAGTCATGGCGGAAGGCAAAAGGGGAGTAG	ACAGGTCTCATCAGCCAAGGGATTTAAAAATCAAATTTAACTTCAAAAAACTGAAGTTGATATAGCAGGATCTTGGAGATGCAGTTTCTTCACTTTTCTTT	6565	8197	0	0	1	1	NA	0	0	20	0	0		intRA	175000		1
16_16_78.2_78.4	T25p30_CL	10254	14	16	16	78	-78	78235051	78411923	16q23.1	16q23.1	WWOX	+	WWOX	+	GTCATCACCCCCACACACATGCTCTGTTGACAAGGAGGACCAACTCGGTGATACAATTCCTTCTCCAGAGCTCCCCATGGAATCGGGCGGAAACAGATTTC	TTAAAATGAGAAAAATACACACACACACGTAATGATGTTCGTGATGTTAATGGAGGGAAATATCATAAATAATTAAGAATTTAAAATTATTATAAAATATT	5960	6449	0	0	1	1	NA	0.077	1	12	1	0		intRA	177000		1
16_16_78.2_78.4	T25p19_CL	10253	14	16	16	78	-78	78235736	78410532	16q23.1	16q23.1	WWOX	+	WWOX	+	TTCACCATGTTGGCCAGGTTGGTCTCAAACTCCTAACCTCAAATGGTCCACTCACCTCGACCTCCCAAAGTGCTGTGATAACAGGAGTGAGCCACCATGCC	CGTCATGGGCGCTCATATTGTCCAGACTAGATGGTCAAGGTGATTGGGGGAAGGAAGTCACAGAGCCACCAATTACTAAGGAACTGCCCAGAGACTGTCTC	6583	7287	0	0	1	1	NA	0	0	14	0	0		intRA	175000		1
16_16_78.4_78.6	T14p31_CL	10251	15	16	16	-78	79	78444004	78560651	16q23.1	16q23.1	WWOX	+	WWOX	+	TCCGTTTCCAAACGATTCTGAGCACCAGGTTTCAGCCCTCTTTGTTTTTGCTAGGAAAACATTACCTTACACCTCACAGGGAAAAATCAACATGTCCAGTG	TTAATGATAATAATGTTACAATAATAATAATGTTAGTGATACATATCATTTTGAAACCAGTTCTTAAGCAATTAAAAAAAAGCAGCTATGGTGATTGAGTT	8944	9242	0	0	1	1	NA	0.071	14	0	1	0		intRA	117000		1
16_16_78.4_78.6	T14p45_CL	10252	13	16	16	-78	79	78446194	78559001	16q23.1	16q23.1	WWOX	+	WWOX	+	AAAGCGCATGCTCTTTCCATACTTCCTCTCTAAGACTTGAAAAGAGCGTCACAGGTTACAAAATACTCTCTGGAACATGGTCTCAAGTATGATGTATGTAT	TTGCTCACAATCATATCCACGGCATCCACACAAGATCTGGCCGCTACGTGGAAGGACACATAGTTCCGTCTGGCTTGGAGCCTAGCTTGGGAGAGGGACAG	6894	7092	0	0	1	1	NA	0	13	0	0	0		intRA	113000		1
16_16_78.4_78.6	T33p30_CL	10256	13	16	16	-78	79	78448578	78559014	16q23.1	16q23.1	WWOX	+	WWOX	+	TATATTTTAACTTCCTCACCCCTCATTAGTGGAGCTGTCTCTTATACACATCTAGATGTGTATAAGAGACAGGTCTTAGTCTATATCCATCCCTGGCTCTG	TATCCACGGCATCCACACAAGATCTGGCCGCTACGTGGAAGGACACATAGTTCCGTCTGGCTTGGAGCCTAGCTTGGGAGAGGGACAGTAGTGGGGAAGGG	4640	5068	0	0	1	1	NA	0	13	0	0	0		intRA	110000		1
3_3_60.8_61.2	T25p19_CL	10253	3	3	3	61	-61	61170420	60846914	3p14.2	3p14.2	FHIT	-	FHIT	-	CTTGTTTCTACTAAAAATACAAAAATTAGCTGGGCTTTGTGGTGCATACCTGTAATCCCAGCTACTCGGGAGCCTGAGGCAGGAGAATTGCTTGAACCTGG	ACAGAGGTAAACATGTGTCATGAGGGTTTGTTGTACAGATTATTTCATTACCCACATGTTAAGCCTAGTACCCATTAGTTATTTTTCCTGATCCTCTCCCT	1898	3768	0	0	1	1	NA	0	3	0	0	0		intRA	324000	FHIT	2
19_19_40.7_49.1	LNCAP_CL	10049	23	19	19	49	-41	49133534	40716058	19q13.33	19q13.2	PPFIA3	+	ITPKC	+	GAGAAATCGAAGGCAGGAGCCCACCTAGTACCTCATACAGGTTGGGAAGGAGAAGTCCAGAGAGGGATGAGGGCTTTTCTGAGGTCACACAGTACGGGAA	CTGATGAGGTTTGCGCGGGGGACGGATGGGAGCGGGGTTCTCTAGCCTGGACTGAAAGGACCGTTTCCCACCACTGGGAGAGGGAGGGATGCCGATGCTT	1691	2459	0	0	1	1	NA	0	22	1	0	0	fusion	intRA	8417000		2
3_3_61.2_61.5	T14p21_CL	10250	47	3	3	-61	61	61460339	61170288	3p14.2	3p14.2	no_gene	NA	FHIT	-	CCTCAGTCCCTTGGCTTGACTTTACTCTGAGTTGACTTGATTATTAAATGGACTCTCACTTAATGGTGGTAAACATGGCCTGGCTTGAACTAACTCAACAA	TCCCACATGAATCTATATGTAAATAATCTCTTTAAAGAAAACAAATAAAATGAGAAGTTAAAGTTATTTCTATCTCTGTAATCTTTTTTTTAACCTTTATT	9387	10028	0	0	1	1	NA	0	2	45	0	0	truncation	intRA	290000	FHIT	2
3_3_61.2_61.5	T25p37_CL	10255	36	3	3	-61	61	61462065	61170193	3p14.2	3p14.2	no_gene	NA	FHIT	-	TGTCCTCAAGGAATTTACAATCCAGTGAAAAGAGATAATTAAGTCACCACAACCTGGTCAAACTACCTTGGTTTTACTTTGCAATTAAATTTTATTCCCAC	CACAATATCTTTAGCATTGGGGAATAGCAATTTTACTTCTAGGAATTTGTCTCTAGGAAATAATCACAGAGATGTGTGCAAAAATACATAATGATGCTCAT	8291	8855	0	0	1	1	NA	0	0	36	0	0	truncation	intRA	292000	FHIT	2
3_3_61.2_61.5	T14p45_CL	10252	36	3	3	-61	61	61463679	61170385	3p14.2	3p14.2	no_gene	NA	FHIT	-	ACTAGAATGGAAACTTGCTGAGGGCAGGAACCATATTTTTATTATATCTCCTGGCATTTAGCATAGGACCTGGCATATAGTAGGCCCTCAATAAATACTTT	TATTTTAACTTCAGGGGTACATATGCAGGCTTGTTACAGAGGTAAACATGTGTCATGAGGGTTTGTTGTACAGATTATTTCATTACCCACATGTTAAGCCT	7079	9944	0	0	1	1	NA	0.029	3	32	1	0	truncation	intRA	293000	FHIT	2
3_3_61.2_61.5	T25p19_CL	10253	45	3	3	-61	61	61464453	61169912	3p14.2	3p14.2	no_gene	NA	FHIT	-	TAAATTAATTCCTAACAGGATTCTTGCTAAAGGCAGGCCAATGACTTAGACATCAAGGGTGGGGTGAGAAACTTGATTAGACATCACGGTGACCAGCTACT	TTTAAAAGTACTTTGGAATATCCACGAAATGGGCTATTACGTAGCTGTTTAAATCAGGGGTTGGCAATCTATGACCCATGGGCCAAACCCACCCCAAGAGT	5886	7385	0	0	1	1	NA	0	0	45	0	0	truncation	intRA	295000	FHIT	2
3_3_61.2_61.5	T25p30_CL	10254	31	3	3	-61	61	61464959	61169937	3p14.2	3p14.2	no_gene	NA	FHIT	-	GAAGGAAATCTTATATCAAACTGACTGAATATCTAAAACAAAGATAGGGCAGGGAGCCTGGTGAGAAACGCTGGGAGAGGGCGGCCTGGCAAATGGCTGTA	GCTAAAGGCAGGCCAATGACTTAGACATCAAGGGTGGGGTGAGAAACTTGATTAGACATCACGGTGACCAGCTATCACTTAAAAAGATTATTGCTAAAGCC	5769	6654	0	0	1	1	NA	0	0	31	0	0	truncation	intRA	295000	FHIT	2
3_3_61.2_61.5	T33p30_CL	10256	52	3	3	-61	61	61465417	61169752	3p14.2	3p14.2	no_gene	NA	FHIT	-	ATTAAGGACTATTGCAATAGCAGTATTGCAACAGGGGAGAGAGATCAGGTTCAACTCCAAATACAACAAAGATAGATAGTCAGGGATTTATAGCCAGTGTT	AAATGCTTCATAAGCATAATTTCCATCTGAAAGTAATAAGAATGATCATTCTCCTTTTACAGATGAAGAACCTAAGGCTTCAGTTAAGTGACCTGTCTCTT	4948	7095	0	0	1	1	NA	0	2	50	0	0	truncation	intRA	296000	FHIT	2
3_3_61.2_61.5	T33p44_CL	10257	20	3	3	-61	61	61465544	61169912	3p14.2	3p14.2	no_gene	NA	FHIT	-	TAAATTAATTCCTAACAGGATTCTTGCTAAAGGCAGGCCAATGACTTAGACATCAAGGGTGGGGTGAGAAACTTGATTAGACATCACGGTGACCAGCTATC	AATAATATTTCTAACACAGCTATTGTTTATTGAGCAGTTAGTATGATCAGGCACTGTAGCTGTCTCTTATACACATCTAGATGTGTATAAGAGACAGCCTC	4776	5552	0	0	1	1	NA	0	1	19	0	0	truncation	intRA	296000	FHIT	2
3_3_61.2_61.5	T14p31_CL	10251	46	3	3	-61	61	61466066	61170139	3p14.2	3p14.2	no_gene	NA	FHIT	-	AAAAACTTTAAAAAAAGTAGCTGGGTGTGGTGGTGCATGCCTGTAGTCCTAGCTACTTTGGAGGCTGAGGTGGGAGGATTGCTTGAGCCCAGAAGGTTGAG	CTTCATCATAGGTAATAGCAAATTTATAAAAGGACAATTCAATTCAATAAATCTTGTCCTCAAGGAATTTACAATCCAGTGAAAAGAGATAATTAAGTCAC	5098	6838	0	0	1	1	NA	0	0	46	0	0	truncation	intRA	296000	FHIT	2
16_16_78.5_78.6	T33p44_CL	10257	6	16	16	-78	79	78450492	78558404	16q23.1	16q23.1	WWOX	+	WWOX	+	TCTTTTTTCTTTTAAAGAGTGAGAATACTAAGAAACTGTCTCTTATACACATCTAGATGTGTATAAGAGACAGGGCCAGCTCAGTGAATTGGAGGCTGGAA	AAATTGGGATTTCCTGCTTATCTCGACAAAGCAGATCTGGCATCCTTTGCCTGCATTTTACATTTGGCTACAGTTGGCTGGACTTGAGCAGCGGCTGCCCC	2218	4262	0	0	1	1	NA	0	6	0	0	0		intRA	108000		1
17_17_51.4_51.5	LNCAP_CL	10049	9	17	17	51	-51	51415944	51486140	17q21.33	17q21.33	no_gene	NA	no_gene	NA	CAATCTCCCTCAGTTCCTGACAGTGTAGTGTACAAGAAAAGGAGGAAGCAAAGAAAAAGTAAATTAAAATAAATAGAAAACACAAAGTAAGATGGCAGAA	ACTAGGCTGCTCTCCAGGTCTGTGTGGGTCTTGGAAACAGTTCAAGGAGAGAGATCTCACCCATAGAGTGTTGAGAAGGCACTGCTGTTAAATTCCGATT	1047	2206	0	0	1	1	NA	0	0	9	0	0		intRA	70000		1
3_3_90.4_90.6	T25p37_CL	10255	15	3	3	91	90	90624542	90434008	3p11.1	3p11.1	no_gene	NA	no_gene	NA	CCACAAAGAGATCCAATCATCCACTGGGAGATTCTACCAACATTACATAATGGTAAAGGGATCAATTCAACAAGAAGAGCTAACTATCCTAAATATATATG	GTCTGAGAGATAGTTTGTTATAATTTCTGTACCTGTCTCTTATACACATCTAGATGTGTATAAGAGACAGGAGAGATAGTTTGTTATAATTTCTGTTCTTT	4125	5150	0	0	1	1	NA	0	0	0	11	4		intRA	191000		2
3_3_91.1_91.2	T14p31_CL	10251	3	3	3	91	-91	91055082	91225433	3q11.1	3q11.1	no_gene	NA	no_gene	NA	CAATTGGAAATTCTACAAAAAGAGAGTTACAAAACTGCTCTATCGAAAGGAAGCTTCAGCTCCGCGAGTTGAAAGCACACATCGCGAAGAAGGTGATGAGA	GAAATACTCATTTGAAGAATTTCCAAGTGGATTTTTACAGCGGTTTGAGGTCTATGGCAGCAAGAGAAATATCTTCACAGAAAAACTAGGCAGATTCATTC	8230	12732	0	0	1	1	NA	0	1	2	0	0		intRA	170000		1
3_3_91.1_91.2	T14p31_CL	10251	3	3	3	-91	91	91225433	91055082	3q11.1	3q11.1	no_gene	NA	no_gene	NA	GAAATACTCATTTGAAGAATTTCCAAGTGGATTTTTACAGCGGTTTGAGGTCTATGGCAGCAAGAGAAATATCTTCACAGAAAAACTAGGCAGATTCATTC	CAATTGGAAATTCTACAAAAAGAGAGTTACAAAACTGCTCTATCGAAAGGAAGCTTCAGCTCCGCGAGTTGAAAGCACACATCGCGAAGAAGGTGATGAGA	8230	12732	0	0	1	1	NA	0	1	2	0	0		intRA	170000		2
17_17_51.4_51.5	T14p21_CL	10250	22	17	17	51	-51	51415233	51482019	17q21.33	17q21.33	no_gene	NA	no_gene	NA	CTGAATAATTTAGACTTTGTTATGCTAAGTATTTCTGGTAAAATTTTAAGGGTAGCCACTAAAAGAGTAAAAACATATTGTGTGTATATATATATAGATGT	ATTTTTCTATTTTTTCTGCTAAGTACAACTAAAAACACTGAACATTATATATAAGTAAAATATAAAAAGATTCAGAAAGATGAATAAAAGGCAGACTGGCT	6973	7882	0	0	1	1	NA	0	0	22	0	0		intRA	67000		1
3_3_135.6_135.7	T25p37_CL	10255	4	3	3	-136	136	135607173	135665738	3q22.2	3q22.2	no_gene	NA	no_gene	NA	AAAGTAATCCCATTTACAATAGCTACAAATAAATATTTTTTGATTAATTTAACATTGAAAGCAAAAGTCTCTAACATTAAAAATAACTAAAAATGGTAAAA	CTTCTCTCTTTTATTCTTTATTAGTCTTGCTAGTGGTCTATCAATTTTGCTGATCTTTTCAAAAAACCAGCTCCTGGATTCATTGATTTTTTGAAGGGTTT	590	10155	0	0	1	1	NA	0	2	2	0	0		intRA	59000		1
17_17_51.4_51.5	T33p44_CL	10257	16	17	17	51	-51	51415496	51481296	17q21.33	17q21.33	no_gene	NA	no_gene	NA	ATCTAGAGTTTTAAGATNTAATATGAAAATCAGGTCTCAATAGAAAATCACTCTCCATGCTAAGAATCAAGAACATCTCAAACTGCATGTGAAAAAAAGAC	CAACCTCTAACTCTTGGTTCAAGGGATCCTCCCACCTCTGCCTCCCAAGTTGCTTGGATTACAGGTGTGCACCACAATGCCTGGCAAATTTTTTGTATTGT	2417	5730	0	0	1	1	NA	0	0	16	0	0		intRA	66000		1
3_3_135.6_135.7	T25p30_CL	10254	8	3	3	136	-136	135664956	135607172	3q22.2	3q22.2	no_gene	NA	no_gene	NA	TTCTCTCTTTTATTCTTTATTAGTCTTGCTAGTGGTCTATCAATTTTGCTGATCTTTTCAAAAAACCAGCTCCTGGATTCATTGATTTTTTGAAGGGTTTT	CTAACACCAATCCTACTCAAACTGTTTCAAAAAATAGAGGCAAAGGGAATACTTTTAAACCTGTCTCTTATACACATCTAGATGTGTATAAGAGACAGACA	602	3251	0	0	1	1	NA	0	5	3	0	0		intRA	58000		2
3_3_135.6_135.7	T33p30_CL	10256	6	3	3	136	-136	135665207	135607452	3q22.2	3q22.2	no_gene	NA	no_gene	NA	GATGGTTCGACATACACAAATCAAACAACATCATACACTGTCTCTTATACACATCTAGATGTGTATAAGAGACAGTCCCTGAATAGACCAATAACAGGCTC	GAATTCGGCTGTGAATTCATCTGATCCTGGACTTTTTTTGGTTGGTAGGCTATTGATTATTGCCTCAATTTCAGAGCCTGTTATTGGTCTATTCAGGGACT	595	13458	0	0	1	1	NA	0	3	3	0	0		intRA	58000		2
3_3_135.6_135.7	T25p37_CL	10255	4	3	3	136	-136	135665738	135607173	3q22.2	3q22.2	no_gene	NA	no_gene	NA	CTTCTCTCTTTTATTCTTTATTAGTCTTGCTAGTGGTCTATCAATTTTGCTGATCTTTTCAAAAAACCAGCTCCTGGATTCATTGATTTTTTGAAGGGTTT	AAAGTAATCCCATTTACAATAGCTACAAATAAATATTTTTTGATTAATTTAACATTGAAAGCAAAAGTCTCTAACATTAAAAATAACTAAAAATGGTAAAA	590	10155	0	0	1	1	NA	0	2	2	0	0		intRA	59000		2
3_3_22.9_163.5	T14p21_CL	10250	3	3	3	164	23	163504942	22934455	3q26.1	3p24.3	no_gene	NA	no_gene	NA	AAATTTTAGCAAATAATATAAACAGATAACTCACTCAAAAAGATGCACAAGGGAAATATAAGCATCTGAAAAGATAATCAACATCTGTCTTTGTCAAGAAA	TACACATATACACATATATACACATATACACATATACACATATATACATCTGTCTCTTATACACATCTAGAAGTGTATAAGAGACAGAGTCAGAACACAAT	2751	3803	0	0	1	1	NA	0	0	0	2	1		intRA	140570000		2
3_3_175.1_175.1	T33p44_CL	10257	3	3	3	175	-175	175059638	175100787	3q26.31	3q26.31	NAALADL2	+	NAALADL2	+	GCTTTCTTTGATTCATTCTGGGCAAGCCATTCTTCCATTAACCTCTTTGCTGCTTCACTTTCCTCCTCCTTATCAGATCCAAGGAGATCAATGTCATCATC	CTAAAACATCTACCTCTTTTTCTGCAATTTTTTTTTTTTTTTTTTTTTTTGGGGCAAGTCTCTCCCTTTTCTCTTGGCCGGGGGCAAAGTGTGTCCACTTC	700	4150	1	0	1	1	NA	0	0	3	0	0		intRA	41000		1
3_3_175.1_175.1	T33p44_CL	10257	3	3	3	-175	175	175100787	175059638	3q26.31	3q26.31	NAALADL2	+	NAALADL2	+	CTAAAACATCTACCTCTTTTTCTGCAATTTTTTTTTTTTTTTTTTTTTTTGGGGCAAGTCTCTCCCTTTTCTCTTGGCCGGGGGCAAAGTGTGTCCACTTC	GCTTTCTTTGATTCATTCTGGGCAAGCCATTCTTCCATTAACCTCTTTGCTGCTTCACTTTCCTCCTCCTTATCAGATCCAAGGAGATCAATGTCATCATC	700	4150	0	1	1	1	NA	0	0	3	0	0		intRA	41000		2
3_3_175.2_175.5	T25p19_CL	10253	4	3	3	175	-176	175211069	175514628	3q26.31	3q26.31	NAALADL2	+	NAALADL2	+	TGCCACAGACTCTGTGTGCTTGTGTGGCCCATATTTCCTGTCTCTTATACACATCTAGATGTGTATAAGAGACAGCTATTCAAGTTCCTGTTCCCCAAGAG	GGATAGAAATCCCTTAATTAGGCCAAAGGATTAGAACTTTGAAATGGAGCAGTTTATTTCAGTAAAGCTTTTGGGATGAGAGAAGGTGGGGGCATTGCTTC	1487	2838	0	0	1	1	NA	0	0	4	0	0		intRA	304000		1
17_17_51.4_51.5	T25p30_CL	10254	29	17	17	51	-51	51415827	51479927	17q21.33	17q21.33	no_gene	NA	no_gene	NA	AATGTTCGTAATTGGTGCTCCTGAAAAAGTTGGTTTTAAATTATTTGGACAGCATGTGGTAAAATTCTCACTTTTCCTACTCAGTATTCATTCTCTCTTTT	ATTTAATTTATTTTTTATAAATTTTTTTTGATAGAGTCAGGGTCTTGCTATAGTGCCCAGGCTGGTCTTGTACTCCTGGCCTCAAGCGATCCTCCTGCTCT	5215	7052	0	0	1	1	NA	0	1	28	0	0		intRA	64000		1
17_17_51.4_51.5	T33p30_CL	10256	35	17	17	51	-51	51415994	51484968	17q21.33	17q21.33	no_gene	NA	no_gene	NA	CAATGTATAGTTGGAGTCCCAATTCATGTTTGAAATGTTTGAATGATAGCCAAGAATTTTCCAAAAGTGATTAAAATTATCAACCTCCAGATTCAGGAGGC	AAGAAAAAGTAAATTAAAATAAATAGAAAACACAAAGTAAGATGGCAGAAACCCAGTCCACTTATATCACTGTCTCTTATACACATCTAGATGTGTATAAG	2870	4617	0	0	1	1	NA	0.029	0	34	1	0		intRA	69000		1
17_17_51.4_51.5	T14p45_CL	10252	15	17	17	51	-51	51415998	51484633	17q21.33	17q21.33	no_gene	NA	no_gene	NA	AAAATTCAACAACCCTTCATGCTAAAAACTCTCAATAAATTAGGTATTGATGGGATGTATTTCAAAATAATAAGAGCTGTCTATGACAAACCCACAGTCAA	AAAAGTAAATTAAAATAAATAGAAAACACAAAGTAAGATGGCAGAAACCCAGTCCACTTATATCAACAACAGTAAATGTGAACGAATTAAACTCACCAGCT	4040	6029	0	0	1	1	NA	0	1	14	0	0		intRA	69000		1
17_17_51.4_51.5	T25p37_CL	10255	22	17	17	51	-51	51416617	51481448	17q21.33	17q21.33	no_gene	NA	no_gene	NA	TTGTATTTTTAGTAGAGAGGGGGATTCACCATGTTGGCCAGGCTGGTCTCAAACTTCTAACTTCAAGTGATCCGCCCACCTCAGCCTCCCAAAGTGCTGGG	AACAAGAAACCACCCACACACCCTGGCAGTCCACAGAGGTTAAGCAGGGAAACTAGAATTATAACTTCAGCTGTCAGGATGAGCTGGTGTTTCCCTTTCCC	6710	7235	0	0	1	1	NA	0	0	22	0	0		intRA	65000		1
4_4_95.4_97.1	LNCAP_CL	10049	22	4	4	-97	-95	97077445	95387120	4q22.3	4q22.3	no_gene	NA	UNC5C	-	GCTGCAGTGAGCTGTGACCACACCACTGTACTCCAGCCTGGGTGAGAGAGTGAGAACTTGTCTCAAAAAAAAATAAAAAGAGAGAGAGAGTGAGATAGAG	GTCCCAGCACCTCTAAACTCACCATTTTTTCTGGGCTACACTAATTAATTCAGAGATGGGGAGAAATGGTGCCCTATTTCTTTTTCTTTCTGTCTCTCTA	2819	4146	0	0	1	1	NA	0	0	0	2	20		intRA	1690000		2
17_17_51.4_51.5	T14p31_CL	10251	22	17	17	51	-51	51417076	51478892	17q21.33	17q21.33	no_gene	NA	no_gene	NA	AGTACTTCCTACTTTTCACCTTTTCTGAGAGACTGGGTTCCCTCAGAAGTCTCAGGGAAATGAGGTCATCCTGATTACTGTCTCTTATACACATCTAGATG	AATATCGGTAATGACCCCAGCTTTCCTCAGACTCTCCCTTTGAGGTCTAATGGCAGGTGTAAATAACATCTCTGCCCTGAAACTGGTATTGAGTGTGCTGG	5965	8126	0	0	1	1	NA	0	0	22	0	0		intRA	62000		1
17_17_51.4_51.5	T25p19_CL	10253	17	17	17	51	-51	51418652	51477474	17q21.33	17q21.33	no_gene	NA	no_gene	NA	CAAATTGCAAAGAAAAATAAAAGGAGACATAATATTTTCTCTTTGGTGATCTTCATAAGGTGTGAAAATGATTCTCTTTGGGATACATGATTTATGAAGTT	GTTGAGAACTATTGTGGAAATAGACAAGAGTCATTGAAGAGTTTTAAGTGGTAATGCTGCTGAATCTGTGGTTTAGATAACTCTCTCTGGAGTTAAGTGTA	6102	9404	0	0	1	1	NA	0	0	17	0	0		intRA	59000		1
17_17_7.3_43.9	LNCAP_CL	10049	30	17	17	7	-44	7315071	43895993	17p13.1	17q21.31	NEURL4	-	MPP2	-	TGGCTATGGCTGGCCCTGGCATGGGATGTGGAGGACCACGTCCCACTGGAGTGGGGATTGCTGCTGCAGGGGACACCATGTCCTTGGGTTGTAGCCTATT	GGGCCGTGGGCGCCCGGCTGTCTCTGACTGCCAGACCTCAGAGTAGCTGGGACTACAGGTGCATGCCCCTACTCCCAGCTTCTTGTCTTTATCTTTAGTA	2442	4098	0	0	1	1	NA	0	2	28	0	0	fusion	intRA	36581000		1
17_17_7.3_43.9	T14p21_CL	10250	38	17	17	7	-44	7314917	43895797	17p13.1	17q21.31	NEURL4	-	MPP2	-	AGAAAACTGAGCAGATTGGAGGAGATTGGAGAAAGGCAGGGTGCTTTTCATTCAGCAATCGAAGATCCTACTCATTTACTAAAGATAAAGACAAGAAGCTG	CATTCTGGGCCGTGCGTCCCCCTGCTATGGCCCCGGCTCACCCTGCCGCTTGCGCTCCCGCTCCATCATAATGTGCCGGTGCAGCGCCCTGGCCCTGTCTC	5208	6984	0	0	1	1	NA	0	2	36	0	0	fusion	intRA	36581000		1
17_17_7.3_43.9	T33p30_CL	10256	23	17	17	7	-44	7314933	43896857	17p13.1	17q21.31	NEURL4	-	MPP2	-	TCCCCCTGGTATGGCCCNGGCTCACCCTGCCGCTTGCGCTCCCGCTCCATCATAATGTGCCGGTGCAGCGCCCTGGCCATGGCGTTGGAAAGCTTGGGGCG	CCAGGGAGTGTGGAAGGATGCCCCCTCTCCTGAGGGGGGGAGGTGGGGATGGTGCCCATGGCTGCGTTGGAGGCAAGGCTGGGAGCTGTGGGAAATCAGAC	3459	4027	0	0	1	1	NA	0	1	22	0	0	fusion	intRA	36582000		1
17_17_7.3_43.9	T25p19_CL	10253	17	17	17	7	-44	7315005	43893749	17p13.1	17q21.31	NEURL4	-	MPP2	-	GGTGTGGTGTTCTGATACAGCAGTCCCCAACCTTTTTGGCACAAGGGACCAGTTTTGTGGAGGCCAATTTTTCACCGGTTAAGGGGGGGGGGGGGGTTTTT	CTGGCCATGGCGTTGGAAAGCTTGGGGCGCTCCAGGAGTGCGGGCATGGTGCTGCCGTGGGCGCTCGGGCCGTGGGCGCCCGGCTGTCTCTGACTGCCAGA	5496	6604	0	0	1	1	NA	0	0	17	0	0	fusion	intRA	36579000		1
17_17_7.3_43.9	T25p37_CL	10255	23	17	17	7	-44	7315300	43896164	17p13.1	17q21.31	NEURL4	-	MPP2	-	CCAGCCAGCGCGGACGACTGCCCTTCCTACCCGCCTTCTCTGCGCTTTCTCAGCGGCTCCGACGCGCCCTGGCCCCTGCGTCACATCCGGCGGCCCGGCCG	CATGTAGGGCTATGGCAGGCGTCAGGGAGGGGAGAAGACTGAGGCAGTCCCCAGGGTTTTCAGTGCATGGTGGTGGAGGTGACCAGGAAGTCGGCAATGAC	3812	4205	0	0	1	1	NA	0	0	23	0	0	fusion	intRA	36581000		1
17_17_7.3_43.9	T25p30_CL	10254	14	17	17	7	-44	7315490	43897099	17p13.1	17q21.31	NEURL4	-	MPP2	-	AGGCTTTACATTATTTAAGCAGGGATATGATGGCCAAATGTGGGTGTTTTGGCAGCCATGTGGAGGACTGTTGGGGGGTTATATCTGAAGTTGGAGCTGTC	GTCGCCGGGAACGTGAGCGACGACGGCTGCAGACTGGCCTTGGCATCCTCAGCTCTCTTTAATTTCGCGGGCCCACCTGGTGGCACCCCAGGGGACGCGGG	3118	3876	0	0	1	1	NA	0.077	0	13	0	1	fusion	intRA	36582000		1
17_17_7.3_43.9	T14p45_CL	10252	24	17	17	7	-44	7315674	43896339	17p13.1	17q21.31	NEURL4	-	MPP2	-	AAGACCAAGGTCAGAGGAAGGGAGGTAGGAGGTGAAAGTTTTCCAAGGAGGACAGTTCTAGGGATGCCATGATAATGTAGGGTGGGGCTGCAGTGGACAGG	AACAACTGTACAGAGGCCCCCATCTTCCGTGCGCCCACCCTTCCCCACTCCCGCCCGGTGGCCCCGGAAAAAGCAGCTTCATGTGGGCACAGGGAGAGACC	4043	8350	0	0	1	1	NA	0.043	0	23	0	1	fusion	intRA	36581000		1
17_17_7.3_43.9	T14p31_CL	10251	22	17	17	7	-44	7317014	43893980	17p13.1	17q21.31	NEURL4	-	MPP2	-	AGGCTGGTCTTGAACTCCTGACCTCATGATTCGCCTGCCTCAGCCTCCCCAAGTGCTGGGATTACAGGCGTGAGCCACCATGCCTGGCCATTACGTGTGCT	TTTTTGCCCACTAGAAGAGTATATAAGTAGTATTTGTTCAATGAATGAAGAAAGGGCTGAGTTGGAGCTGTCTCTTATACACATCTAGATGTGTATAAGAG	6419	9778	0	0	1	1	NA	0.1	2	18	1	1	fusion	intRA	36577000		1
17_17_7.3_43.9	T33p44_CL	10257	18	17	17	7	-44	7317525	43893520	17p13.1	17q21.31	NEURL4	-	MPP2	-	CTGATCTGACAGGAGGTNGAGCTCAGGCAGTAATGCTTGCTCACCTCCTGCTGTTCACCTACTTCCTAACAGGCCACGGATCACTACTGGTCCTGTCTCTT	ATGTGCCACTTCTTGGTTAGTGTCCCAGCCTCCAGGCGGGGATTCACTCTAGGAGGTGGACAAGCGGGGCAGATACAACGAAGGCCACTGAATCCCCAGTG	6193	6817	0	0	1	1	NA	0	1	17	0	0	fusion	intRA	36576000		1
17_17_7.3_44.7	LNCAP_CL	10049	26	17	17	-7	45	7287486	44681832	17p13.1	17q21.31	YBX2	-	CCDC43	-	CTAATCCAATATCACTCCGCATATCCACAAAGGGCCATAGATTACTGCCATTTTAGAGGGGCAGGAAAGTATGTGCCCATGTGTGGCAAGATGGAAGGAC	AACCATCGGGGTAGAGCCCCAAGCCTAGAGGCGGGAGCCTGCCGTCCTTCCATCTTGCCACACATGGGCACATACTTTCCTGCCCCTCTAAAATGGCAGG	2743	3168	0	0	1	1	NA	0	24	2	0	0	fusion	intRA	37394000		1
17_17_7.3_44.7	T25p19_CL	10253	23	17	17	-7	45	7284177	44683324	17p13.1	17q21.31	YBX2	-	CCDC43	-	CGAGACCAGCCTGGTCAACATGGTGAAATCCCCATCTCTACTAAAAACACAAAAATTAGCCAGGCATGGTGACATGAGCCTGTAGTCCCAGCTATTCACGA	GTGAGGCCCAGGAGCAGTGGCCACAGGCTGGCAGTGCCCAGGAGGGACTCCAAGCCCAGCACCTGTGGGAGAAGGTTGGGAAAGAAGGCAGGTCACTCAGC	6081	6280	0	0	1	1	NA	0	22	1	0	0	fusion	intRA	37399000		1
17_17_7.3_44.7	T14p31_CL	10251	30	17	17	-7	45	7284812	44682359	17p13.1	17q21.31	YBX2	-	CCDC43	-	CCACACCAGCTCCTATGGTGGCATAGGCAGGCTGGCCTACCCCTGCTGTCTCGAAGATGCTGGTCGAATAATAGAAAACCTAGAGGTGGGGGAGAAGAAGA	ACTTGTTTTATATACTGAAGTTCTGCTGCCTTAAAAAAAAAAAAAAAAAGGGTGAAAAGACCTGCATTAAAACCCAAAAAAAACAAGGCTTCGAAACCTCA	5714	8083	0	0	1	1	NA	0.034	27	2	1	0	fusion	intRA	37398000		1
17_17_7.3_44.7	T33p44_CL	10257	19	17	17	-7	45	7284914	44681536	17p13.1	17q21.31	YBX2	-	CCDC43	-	TCACCCAAAAATACCCAGGTTCTAGTCCTGGTTTTGCCACTAATCTTCTGAATGCCTCTGATCACCCATTCATCTGTTGGTGTCTCAGTTTCCTTATTGAC	AACCAAGAGCAGGACCTCCGGGACACCCAGGGAGGTGAAGCCAGTGGCTCTGGGCATTCCAGAGGGGAGCAGTTACCGAGACCCAGGTGAAGACCGTGGTG	5663	7415	0	0	1	1	NA	0	19	0	0	0	fusion	intRA	37397000		1
17_17_7.3_44.7	T14p21_CL	10250	36	17	17	-7	45	7284945	44682067	17p13.1	17q21.31	YBX2	-	CCDC43	-	TGACACCATCCTTGGCTTTACTACGATTTGTGCCTGCTTCTCAATTAGGGTGGCAATGGCCTGTACTTCATCTGTCTCTTATACACATCTAGATGTGTATA	GGGAAGTAGGAGGGGCCGCGTGGGTGAGGGCAACCAAGAGCAGGACCTCCGGGACACCCAGGGAGGTGAAGCCAGTGGCTCGGGCCCTTCCAGAGGGGAGC	3865	5687	0	0	1	1	NA	0	35	1	0	0	fusion	intRA	37397000		1
7_7_70.9_70.9	LNCAP_CL	10049	21	7	7	-71	71	70896186	70855086	7q11.22	7q11.22	no_gene	NA	no_gene	NA	ATCAGTTCATTTCTCTACCTTGTAGGGTTTGTACTGCTCCAAAACAACTGCAACAGTAACATCAAAGATCACTCATCACAGATGAGCAAATAGCACCGTG	AAAAGCACATGATAGATCCTCCACATAAATTATGAAACATGGCACGGTGCTATTTGCTCATCTGTGATGAGTGATCTTTGATGTTACTGTTGCAGTTGTT	3149	3603	0	0	1	1	NA	0	3	18	0	0		intRA	41000		2
3_3_175.4_175.5	T33p44_CL	10257	26	3	3	175	175	175465385	175388104	3q26.31	3q26.31	NAALADL2	+	NAALADL2	+	AGACATTTATGGGAGATAAGTGAATAAATTCTTGGGTTTTTAACATTTGCAGACACACTCTCACACCTGTCTCTTATACACATCTAGATGTGTATAAGAGA	TCTCCTATCCTCCCAGAAAGTCAAGAATCAGTGCAATATATGAGTTGATTAGTAAGTGTATGATGAAGACATTGAGAATTCAGAAGAGTCTGGTCATTTTT	6892	7767	0	0	1	1	NA	0.04	0	1	24	1		intRA	77000		2
3_3_175.4_175.5	T25p37_CL	10255	41	3	3	175	175	175465451	175387360	3q26.31	3q26.31	NAALADL2	+	NAALADL2	+	TATGTATACCATGAATTAAATCTTTTTTTTTTTTTTTTTTGGTTTGGATGTGTATTTTAACCGGGGGGGGGTTTGGGGTCCCAGGCTTTGGCTCTTTTCTT	CTTCTATAAAGAGAAAATTCTCCTGTGGTACAATTGGTCTAGGATCTGTCTCTTATACACATCTAGATGTGTATAAGAGACAGGCTCAACACAAAGTAGGA	5254	7690	0	0	1	1	NA	0	0	0	41	0		intRA	78000		2
3_3_175.4_175.5	T25p19_CL	10253	45	3	3	175	175	175465705	175387826	3q26.31	3q26.31	NAALADL2	+	NAALADL2	+	CGTGATCCACCTGTCTCGGCCTCCCAAAATACCGGGATTACAGGCGTGAGCCACCGCCCATTAATTAAACCTTAATAAAATGTTGGCAGATCAAATCCCTT	GATCTATTCCAAACACTACAACTAATCATAAAGAATATTCTCAACTCTATGAAGAAAGTATTATTATTACCATTTTACATTTGAAGATATCTAATCTTCTT	6741	10032	0	0	1	1	NA	0	0	0	44	1		intRA	78000		2
3_3_175.4_175.5	T14p45_CL	10252	37	3	3	175	175	175465842	175387285	3q26.31	3q26.31	NAALADL2	+	NAALADL2	+	CTGTGGCATTTCTTGTAAGGTAGCTTTCTGGTGTTATAAGTCAAAGGGTGATTCATTTATTCCACCCATGTGTAAGACCTACTTTGTGTTGAGCATTGTTC	CAGTATTTCATAAGAGTATTACAAAATTAAAGTGTTTTATTTTTATCATTCCTTCTTCATGTATTAGCTAGAATACTTCTATAAAGAGAAAATTCTCCTGT	6079	12571	0	0	1	1	NA	0.028	1	0	35	1		intRA	79000		2
3_3_175.4_175.5	T33p30_CL	10256	50	3	3	175	175	175465912	175386677	3q26.31	3q26.31	NAALADL2	+	NAALADL2	+	AATTGCCCACCATTCTGGTTAGAATAATGAAGTGTTGTGTTGTCTGTGCCTTCCAGCTCTGTTCTGCCTGAGATGTGAGTCATTCCTTTGTCTAGCACGTC	TGTAAGACCTACTTTGTNTTGAGCATTGTTCAAAGTGGCTTACAAACAGTAACTCCTAAAACTCAGAACAACTAAATGGAGATGTACTATTTGTTTTCCTA	5606	6636	0	0	1	1	NA	0.02	0	1	48	1		intRA	79000		2
3_3_175.4_175.5	T14p31_CL	10251	53	3	3	175	175	175466008	175386579	3q26.31	3q26.31	NAALADL2	+	NAALADL2	+	TCCTACCTTAGAGATGAAAATACTAAGGCATCGAAAGTTGAAATAAGCTTTCCAAGGTCACACAACTAGTGACTTGCACCTGTCTCTTATACACATCTAGA	CTTATCCCCAGTATTGCTTTCTGCAATTTCAGAACAGATCAATGGCAGTCCAAAAAATATTAAATAAAAAATTCTGGAAATAAACTTCATAAATTTCAAAT	9392	10129	0	0	1	1	NA	0.019	1	0	52	0		intRA	79000		2
3_3_175.4_175.5	T14p21_CL	10250	48	3	3	175	175	175466181	175386711	3q26.31	3q26.31	NAALADL2	+	NAALADL2	+	TTGTGTTGTCTGTGCCTTCCAGCTCTGTTCTGCCTGGGGTATGAGTAACTCCTTTGTCTATCACGGCATATTCTACTTGTATTTTTGTCACTCGGTATGCA	GAAAAATTTTTGCACAGATGTATGAAGATACTTGCTCAGATAAATTCAGATATGTTATTATTACCAATAACATTCGCTGACAAGAAAATCAGAGGAAACTC	5918	5936	0	0	1	1	NA	0	0	0	47	1		intRA	79000		2
3_3_175.4_175.5	T25p30_CL	10254	30	3	3	175	175	175466348	175386909	3q26.31	3q26.31	NAALADL2	+	NAALADL2	+	GTGTTAGGAAGGCTCTCCTAGTAGTGTATCTAATACATTTTGAATGATTGCATTAAATAAAATATGTAAAAGGCAACTTTTACAACAGTTGAATGACTTTT	CTGACAATTTGGATATGCCAAAGAGAAGCCATAAAGTGCTTCCTTAAAGTGAAAAGGTGAAAATTCTCCAATTAATAAAGAAAGAAAAAAACTTATTCTAA	6105	6472	0	0	1	1	NA	0	0	0	28	2		intRA	79000		2
17_17_7.3_44.7	T14p45_CL	10252	34	17	17	-7	45	7285535	44681689	17p13.1	17q21.31	YBX2	-	CCDC43	-	TATTATACAAATATAAAGAATTACAGCTATATTGTATTTTCTGAAAGCATAATATAAATGGACTATTAAGACATTATTTGTTTTACACCAAAGTTTTCAGG	AGAGAAGTGAAACCTAACCCCCTCCGCAGCAGCTTGTAGGGGGCCTGCTGTCCCGGGTTAGAGCAGGCCCTTGACTGGCATTCTGCTGGCTATCCCAAGTG	5168	7321	0	0	1	1	NA	0.03	32	1	1	0	fusion	intRA	37396000		1
17_17_7.3_44.7	T33p30_CL	10256	20	17	17	-7	45	7285959	44681622	17p13.1	17q21.31	YBX2	-	CCDC43	-	TGCTTTGATTCTGTGGAGCAGGTGGTCCACCAAACTGACCCAAAGACCCATGGTCTGTGGCTGGAGGAGTCCCTGACGGGGAAGCAGGTGGGCTAGCTGTG	AGTTTCCTTATTGACTGGGAAAGAACATAAAGATGGATTATACTTTATACTACACCTGTCTCTTATACACATCTAGATGTGTATAAGAGACAGCATGGGTT	4584	4670	0	0	1	1	NA	0	19	1	0	0	fusion	intRA	37396000		1
17_17_7.3_44.7	T25p37_CL	10255	24	17	17	-7	45	7287242	44681759	17p13.1	17q21.31	YBX2	-	CCDC43	-	GACCATTCTGGCTAACATGGTGAAACCGCGTATATACTAAAAATACAAAATAAATTAGCCAGGTGTGGTGGCATGCGCCTGTAGTCCCAGCTACTCCGGAG	ACATTATTTGTTTTACACCAAAGTTTTCAGGAATATAATGATTATGTGTTGAAAAATATAAGTCCAGTATCAACTGTCTCTTATACACATCTAGATGTGTA	4472	5373	0	0	1	1	NA	0	24	0	0	0	fusion	intRA	37395000		1
17_17_7.3_44.7	T25p30_CL	10254	22	17	17	-7	45	7287814	44681633	17p13.1	17q21.31	YBX2	-	CCDC43	-	AGGCAGGACAGAGGGAGGAAGAGGGGTGAAGAGTTATGGTCCCTGTCTCAGCCCATCCTCAAGTACCTCCACAATAGGATGCTTGTCTTCAGCAGTGACTT	TGACTGGGAAAGAACATAAAGATGGATTATACTTTATACTACACTGTATAGAAAAGTATTATACAAATATAAAGAATTACAGCTATATTGTATTTTCTGAA	4645	5022	0	0	1	1	NA	0.1	19	1	0	2	fusion	intRA	37394000		1
17_17_7.3_44.7	T25p30_CL	10254	25	17	17	-7	-45	7342092	44747999	17p13.1	17q21.31	ACAP1	+	DBF4B	+	GTCATGGACAGCAGCCCAGCCCTGCTGTGGCCTGGAACCTGCAGACCCCAGGCCAGCCCTCCTCTTCCACAGCATCACCTCCTCATCCCAGACCCCTTCCC	GGCTATTCCATTTCATGACTTCACAGAGGAGGCTGTGCCCTTTGGCAGCTGAAGAAAGCAGCGCAGTGCCTGGCCTGTCTCTTATACACATCTAGATGTGT	6759	7815	0	0	1	1	NA	0	0	0	0	25		intRA	37406000		1
3_3_175.4_175.5	T14p31_CL	10251	52	3	3	176	-175	175509944	175435414	3q26.31	3q26.31	NAALADL2	+	NAALADL2	+	TGATACATCCCACTTTTTTTAGCATTCGGTATGTCTCCTAAAGCTATCCCTCCCACCTCCCCCCACCCCACAACAGTCCCCAGTGTGATGTTCCTCTTCCT	GTTAAAATGTTTTGATTAATGTGTAGTTAAGCAGGTGTTAAACTAGATTTTGGCCATTATACAAGACATAAGCATGGTACTTAATTATATGTTAGTTGAAA	6036	6485	0	0	1	1	NA	0	51	1	0	0		intRA	75000		2
3_3_175.4_175.5	T14p45_CL	10252	30	3	3	176	-175	175510086	175437084	3q26.31	3q26.31	NAALADL2	+	NAALADL2	+	AGAATATGCGGTGTTTGGTTTTTTTTTCTTGCGATAGTTTACTGAGAATGATGATGAGGCCAGCAAGGAGAAGTGTGCGAGCCGAGGGAAAGGGGAAGCCC	CACTCAGAAATAACGCCACATACCTACAACTATCTGATCTTTGACAAACCTGAGAAAAACAAGCAATGGGGAAAGGATTCCCTATTTAATAAATGGTGCTG	3870	4795	0	0	1	1	NA	0.034	29	0	0	1		intRA	73000		2
3_3_175.4_175.5	T33p44_CL	10257	23	3	3	176	-175	175510196	175438365	3q26.31	3q26.31	NAALADL2	+	NAALADL2	+	TTTCTCCANANGNCTGCNACNTTGACNGAAATCANNNNNTNNNNTAACTGGCACAAANGTTTTTTCATTTTTATTTTANNNCACTAAATTTACAATTATTT	CCATCAGATCTCATGAGNACTCACTCACTATCATGAGCTCACTCACTGTATGGGCTGTCTCTTNNACACATCTAGATGTGTATAAGAGACAGAATTAATTC	2948	3618	0	0	1	1	NA	0.045	22	0	1	0		intRA	72000		2
3_3_175.4_175.5	T14p21_CL	10250	43	3	3	176	-175	175510209	175435247	3q26.31	3q26.31	NAALADL2	+	NAALADL2	+	TGAGAACTCACTCACTATCATGAGCTCACTCACTGTATGGGGGAAACTGCCCCCATGATTCAATTACCTCCCACCAGCTCTCTCCTACGATATACAGGGAT	TTTAAATGGTTTCTATTGCTTTAGTACATATTGATATAGTCCTGTCTCTTATACACATCTAGATGTGTATAAGAGACAGCTCTGAGTGTCTCCCAATAACA	5644	6635	0	0	1	1	NA	0	43	0	0	0		intRA	75000		2
3_3_175.4_175.5	T33p30_CL	10256	51	3	3	176	-175	175510438	175437842	3q26.31	3q26.31	NAALADL2	+	NAALADL2	+	AGTAAATATCATAATGCTTTAATACTTAACTAATGTGTCATAACAACAGTTATATTTATATTTACATTAAAGGGAGTGGAAAGCAATATTCCCATTTGTAA	TTTGTCATGATTAGTCTGTCAGCAATGACACCATGATTAGATCTGCAAGTCTCCTAAAAAGAATATTACCACCTGCTGGTTCAGTTGTACCAACTGTTTGG	6515	10468	0	0	2	1	NA	0	50	1	0	0		intRA	73000		2
3_3_175.4_175.5	T25p30_CL	10254	26	3	3	176	-175	175510946	175433872	3q26.31	3q26.31	NAALADL2	+	NAALADL2	+	GTTATTTGTTACTATGGTGATGATGTTATCGGTCCTCTCTATAAAAGAGGTACTGGACTGGTAGCCTAGATAGAATATCTCTCTCAACAATTAATTTAAGA	AGAAAAAATATTGGTATTCTAAAACACTTGCCATGGGAAAAATTCCCTTGGTTAATGAGACACAGATTCATCATTTCATCATTGAAAAGTGTCTCTACAGA	4452	8290	0	0	1	1	NA	0	26	0	0	0		intRA	77000		2
3_3_175.4_175.5	T25p19_CL	10253	34	3	3	176	-175	175511914	175434577	3q26.31	3q26.31	NAALADL2	+	NAALADL2	+	AATCAATAGTCCTGTCTACTAATTGGCTTAAGAAACAGGTTCCTAGGCTGGGCATGGTGCCTAATGCCTGTAATTCCAGCAATTTGGGAGGCGGAGGCAGA	ATAGCAAATAAACTATGAATGTGTTTTGTTCTTGTTGTTGTTATAAAAGTATGCAACCATTAATTCTTCATACCAGATCATAAGCACACATTATTTTATGA	6020	7306	0	0	1	1	NA	0.03	33	0	1	0		intRA	77000		2
3_3_175.4_175.5	T25p37_CL	10255	24	3	3	176	-175	175511946	175431173	3q26.31	3q26.31	NAALADL2	+	NAALADL2	+	AAACAGGTTCCTAGGCTGGGCATGGAGCCTAATGCCGGTAATTCCAGCAATTTGGGAAGCTGAGGTAGAGGATCGCTTTGAGGCAGTGAGTTACAGCCCAG	TTGACATTTCTGCAGTATGCCCAACTCGTGAAGTGTACAGAGATACACCTGTCTCTTATACACATCTAGATGTGTATAAGAGACAGGATATCATTGCACAT	6116	10710	0	0	1	1	NA	0	24	0	0	0		intRA	81000		2
3_3_175.2_175.5	T25p19_CL	10253	4	3	3	-176	175	175514628	175211069	3q26.31	3q26.31	NAALADL2	+	NAALADL2	+	GGATAGAAATCCCTTAATTAGGCCAAAGGATTAGAACTTTGAAATGGAGCAGTTTATTTCAGTAAAGCTTTTGGGATGAGAGAAGGTGGGGGCATTGCTTC	TGCCACAGACTCTGTGTGCTTGTGTGGCCCATATTTCCTGTCTCTTATACACATCTAGATGTGTATAAGAGACAGCTATTCAAGTTCCTGTTCCCCAAGAG	1487	2838	0	0	1	1	NA	0	0	4	0	0		intRA	304000		2
3_3_175.5_175.5	T14p31_CL	10251	51	3	3	-176	-175	175537101	175484451	3q26.31	3q26.31	NAALADL2	+	NAALADL2	+	TTAAAACATAATTTATTTTCTTTATTAAAGAAAGTGAGTTGACTTATGTTATTTTCTTAGAATTAATGGCAACAGTAAATGACTATATAGCATACTTAGTT	AGACAAATCTGGTCTTACTTTGCCAACAACCTTTATATCCTTGAACAAGTTATATATTTTCTCTGAGCCTCAGTTTCTTCTTCTCTAAAAGGATAATAATA	6777	8683	0	0	1	1	NA	0	0	0	0	51		intRA	53000		2
3_3_175.5_175.5	T33p44_CL	10257	11	3	3	-176	-175	175537723	175485869	3q26.31	3q26.31	NAALADL2	+	NAALADL2	+	CAGCCCATCTACTGGTCCACAGATAGCTGTCACTTCATTGTATCCTCACATGGCAGAGAACAAAGAGGAAAAGCAAGTTCTTTCCTGTCTCTTCTTCTAAG	ATGCTAGGCATATTTCTTCAAATTTATTTAGACATCAGTAAATAGAAAGCAAACTTGTTAAACTTTGATGATCTTTGCTAATCTCATCATTTATGCTGTGT	3590	7170	0	0	1	1	NA	0	0	0	0	11		intRA	52000		2
3_3_175.5_175.5	T14p21_CL	10250	47	3	3	-176	-175	175537826	175482510	3q26.31	3q26.31	NAALADL2	+	NAALADL2	+	AGAAGGGATCAACCTATCAGATGGAACCTACCAAATAGAAGGCTAACATGTCAGATGGCGAGTATTTAACTTTACCACTAGCATTGTCTTCCCAATTCTGT	TTTTTAGAAATCTGTGTGAATTGTGAACATGATGAGAAGATCTTTTGAGAAGATATTTCTGAACATATACAAATGATAACTTACACGCCATGATGAAAGAT	7512	10656	0	0	1	1	NA	0	0	0	0	47		intRA	55000		2
3_3_175.5_175.5	T25p30_CL	10254	42	3	3	-176	-175	175538911	175483708	3q26.31	3q26.31	NAALADL2	+	NAALADL2	+	ACTAATACTTATTTTCCCTCCAATTTTTCTCGGTGAAATGTCTGCACTGTTTTCAGTACCCAATGCCGAGACTTTTAATAACCCAAGCAACCATTAAATTA	TTTAGTTTATCTAATCCAATTAGAAAACTGTTACCTTTTGTAGAAAAATATGAACCATGAATTTTTCTGCCTGCTCTTGCCTTTTTGTATTGTGATTCTAT	7481	9221	0	0	1	1	NA	0.024	1	0	1	40		intRA	55000		2
3_3_175.4_175.7	T25p19_CL	10253	22	3	3	176	-175	175697857	175401775	3q26.31	3q26.31	NAALADL2	+	NAALADL2	+	CTTTTATGCTTACATGGAAGGAGCTTCACCGAAAAATAGCGATGTATTTCACTCCAGGTAAAATCAGTTGTGTCTCAGACTGAAAAATAGGTATACATATA	TATATATGTATGTATACATATATATGTGTATATATGTATGTATACATATATATGTGTATATATGTATGTATACATATATATGTGTATATATGTATGTACAC	6943	7836	0	0	3	1	NA	0	22	0	0	0		intRA	296000		2
3_3_175.4_175.7	T25p37_CL	10255	23	3	3	176	-175	175698321	175400330	3q26.31	3q26.31	NAALADL2	+	NAALADL2	+	GGACACAGACAAACATGGTCCTGGTTCTAGAGGAAGCTAAATGTGTTCACTTTTCCTGTGAGCTTTACACAGGAGTTTCTGCAACATAGAAGAGATCACAA	TTTATGTATGTGTATATATGTATGTGTATTTATGTATGTGTATATATGTATGTGTATTTATGTATGTATACATATGCTGTCTCTTATACACATCTAGATGT	4514	8586	0	0	1	1	NA	0	19	4	0	0		intRA	298000		2
3_3_175.4_175.7	T25p30_CL	10254	14	3	3	176	-175	175698827	175402984	3q26.31	3q26.31	NAALADL2	+	NAALADL2	+	CACACACACATCCCCAAACAAAATAAAACAAACAAAAAAATAAAGCTCAAACCAGAAACTGGCATGCGCGGTAACTCCAGAAGCATGAGTTCATTCGTTTT	ACTCAGATCCCATTTATTTGAACATTATTTCAAATACATACTATCCTACCTGTCTCTTATACACATCTAGATGTGTATAAGAGACTGCACCACAACAGCCT	6021	9043	0	0	2	1	NA	0	13	1	0	0		intRA	296000		2
17_17_7.3_44.8	LNCAP_CL	10049	17	17	17	-7	-45	7341067	44752799	17p13.1	17q21.31	ACAP1	+	DBF4B	+	AATAAGCTTTATGTAAGTTTAGGAGGGAGGCCTCACAGGCATGTGTGCCTGTGGGTAATATGTTATTTGTTGAGACAATGTGCCAAGCTCTGTGCCACAT	AAAAATAAACAAATAAATAAAATCTATAGTATTTACTGCTAGGAGTTGTCCCATTCTGTGCTCACTGCACGTTCCCTCATAAATATTAATCCATCATCTA	2819	4014	0	0	1	1	NA	0	0	0	0	17		intRA	37412000		1
17_17_7.3_44.8	T14p45_CL	10252	53	17	17	-7	-45	7335000	44753116	17p13.1	17q21.31	ACAP1	+	DBF4B	+	GTCCAAGTGGCCCCTCTTTTAATCTCTGAAGCTCTCAGGCTTCACCAAGGGAGGAGTTGGGGGCACCTGGGGCACCAGGATCCCAGGCACACTCATCCTTT	AAGAATTGGAGGGCTGGGAGATGGGAGCTTGCCAAGAGACAGCCCCAGGGCTGTCTCTTATACACATCTAGATGTGTATAAGAGACAGCCCAAGGGCCCTC	5385	7665	0	0	1	1	NA	0.039	0	2	1	50		intRA	37418000		1
3_3_175.7_176	T33p44_CL	10257	5	3	3	176	-176	175709440	176026571	3q26.31	3q26.32	NAALADL2	+	no_gene	NA	AGATCTTTGTTTAAAAAGTATACTTTGTTTACAAAGTATAAAATAGTAAGTTTAATTCTTGACCCATTCCATTGGTAGCGCCTGTGAAGACCTCAGCCCCC	TTATGAGAAAATAGAATGTACAAGTTTTTGCAAATATACTTTAGATTAATTAAAAATAGTCCAGAGATGTGTATAAGAGACAGCACTTAGACCTGTACTCA	1668	4146	0	0	1	1	NA	0	1	4	0	0		intRA	317000		1
17_17_7.3_44.8	T25p37_CL	10255	31	17	17	-7	-45	7335553	44753673	17p13.1	17q21.31	ACAP1	+	DBF4B	+	CCACTCCGCCCCCAACCAGCCCCATTTTCCATTGTTTGCTTTCCTTTTCTTGAGTCCATTGAAGTCCCAGGGTTTCATCTGGAGAGAAGAGTTTGAGTTCA	AGGCCTGGTGACCAGCCTTAAGTCCTGCAGCACAGACCATGCTAGTCAAGGGGGCAGGATTCAGGTCTCCAGGCTGGGGTCCCAATCCTGCCTCCCCCACA	5621	8322	0	0	1	1	NA	0	0	0	0	31		intRA	37418000		1
3_3_175.7_176	T14p45_CL	10252	17	3	3	-176	176	176022065	175709234	3q26.32	3q26.31	no_gene	NA	NAALADL2	+	ACTTTAAGTTTTAGGGTACATGTGCACAATGTGCAGGTTAGTTACATATGTATATATATGACATGCTGGTGCGCTGCACCCACTAACTCGTCATCTAGCAT	TGATTATTCTGCCTTCAGTTTGAATAGTTTCCATAGATAAACATATCATGCTATGTCTGTCTCTTATACACATCTAGATGTGTATAAGAGACAGGGGGACT	3439	6056	0	0	1	1	NA	0	0	17	0	0		intRA	313000		2
3_3_175.7_176	T33p30_CL	10256	21	3	3	-176	176	176022797	175709550	3q26.32	3q26.31	no_gene	NA	NAALADL2	+	AATTAAATCATATAAAGTGATTAAATTTTCAAATTAGACAATTTTTACAATATTGAGGATAGGACAGTTTTCCAACAATGATATCAAACCTAAAATACAAA	GTCCACCAGTTGCGTAGGCTTATATGAACCTAAAGAAAGCGTATTACGCTGGAAATAATAGACTTGGCAATCATTCTCTTTGCATATGATATTTGAAACTA	5311	8988	0	0	1	1	NA	0	0	21	0	0		intRA	313000		2
3_3_175.7_176	T14p31_CL	10251	20	3	3	-176	176	176024522	175709225	3q26.32	3q26.31	no_gene	NA	NAALADL2	+	TTTAGCTCGTGATTATTCTGCCTTCAGTTTGAATAGTTTCCATAGATAAACATATCATGCTATGTGTGTATGTCATTGGACTGACACCTCCTGTTTTATAC	TGGAAACTAAAAAAAAAAACAAAAACAAAAACAAATTGCACATGAAAATTAAAGAAGACCAGATGAATGGAGAGATATATTATGCTCCTGTCTCTTATACA	6159	6186	0	0	1	1	NA	0.053	1	18	0	1		intRA	315000		2
3_3_175.7_176	T33p44_CL	10257	5	3	3	-176	176	176026571	175709440	3q26.32	3q26.31	no_gene	NA	NAALADL2	+	TTATGAGAAAATAGAATGTACAAGTTTTTGCAAATATACTTTAGATTAATTAAAAATAGTCCAGAGATGTGTATAAGAGACAGCACTTAGACCTGTACTCA	AGATCTTTGTTTAAAAAGTATACTTTGTTTACAAAGTATAAAATAGTAAGTTTAATTCTTGACCCATTCCATTGGTAGCGCCTGTGAAGACCTCAGCCCCC	1668	4146	0	0	1	1	NA	0	1	4	0	0		intRA	317000		2
3_5_90.5_46.4	T25p37_CL	10255	3	3	5	-90	-46	90476241	46401064	3p11.1	5p11	no_gene	NA	no_gene	NA	AGACATAGGTATTGTCAGAAACTTCTTTGTGATGCGTGCGTTCCACTCACAGATTTCAACCTTCCTTTTGATAGCACAGTTTTGAAACACTCTTTTTGTAG	GGAGTTTCTGTGAATACTTCTGTATAGTTTTTATGTGAAGATATTACCGCTGTCTCTTATACACATCTAGATGTGTATAAGAGACAGATACTCCCGCTTCC	1873	1881	0	10	1	1	NA	0	0	0	1	2		intER	NA		1
3_5_174.2_75.3	T25p37_CL	10255	3	3	5	174	75	174214782	75334244	3q26.31	5q13.3	NLGN1	+	HMGCR	NA	CACTAATCGACACTCTGTATCTAGCTGCTCTGGTGGGGCCTTGGAGAACCTTTATGTCTAGCTCAGGGATTGTAAACACACCAATCAGCACCCTGTGTTTA	AGGGACCCAGCATTCCATAATCCTGCCCTGAGTTCCTTCTTCAAGGCCATCTTATTGTCCAAGATGCTGGTTCTTAGGACCTGTCTCTTATACACATCTAG	684	4493	0	1	1	1	NA	0	0	0	2	1		intER	NA		1
3_7_51.8_9.7	T33p30_CL	10256	3	3	7	-52	10	51838375	9665720	3p21.2	7p21.3	no_gene	NA	no_gene	NA	AGAAAGTGACATTCTTTACTGACCACAGGTCAGGAACCCTGTACAGGGACTGTGTAGATGCTGTCTCTTATACACATCTAGATGTGTATAAGAGACAGACT	TATAGGATACATATAACAACCTTGGATCAAGGGACCCACATTCTGGGAAAAGAAATGTGACCAATGGACACATGAGCACATTGGATCGAAGTGGTCCTACC	1039	6189	0	28	1	1	NA	0	2	1	0	0		intER	NA		1
17_17_7.3_44.8	T14p21_CL	10250	37	17	17	-7	-45	7336450	44752834	17p13.1	17q21.31	ACAP1	+	DBF4B	+	GTTACCAAGGGACACTGCCAGGTGGGAATTAGTGAGAATAAGCTTTATGTAAGTTTAGGAGGGAGGCCTCACAGGCATGTGTGCCTGTGGGTAATATGTTA	ACCCCACACTTCCAGGCAGTGCTGGGAGGGGCAGGGGCGGGGCCTGGGCGGAGGCTGTCTCTTATACACATCTAGATGTGTATAAGAGACAGCACTTGAAC	6074	6165	0	0	1	1	NA	0	0	0	0	37		intRA	37416000		1
17_17_7.3_44.8	T25p19_CL	10253	34	17	17	-7	-45	7339563	44752143	17p13.1	17q21.31	ACAP1	+	DBF4B	+	TATTTATTTAGAGACAGAGTCTTGGTCTGTCGCCCACGCCGGAGTGCAGTGGCACGATCTCGGCTCATTGCGACCTCCGCAGGCTGGAGTGTGGTGGCGTG	TATTGGAAAGGGTCCTGAAATCATCTCATCCAAGCCCCTTACTTAAAGACGAGGAAACTGAGGCCCGAGTAATAAAGGCATTTTTCTGAGGTCACAGTGAG	5095	5318	0	0	1	1	NA	0.03	0	1	0	33		intRA	37413000		1
3_8_130.2_12.6	T14p21_CL	10250	3	3	8	-130	13	130201901	12616763	3q22.1	8p23.1	no_gene	NA	LOC729732	-	TGAAAAGTTAAACAAAACTGATAAACCACTAGTGAGGCTAACCAAAAAAAAAAAAAGAAAAAAAAAGGAGCCCCAAATAAATACAATCAAAAATGAAAAAG	TGCTTTTTCTTGCCTTCCAACATGATTGTGAGGCTTCCCTGTCTCTTATACACATCTAGATGTGTATAAGAGACAGGTTAGGATATGCTTGTTCATAATAG	2894	4357	3	0	1	1	NA	0	3	0	0	0	truncation	intER	NA		1
3_10_91.5_40.4	T14p21_CL	10250	3	3	10	92	40	91540587	40429548	3q11.1	10q11.1	no_gene	NA	no_gene	NA	AAAAAGACTGTTTCAAAACCTGTCTCTTATACACATCTAGATGTGTATAAGAGACAGACACAAAGAAGTTACTGAGAATTCTTCTGTCTAGCGTTGTAAGA	CACACAGATTTGAACCTTCCTTTAGAGAGAGCAGATTTGAAACATTCTGTTCTTGGAATTTGCAAGTGCAGATTTCAAGCGCTTCTAGGCCTATGGCAGAA	627	6956	34	0	1	1	NA	0	0	0	3	0		intER	NA		1
3_10_152.8_55.1	T33p30_CL	10256	4	3	10	153	55	152797213	55144430	3q25.2	10q21.1	no_gene	NA	no_gene	NA	TCTACATAGGAGTACAAATATATTTATGAAAATATATAAAAATAACTGTAGTAGGCCGGGCGCGGTGGCTCACGCCTGTAATCCCAGCACTTTGGGAGGCC	GAAGCCTAATTAGGGTAAGTATAACACAGAGGCTGTCTCTTATACACATCTAGATGTGTATAAGAGACAGGGGATATATGCACATATAAGTTAAATATATT	3468	7841	19	2	1	1	NA	0.333	0	1	2	1		intER	NA		1
3_11_112.5_56	T14p21_CL	10250	3	3	11	-113	56	112523451	55981267	3q13.2	11q12.1	no_gene	NA	OR7E5P	-	ACTTCTAATATCAGAGTGGGTATACATCCTGTGATATTATTTTAATACACTAGGTAGATATTACTCCTAATATCACAGTGGGTATACACCCTGTCTCTTAT	TCTCATCACCTGAGATTCTGATTTACTTGCACCTGTGTGGGTACGCAGATTTTTTTTTTTTTTTTTTTTTTTTTTTTTAAAACCCCAAAGGGGGTTCCAAA	2499	2783	9	1	1	1	NA	0	2	1	0	0	truncation	intER	NA		1
3_11_194_3.1	T14p31_CL	10251	3	3	11	194	-3	194025120	3107629	3q29	11p15.4	no_gene	NA	OSBPL5	-	GCATGTGTGTGCATGTGTGTATGTGTGCGTGCATGTGTGCATGTGTGTATGTGTGTGTGCATGTGTGTGTGTGCATGTGTGTGTGCATATGCTGTCTCTTA	GGGTCTCCTTGTAGGCGAGGAAGAGGGGAGAGGACAGCCCCAGCCGCTGCTCTGGTGGGCTGCAGGCTGCACGCAGGGACTTGTTCGCTGCAGTGTGCCCT	3215	4401	24	0	1	1	NA	0	1	2	0	0		intER	NA		1
3_12_16.3_121.3	T14p45_CL	10252	3	3	12	16	121	16276938	121308633	3p25.1	12q24.31	OXNAD1	+	ANAPC5	-	TCAACCTTTGCAAAATAGTTCTTGGCTTCATTGAGGTTCTCGATGGCAGCCTCCAGAGCTGACGGAAAGGGGAAAATAACACACACATTTAACTCAACCCT	TAGAGACTGTCTCTTATACACATCTAGATGTGTATAAGAGACAGGGCGTGATCTCAGCTCACTGCAACCTCTGCCTCCCGGGTTCAAGTGACTCTCCTGCC	3645	4715	27	0	1	1	NA	0	0	0	2	1	fusion	intER	NA		1
3_13_169.3_29.3	T14p31_CL	10251	3	3	13	-169	-29	169319028	29325991	3q26.2	13q12.3	MECOM	-	MTUS2	+	TTCCAGATTTATGCAGGGTCCTCAGATCTCTCACTCAATTACCAGGCTTTGTCTCCTGTCCTTCACATTTACGGCTTTGACCTATTTTCCATAAATTTTAA	ATACATGTGCATGTGTCTTTTTTTTTTTTTTTTTTGATTAAGTTTACCCCTGGGTCCACGCCGGGAGCCAAGGGGGGTGTTTGTGGTTTCTGCAAACAGGG	3321	9370	0	1	1	1	NA	0	0	0	1	2	fusion	intER	NA		1
3_14_51.3_49.8	T33p30_CL	10256	3	3	14	-51	-50	51324242	49758476	3p21.2	14q21.3	DOCK3	+	no_gene	NA	TATTTTATTCTCTTTGTNGCAATTGTGAATGGGAGTTCACTCATAATTTGGCTGTTTGTCTGTTATTGGTGTTTAGGAATGCTTGTGATTTTTGCACATTG	GAATGTAATAACCATTAAGTAGAAACTGTACCTCAAATTTTGATTTTTGATCTTTTCCTGGGCTAGTTATATGCAATATCATACCTGTCTCTTATACACAT	3460	7242	1	11	1	1	NA	0	0	0	1	2	truncation	intER	NA		1
3_14_52.7_89.3	T14p45_CL	10252	3	3	14	-53	89	52670657	89288011	3p21.1	14q31.3	PBRM1	-	FOXN3	-	CCTCCCAAGTAGCTGGGACTACAGGCATGCAACACCATGCTGGCTGTGAATCTGTCTCTTATACACATCTAGATGTGTATAAGAGACAGTCTCTATGTTGG	GATCACGCCACTGCACTCCAGCCTGGGCAACAGAGCAAGACACTGTCTCAAAAAAAAATATATATATAGATATATATATAGAATGCAGATAAACGAAATTA	3340	5173	20	1	1	1	NA	0	2	1	0	0	fusion	intER	NA	PBRM1	1
3_17_7.9_19.9	T14p31_CL	10251	3	3	17	-8	20	7859878	19851135	3p26.1	17p11.2	no_gene	NA	ULK2	-	CCCCCATACTGTTCTCGTGGTATTGAATAAGTCTCATGAGATCTGATAGTCTTATAAAGGGTTTCCCCTTTCGCTTGGCTCTCATTCTCTTTTGCCTGCTG	AACCCTGTCTCTAGTAAAAATACCAAAAAAAAAAAAAAAAAATTAGCCGGGGGGGGGGGGGGGCTTTTGTACCCCCCGCTTTTTGGGGGGCTCTCTTTTAA	2808	5566	0	11	1	1	NA	0	2	1	0	0	truncation	intER	NA		1
3_18_53.9_13	T25p30_CL	10254	3	3	18	-54	-13	53898157	13034582	3p21.1	18p11.21	no_gene	NA	CEP192	+	CCACCACACCCAGCTAATTTTTTGTATTTTTTTTTTTTTTAGTAGAGACAGGGTTTCACCATTTTACCCAGGATGGTCTCGATCTCCTGACCTCGTGATCC	CATAGTGAACATATTGTCTTGTAATCTGGTTTTTCACTTAATATATCATGGTTTCTCATTATTTTAATGTACAGTATGATGTTGTATTCCAACACTTAGCC	3592	5148	0	3	1	1	NA	0	0	0	1	2	truncation	intER	NA		1
3_19_72.7_44.8	T33p30_CL	10256	3	3	19	73	45	72699354	44760754	3p13	19q13.32	no_gene	NA	BCL3	NA	ATTTTTTAAGAACTTTTTGTAGAGACAGCACCTTGCTATGTTGCCTAGGCTGGTCTCAAACTCCTGGACTTGAGTGACCCTTCCACCTCGGCCTCCCAAAG	GCCCTGTGACTGCCTCACATGGCGTGAGACAGTTTTACTTAGTGGTTCCATGGGGCCCCTCTAATGGACCACATCTGTGGTTTTGTTGTTGTTTTTTTGGG	788	5780	0	0	1	1	NA	0	0	0	3	0		intER	NA	BCL3	1
3_20_169.5_29.8	T14p21_CL	10250	3	3	20	-169	-30	169472391	29752944	3q26.2	20q11.1	MECOM	-	no_gene	NA	CTTTCCTTTCCTTTCCTTTCCTTTCCTTCTTTCCTTTCCTTTCCTTTCCTTTCCTTTCCTTTCCTTTCCTTTCCTTTCCTTTCCTTTCCTTTCCTTCTTTT	TTCCTCGATGGCATAGCCCTTGACCTGCGTGGGCAAGCGGGCGGGTCTGCAGTTGTGGGGTTTTTCCCCCGCTTCCCTCCTAAGGCCTCCTTCCCTAGGAA	2556	3287	12	1	1	1	NA	0	0	0	0	3		intER	NA		1
3_21_174.3_40.9	T14p45_CL	10252	3	3	21	174	41	174265922	40939788	3q26.31	21q22.2	NLGN1	+	no_gene	NA	TCAAGGGCCAACCATGAATAAATCTATTTCATGTCTATTTAATTTACATATGGGATATTTTATCATTTCTTTGACAAATGGTTCTCAAAGTGGAATTGTGA	TATATATGTGTATATATGTATATATGTGTATGTGTCTATGTGCTGTCTCTTATACACATCTAGATGTGTATAAGAGACAGCCTTCCACCATGATTGTAAGT	1894	2165	0	0	1	1	NA	0	0	0	2	1		intER	NA		1
3_23_27_124.1	T14p21_CL	10250	3	3	23	27	-124	27039542	124140947	3p24.1	Xq25	no_gene	NA	no_gene	NA	CTGATTATGAGGCAACATATGTACATATGAGGCAACATTAAAGTTTCTTATTTACATTGTGCCTTCATCATTTATCTATCAAAGTTTAAGGTTATCCATGT	TCTAGATGTGTATAAGAGACAGACTGAGAAGGGTTCATCCACCGTTTTGGAACTGTGCACCCATTGGAACCCTTGAGGTAAAGCTAACCAGGGAAATTTCT	3046	3349	29	6	1	1	NA	0	1	2	0	0		intER	NA		1
1_4_23.9_139.7	T33p30_CL	10256	3	4	1	-140	24	139693874	23948918	4q31.1	1p36.11	MGST2	+	no_gene	NA	TGAGGTAGAGTCCTGAAGCACGTATGGAAAATTTTAACCCCACCAGCAAAGACACCAGCGAGGTTACCCACACACATCTCTAAGGGCCAGGAGAGTGACCA	ATGGAAAAAAATTATCTAACGTTCAGAACTACCAATAACAGGAAGAAGAGAAATTTTTTTTTTTGAGAATGAAAAGTTTTCCCACATAAGGGGTTTTTTAA	2222	7005	0	0	1	1	NA	0	1	2	0	0	truncation	intER	NA		2
1_4_166.7_158.3	T14p31_CL	10251	3	4	1	-158	-167	158309908	166731071	4q32.1	1q24.1	no_gene	NA	no_gene	NA	AATCTCCATGAGCTGTCTTCCATCTAGATTCTGAATTCTCCTTGTCATTTCAGTCATTTCCAACTGGTTAAGAATCATTGCTGGGGAGCTAGTGGATTGTT	GAGAGAAAGAAATAAAAGGATCCAAATAGGAAAAGAAGAAGTCAAACTACCTCCTGTCTCTTATACACATCTAGATGTGTATAAGAGACAGCTACTGGATC	2326	6293	9	0	1	1	NA	0	0	0	1	2		intER	NA		2
1_4_243_164.3	T25p30_CL	10254	3	4	1	164	-243	164276363	243037836	4q32.3	1q43	2014-03-01	-	no_gene	NA	CCATAAAATTGTGCTTTTCCTCAAAGATTAATCTGCCTCTCCTCTCACTCTATACCTGTCTCTTATACACATCTAGATGTGTATAAGAGACAGGTTGAGGG	TATGTAATATACCATTACTCAACTAGATTATAATTTTTTCTCCATTTATTGTAATTTATCATTTTCTACTTTTTTGTTTTCTCATTTTTATTGCATAATAT	4497	9086	0	0	1	1	NA	0	2	1	0	0	truncation	intER	NA		2
4_4_88.2_93.7	T14p31_CL	10251	3	4	4	88	-94	88172213	93706479	4q22.1	4q22.2	ABCG2	-	GRID2	+	AAAGTTGCAGGATACAAAATCAACATACAAAAATCAGTAGTACTTCTATGTACCAACAGTGAACAATCTGAAAATGAAATCCCACTTACAGTAGTGACAAA	AACCTGGGAAGCAGAGGTTGCAGTGAGCCAAGATCACACCACTGCACTCCAGCCTGGGCAACAAGAGCAAAGCTCCGTCACAAAAAAAAAAAATTGCTGGG	675	3008	0	20	1	1	NA	0	1	2	0	0		intRA	5534000		1
17_17_7.3_44.8	T33p44_CL	10257	29	17	17	-7	-45	7340538	44752295	17p13.1	17q21.31	ACAP1	+	DBF4B	+	CTCCTGACTTCAGGTGAACCACCTGCTTCGGCCTCCCGAAGTGCTGGGATTACAGGCATGAGCCACTGCACCTGGCCTGACCGAGATCAAATCTTATCAGA	AAGAAAACAGTTTGAGCTGGGCACAGCTGAAACTCCCCTGGGAAGGGGAGCCAAGATCCAGGATGAGAAGGAGTGCTCGGGTATACAGCACTCCTGCTGGT	4422	4949	0	0	1	1	NA	0	0	0	0	29		intRA	37412000		1
17_17_7.3_44.8	T33p30_CL	10256	32	17	17	-7	-45	7341031	44751453	17p13.1	17q21.31	ACAP1	+	DBF4B	+	AGAAGGAAACCAACAAGAGTGGTTGGCGAGGTGGGCTGGAGGGCCAGGGACAGACAGTGTGACTTGTGGAGGGAGGACACCTCTTCAGAAAGAAACGGCAA	CTGCTAGGAGTTGTCCCATTCTGTGCTCACTGCACGTTCCCTGTCTCTTATACACATCTAGATGTGTATAAGAGACAGGCACTGCTCAGACTCCTTTCCAC	3369	4684	0	0	1	1	NA	0.032	1	0	2	29		intRA	37410000		1
17_17_7.3_44.8	T14p31_CL	10251	29	17	17	-7	-45	7341680	44751971	17p13.1	17q21.31	ACAP1	+	DBF4B	+	TGCCGAGAAGTGAAAGGCTCAGCGAGAAGAGGCAAGAACAAAGGCCTGGGGACCTAGTCTGAGGAAAGAAGTTAGGGCTGGAGGGCTCTTCCGGTGTCTCG	ACCCGCTGTGTTCTTATCGCTGCGTCTTTTCTCCCACTGCCTTGGGCCTGAAACCAAATTCCTGCCCATTCCTCTCAGCCTGTCTCCAACACATCTGTCAG	3746	4174	0	0	1	1	NA	0	0	0	0	29		intRA	37410000		1
17_17_7.6_44.8	LNCAP_CL	10049	15	17	17	8	45	7553991	44756961	17p13.1	17q21.31	TNFSF12-TNFSF13	+	ADAM11	+	TCTAGCCAGATCTGCTGGGAGCCGGGGAACCCAGGAATATAAGTGGCTATGGGGGCCAGGGAGCCATATGACCGAGTCTCCACTGGAACTAGCCCAGGGT	AGGCAGGACGGAATGTCCAGGTGAGGTTTGTGGCTGGAGACAAGGGATATACCAGGCAAGCCCTCCGTGCTCCTAAGCCCAATCTGTGGTCCAGGCCTCT	3766	4898	0	0	1	1	NA	0	0	0	14	1		intRA	37203000		1
17_17_7.6_44.8	T33p44_CL	10257	14	17	17	8	45	7553893	44758372	17p13.1	17q21.31	TNFSF12-TNFSF13	+	ADAM11	+	TGGAGTGACAGCGATCCCTGAAGCCCTCCTGGAGGCCGGGGCATCTTTGGCGGGGAGAAGGAGCCGATGGGAAGGGGTCTGTACCGCGGGCGTGAGAGGAC	CCATGTTGCCCGGGCTGTTCTCACCCTCCTAAATTCACCATGGACAACTCAACTTGCTGATTATGAAAGCAAGCTTCGTGGGGGAATGTAAGATTGCCAGG	5093	9112	0	0	1	1	NA	0	0	0	14	0		intRA	37204000		1
17_17_7.6_44.8	T25p30_CL	10254	22	17	17	8	45	7554103	44757567	17p13.1	17q21.31	SENP3	+	ADAM11	+	TCTGGGCTCATGATGAGTTTCCAGGAATACCACCTAGTAGGCCCTCATTCCCAGGAGCCTCCTCATGCCTACATCTGTCTCTTATACACATCTGTGGTGGC	AAGGCTGGCTTCGTAGCTAGGAATGCCCTCTCTTCTCTGCCCTCCCTACTCTTCATGCCCAGATCAGCCTTCCTCCCCTCTGTATAGACCACTTATTTTGG	6673	8872	0	0	1	1	NA	0	0	0	22	0		intRA	37203000		1
17_17_7.6_44.8	T14p45_CL	10252	30	17	17	8	45	7554476	44757332	17p13.1	17q21.31	TNFSF12-TNFSF13	+	ADAM11	+	GGACAGCCACCTTCGTGTCTGGGGTGTGTGGTGAGGGTGCATGGGACCAGATATACCAGTCCCCTCTGGTCCCAAATGGAGGGCAGAGATGGAAGTAGGAC	CTAATTTTTTTTTATTTTTTAGTAGAGACGGGGTTTCACCGTGTTAGCCAGGATGGTCTCGATCCTGTCTCTTATACACATCTAGATGTGTATAAGAGACA	4042	4395	0	0	1	1	NA	0	0	0	29	1		intRA	37203000		1
17_17_7.6_44.8	T14p21_CL	10250	27	17	17	8	45	7554826	44756613	17p13.1	17q21.31	TNFSF12-TNFSF13	+	ADAM11	+	TCTCCAAAAGAAAAAAAAAAATAGTAAGTTCTAGCCGGGTGCGGTGGCTCACGCCTGTAATCTCAGCACTTTGGGAGGCCGAGGCGGGGGGATCACGAGGC	CAGGATGGTCTCGATCTCCTGACCTCGTGATCCACCCACCTTGGCCTCCCAAGGTGCTGGGATTACAGGCATGAGCCACTGTGCCCAGCCTCAGCCCAACT	4265	5828	0	0	1	1	NA	0	0	0	26	1		intRA	37202000		1
20_20_14.9_15	LNCAP_CL	10049	21	20	20	15	-15	14956856	14902879	20p12.1	20p12.1	MACROD2	+	MACROD2	+	TCAGCAGTGAAATTAGGTGAGACTCACTACATGAATACACGTTTATGTAACAGTTTTTCTCAGACTTCGGTCACATGCCACCTTCAAGATATTTCCTGCC	GGGTTTTGCTCACAGAAGAGCAAAAAAGTGACCTATAATCTTTCCTTGTATTACTGCTTCTCTGTGACTTCCTACATGGTACCCTCTCCATTTACCTCTC	2826	3534	0	0	1	1	NA	0	19	2	0	0		intRA	54000		2
4_4_91.4_91.5	T33p44_CL	10257	13	4	4	92	-91	91505057	91359518	4q22.1	4q22.1	CCSER1	+	CCSER1	+	ACTAATCGCTTGAGATATTGTTGTTATCTTCTGTTAATAAGAAGCAATACCTCACAAGCTAGTTTGAATTTACCTAAAAATGAAAATTAAACTACTCTAAA	TTGTCTCATACAAAGAACATCTGATGCTCTCCCTTCCCCTACCCCACTGACAGGCCCCAGTGTGTGGTGTTCCCCTCCCTGTGTCCATGTGCTCTCATCGT	3262	7735	0	0	1	1	NA	0	12	1	0	0		intRA	146000		2
4_4_91.4_91.5	T25p30_CL	10254	29	4	4	92	-91	91505369	91358379	4q22.1	4q22.1	CCSER1	+	CCSER1	+	TGTGTGTGCCCTCTTTACCTGTTCTTTGTCTTGTGGTATGTGTGGTGTGAGTGTGGTATTTTGTCTCGGGAAAAAAAAAAAAAAAAAAGGGGGGCAGGACA	GTCTTTGCTAATGTGAATAGTGCTGCAATGAACATATGCGTGCATGTATCTGTATAATAGAATGAATTATATTCCTTTGGGTATATACCCAGTAATGGGAT	6029	8755	0	0	1	1	NA	0.036	28	0	1	0		intRA	147000		2
4_4_91.4_91.5	T25p19_CL	10253	32	4	4	92	-91	91505667	91361905	4q22.1	4q22.1	CCSER1	+	CCSER1	+	TTTTGATTTGCAGTTATCTAATGATCAGTGATGCTGAGCTTATTTTCATGTTTGTTGGTGCATGAATGTGTTCTTTTGAGAAGTGTCTCTTCATGTCCTTT	CCTCAGTTTCTTCAGATATCTGCTCAGAGAGGTTTTTTGTAACCAAGATTGTAAAATAGCGCCAAATACCCTCCCCATTTTATTTTTCTTTGTATATTTTT	6548	8516	0	0	1	1	NA	0	31	1	0	0		intRA	144000		2
17_17_7.6_44.8	T33p30_CL	10256	30	17	17	8	45	7554855	44757240	17p13.1	17q21.31	TNFSF12	+	ADAM11	+	ATCCACCCACCTTGGCCTCCCAAGGTGCTGGGATTACAGGCATGAGCCACTGTGCCCAGCCTCAGACCAACTCTTAAGGAGTCACTGTCTAGGAGAGGAAA	ACTGTGAAATGACAAACCTCACCCAGCCTACTGGGGGGCACTCCTGATCGGGACTTGCTGATGTGGCCCTGGGACATGGGCAGGCTGGAGCAGGACAGCCA	3688	5442	0	0	1	1	NA	0	0	0	29	1		intRA	37202000		1
4_4_91.4_91.5	T14p45_CL	10252	22	4	4	92	-91	91506451	91361278	4q22.1	4q22.1	CCSER1	+	CCSER1	+	AATTTAAAGGAGTTTTTTTTTCTAATTATGTGAAGAATGTCAATGGCAGTTTGAAGGAAATAGCATTTAATCTATAAATTAGCCATTTTTATGATGTTGAT	TGATTCTTTTTCTCTGCTTTCTCATGCCTCCAGTCCATCTGTCTCTTATACACATCTAGATGTGTATAAGAGACAGGTTAATTACTTCTCAATAAAGAATA	5215	8697	0	0	1	1	NA	0	21	1	0	0		intRA	145000		2
4_4_91.4_91.5	T25p37_CL	10255	29	4	4	92	-91	91507591	91356847	4q22.1	4q22.1	CCSER1	+	CCSER1	+	CTAAGGTGGTCCTTCAGTCGACCAGGCGTGGGCTGTATGGTAGCTGTTTTCCAGGATTCTACAGCCTGGAGTAATAAGTCATGCCAAGCTCTCTCTGCTGT	TTTTTAAATTAGGTTGTCTTTTTTTTTGTTAAGTGGTGGGTGTACTTCTGTCTCTTATACACATCTAGATGTGTATAAGAGACAGCCTAAGATCACTGCAT	10139	10685	0	0	1	1	NA	0	28	1	0	0		intRA	151000		2
4_4_91.4_91.5	T14p21_CL	10250	42	4	4	92	-91	91507673	91359276	4q22.1	4q22.1	CCSER1	+	CCSER1	+	TAAGGAAAAACAACAAGGAAGTAAAACCAAAGACAGGCAGCCTGGCGCCAGGCCTGAAACCAGGCCTGGGCCTGCCTGGCCTAAACCCAGTAGTTAAAAAT	AACTTAATTTTTTTTCTCTCATTCTGAAGGTAGTCACACTTTCTTGATGCTGTCCTTAGAAGCAATTTAAAAAAATTTTAATAACCTTCAATTTATTTTCT	7670	8262	0	0	1	1	NA	0	41	1	0	0		intRA	148000		2
4_4_91.4_91.5	T14p31_CL	10251	29	4	4	92	-91	91508866	91357918	4q22.1	4q22.1	CCSER1	+	CCSER1	+	AGTGAAGTTTGCTAAAAGTTAACAGTGTAACATGTATTATGGCTGTCTCTTATACACATCTAGATGTGTATAAGAGACAGGTACATAACAATTCACATAAA	TATTGGTATACGGTGATTCATAATATTTCCCCTTGATCCCTTTGATCAATTTTATTTCTGTAAGATTTATTGTCATGCCCCCTTTTTCACTTATGATTTTA	9245	13000	0	0	1	1	NA	0	29	0	0	0		intRA	151000		2
4_4_91.4_91.5	T33p30_CL	10256	42	4	4	92	-91	91509169	91360938	4q22.1	4q22.1	CCSER1	+	CCSER1	+	AAGACCTTATTTAAATACCTACCATCTTATGAAAGCTGAAGAATTTCATTGACTCCAAGCTCAGCTTTTTATCTCAAAGGAGTTCACATAACTACACTGTG	TTATGTGAATTGTTATGCACTGATGCAAATATATTTTCCTCTTTAGGATCTGTCTCTTATACACATCTAGATGTGTATAAGAGACAGTGGAGGAGGTTATA	6439	6533	0	0	1	1	NA	0	40	2	0	0		intRA	148000		2
4_4_88.2_93.7	T14p31_CL	10251	3	4	4	-94	88	93706479	88172213	4q22.2	4q22.1	GRID2	+	ABCG2	-	AACCTGGGAAGCAGAGGTTGCAGTGAGCCAAGATCACACCACTGCACTCCAGCCTGGGCAACAAGAGCAAAGCTCCGTCACAAAAAAAAAAAATTGCTGGG	AAAGTTGCAGGATACAAAATCAACATACAAAAATCAGTAGTACTTCTATGTACCAACAGTGAACAATCTGAAAATGAAATCCCACTTACAGTAGTGACAAA	675	3008	20	0	1	1	NA	0	1	2	0	0		intRA	5534000		2
17_17_7.6_44.8	T14p31_CL	10251	29	17	17	8	45	7554959	44756938	17p13.1	17q21.31	TNFSF12	+	ADAM11	+	GCATATAAATTTGTAATTACAGGAACATACAAAAAAAATTAGCCAGGTTTGGTGGCACATGCCTGTAATCCCAGCTACTCAGGAGGCTGAAGCATGAGAAT	AAAAAAAAAAAAAAAAAGAAAGTTCTAGCCAGATCTGCTGGGGGCCGGGGAACCCAGGAATATAAGGGGCTATGGGGGCCAGGGGGCCATATGACCGAGTC	4611	8095	0	0	1	1	NA	0	0	0	28	1		intRA	37202000		1
17_17_7.6_44.8	T25p37_CL	10255	18	17	17	8	45	7555179	44757540	17p13.1	17q21.31	TNFSF12-TNFSF13	+	ADAM11	+	TGTAAAATGGGGAGCACAATCTCTCCCTCTGGGCTCATGATGAGTTTCCAGGAATACCACCTAGTAGGCCCTCATTCCCAGGAGCCTCCTCATGCCTACAT	CAAGAACAATAATAAAAGTGGCCAAGATACCTGGCAACACAGGGGAAGACAGACATGGCTGTGGAGTCAGGGATTCTCTCCCTGCTTCGCAAGGTGCCGCT	4710	5111	0	0	1	1	NA	0	0	0	17	1		intRA	37202000		1
17_17_7.6_44.8	T25p19_CL	10253	24	17	17	8	45	7555662	44756845	17p13.1	17q21.31	TNFSF12-TNFSF13	+	ADAM11	+	AATGGCGTGAACCCGGGAGGCGGAGCTTGCAGTGAGCCGAGATCGTGCCACTGCACTCCAGCCTGGGCGACAGAGCCAGACTCTGTCTCAAAAAAAAAAAA	AGGGGAGAGAGCTATTTAGGAGGCAGGATAGATAGGAACCTGTCTCTTATACACATCTAGATGTGTATAAGAGACAGGTGCGAGCCCGGGGCTGGGAGAGT	7494	7647	0	0	1	1	NA	0.043	0	1	23	0		intRA	37201000		1
1_1_10.7_12.1	LNCAP_CL	10049	20	1	1	-12	-11	12090260	10681636	1p36.22	1p36.22	TNFRSF8	+	CASZ1	-	TGGGTAGACGGATGGGTGGATGGATGGATGGATGGATGGGGAAAGGTGGATGGGTGGATAGATGGATGGGTTAGGGAAGAATAGTAACTTGTTTAATTAG	CCACCCTAACGAGCTCCAGAAGCACTGGGTTTTCTGCATTCACTCAGTCAATATTTGTTGGGCCAGACACTGCGCTGAAACAGTGGTCTCGTCCCAGGGA	3262	5080	0	0	1	1	NA	0	0	0	2	18	fusion	intRA	1409000		2
18_18_7.7_8.3	T14p21_CL	10250	17	18	18	-8	8	7747228	8279799	18p11.23	18p11.23	PTPRM	+	PTPRM	+	AGTCTCCTGGCCCTAAGATGACATCCCCAGAAAGCTTTCTGCTTCGTTTACTCCAACCCAGTGCTCACCACACAGCCTCAGCTCAGGGGTCTGGCTTTCTA	TCTCTGTTCCAGTGTGGACAGACAAACAAGCCATGTGGTGCATCTCTAGAGTGCACCTGATTCCTACTTCAGTATCCTGGACACTGCCTGTCTCTTATACA	9358	10781	0	0	1	1	NA	0.062	15	1	0	1		intRA	533000		1
18_18_7.8_8.3	T25p19_CL	10253	20	18	18	-8	8	7750576	8280005	18p11.23	18p11.23	PTPRM	+	PTPRM	+	TGGGGAAAAGAACCTGTGCTGAAAGTGACCAACAGGTGGGGAGGATAAGGTAGGGGCATGGCATGAGAGAGGTAAGAATGTCAGATTTTGGAGCCTTGGAG	CTTCCATTTAATGTGTGTGCAGCCGTGACTGGAAATGATGCATCTCTAAGAGTGGGAAGTGTACGCATCTGCTAGGGCCTGTCTCTTATACACATCTAGAT	5235	7346	0	0	1	1	NA	0	20	0	0	0		intRA	529000		1
18_18_7.8_8.3	T25p37_CL	10255	16	18	18	-8	8	7752808	8280160	18p11.23	18p11.23	PTPRM	+	PTPRM	+	GGCATGGTTGGCGTCCTCTCCTCACATGTTGGCTTGCAGGTGGTCAGTTCTGCACCTGTCTCTTATACACATCTAGATGTGTATAAGAGACAGAGGTAGGA	AGATTTTAGACCAGGAATATCTATCAAAGTAACTAATAAACTTAGAAAACACATTCATTGCCAAGTGCCTAACTAAAAGGCCAAAAAACATCTAGGTACGT	5328	8447	0	0	1	1	NA	0	16	0	0	0		intRA	527000		1
18_18_7.8_8.3	T33p44_CL	10257	14	18	18	-8	8	7753942	8279790	18p11.23	18p11.23	PTPRM	+	PTPRM	+	AAAAGGAATACTGCACCCATAGAGATGTATGGGGTAGGCTTCCAGCATACACACTGTCTCTTATACACATCTAGATGTGTATAAGAGACAGGTGGTGAGCA	AGAGTTTGCAGTCTCCTGGCCCTAAGATGACATCCCCAGAAAGCTTTCTGCTTCGTTTACTCCAACCCAGTGCTCACCACCTGTCTCTTATACACATCTAG	3766	7604	0	0	1	1	NA	0	14	0	0	0		intRA	526000		1
18_18_7.8_8.3	T25p30_CL	10254	9	18	18	-8	8	7754083	8280458	18p11.23	18p11.23	PTPRM	+	PTPRM	+	AAGAAATAGAAAACCAAAACACAACCATACAACTGTCTCTTATACACATCTAGATGTGTATAAGAGACAGGTTCTACGTTGGCAGAAACATTCTAGTCTGC	TGTTCAGGAATGCTGAGAGGTCTCGCAATTTGAGACCCGACCAAGGTTGGGCTGGGCAAGGCATCAGCCTCATTGGTGGGTCCCCTGTGAATCACCGCCTG	3487	4026	0	0	1	1	NA	0	9	0	0	0		intRA	526000		1
4_4_95.4_97.1	T25p19_CL	10253	41	4	4	-97	-95	97069848	95389587	4q22.3	4q22.3	no_gene	NA	UNC5C	-	GCTTCCAATACCATCATCCCTCTTTCATGTAGCTGATCCATGTTATCGTTGGCTAGAACTGTGTCACATGGTTATTTCTGACTGTGAGAGAGGCTGGGCAC	AAAATTTATATTTGAAAAAAGTAAATTTACATACCCAAGTTATTCCAAAGATACTTAAAATTATTCCAATAACAGAAATAAGCATCAGTCATTGATTTAAA	5707	7601	0	0	1	2	NA	0	0	0	1	40		intRA	1680000		2
4_4_95.4_97.1	T14p21_CL	10250	47	4	4	-97	-95	97069993	95386743	4q22.3	4q22.3	no_gene	NA	UNC5C	-	CTCTTCTCATTTAAGGTTGTGGGTTTCCAGGCTTGAGGGGGTAGCCCTGTCTCTTATACACATCTAGATGTGTATAAGAGACAGGTTGTAAAGTTAAGACA	AAAACACAGCTTCACACATTAAATTAAGCATAAGAGGAGCACAAGACTCGGGCTTTTTTTGGGGGGAAGTGAGAACAGCTCCAGCATTCGTTCTTCCCGGC	7472	7768	0	0	1	1	NA	0	0	0	1	46		intRA	1683000		2
4_4_95.4_97.1	T33p44_CL	10257	33	4	4	-97	-95	97070937	95387979	4q22.3	4q22.3	no_gene	NA	UNC5C	-	TGTGGCATGTTTAATGTTTATAGTATTTCCATAAAAATAGTTCATCTCTGCTAGGTAGTTTTCAATGTTAAAGCAAATGTGCTTACTCATTGAATATGAAA	CTTCATATGATCTTGCCNCTGCACATCTGTGTGTGTGTCTAAATCTCCTCTTATAAGAGTACCAGTCGTATTGGATTAGGGCTCATAATGTCATTTTAACT	5511	6670	0	0	1	1	NA	0	0	0	1	32		intRA	1683000		2
4_4_95.4_97.1	T14p31_CL	10251	45	4	4	-97	-95	97070981	95388850	4q22.3	4q22.3	no_gene	NA	UNC5C	-	CTAGGAAACACTTTTATATATAATATATAGGCTTACTAGTTGCCATTACTTTTTAAAAAAATTAGGGCTTTAGGCCCATGTAGAGAGACAGTATAGCAAAG	AGGCCTCTCTATTTGGCTTGTAGATGACCATCTTCTCCCTGTATCTTCATATGATCTTGCCTCTGCACATCTGTGTGTGTGTCTAAATCTCCTCTTATAAG	6674	7253	0	0	1	1	NA	0	0	0	0	45		intRA	1682000		2
4_4_95.4_97.1	T25p37_CL	10255	35	4	4	-97	-95	97071010	95389774	4q22.3	4q22.3	no_gene	NA	UNC5C	-	ATATTATTTTAATTCAATATGTCTAAAATATTTCAACATGTAACTAATATTTTTAAACTATTAATGATAGATTTTGCATTCCTTTTTTTAATACCTGTCTC	AAGGTGCTGGCAGGTTTGATTTTTTTCTGAGGCCTCTCTATTTGGCTTGTAGATGACCATCTTCTCCCTGTATCTTCATATGATCTTGCCTCTGCACATCT	5360	6331	0	0	1	1	NA	0	0	0	0	35		intRA	1681000		2
4_4_95.4_97.1	T25p30_CL	10254	29	4	4	-97	-95	97073180	95388122	4q22.3	4q22.3	no_gene	NA	UNC5C	-	CTTCAATTTCTGCCTGAGCGTGACACATGCCACTTTTGCTTACAGTTCTAACCTCAAAGGAGCAAAAGTATCACCCTAACATCTGTCTCTTATACACATCT	TTTTATGTAGTGCCAGATTGGTAAATTACTGTACTTTTTTGCTGTCCTATTATTGTTGGTGGTGGTTGTTTTTTAATTTACATCATCCTTCATGTTCCTAG	4667	6916	0	0	1	1	NA	0	0	0	1	28		intRA	1685000		2
4_4_95.4_97.1	T14p45_CL	10252	35	4	4	-97	-95	97073551	95381652	4q22.3	4q22.3	no_gene	NA	UNC5C	-	TTACATTGCCATTTAATCAATGTATATGCAATACATCATGCAATAATTTCAGATATTCATTGTTGACAGTAAAGCACTCAAAATTTAGACATAAACTATCA	CTATTCAGATCTAGTGGTCATAACATCTTTGCAGTGATAAAATAGATGTGTATAAGAGACAGATATATCACTGTCCGTGAGACAGTAAACTTGAGTGGTAT	5454	9683	0	0	1	1	NA	0	0	0	0	35		intRA	1692000		2
4_4_95.4_97.1	T33p30_CL	10256	49	4	4	-97	-95	97076734	95384438	4q22.3	4q22.3	no_gene	NA	UNC5C	-	CCAGCTTTACCACACTCCTGGACGTTCTTCGTACCTGCTCTGCTCAGCCCCCTCCTGGAACGTGGTGAGTGTTTAGAGTGCCCTGGACACACACTCCCACC	TTACCAAAGGAGTTAGCNTGGTAGCTGCAGTTCAGAATGTCTTATGGGGCTTATTAATTCTTATTAGTAGTATTGAATGATGTCTGATAGATACTCAAACT	5002	6887	0	0	1	1	NA	0	0	0	0	49		intRA	1692000		2
18_18_7.8_8.3	T14p31_CL	10251	16	18	18	-8	8	7755296	8281504	18p11.23	18p11.23	PTPRM	+	PTPRM	+	TCTAAGTGGCTGTGATGACGGAGGAATAGGGCAGGAGTGCTTGACTGCACCATAAACTAAGAACCCACAGCTTCTTTTGCCTCAACTCTTTCAGCAACCCT	TCATTTCTGGTCTTCCTCCTCACTATATAAACATGCTGATTGAAGAGATCACAGTATCCAACTCCTGGAAGGAAACTTCAAAATAAAAAGCTAAGCTTGTT	3058	5183	0	0	1	1	NA	0	16	0	0	0		intRA	526000		1
18_18_7.8_8.3	T33p30_CL	10256	18	18	18	-8	8	7755394	8280013	18p11.23	18p11.23	PTPRM	+	PTPRM	+	TAATGTGTGTGCAGCCGTGACTGGAAATGATGCATCTCTAAGAGTGGGAAGTGTACGCATCTGCTAGGGCTGCTAGACTGGGTGGCTCACACAACAGAAGG	CCACATGGGCCACACATGCCCCTCTCCTCTGCTGTAGCAGGAAGACCACCCTTATCCCTGTCTCTTATACACATCTAGATGTGTATAAGAGACAGGGACGC	2605	7523	0	0	1	1	NA	0	18	0	0	0		intRA	525000		1
18_18_7.8_8.3	T14p45_CL	10252	10	18	18	-8	8	7755653	8280084	18p11.23	18p11.23	PTPRM	+	PTPRM	+	AGCACAAATATAATTAGTGTAACCTATCACTTTTTGAAGGTAGGATTTTCTAAATAAAAGGCTTGGCTATGCTTTGGGCCAATGATATTTAAGAAAAGCAA	GCTAGACTGGGTGGCTCACACAACAGAAGGTTACTTTCTCACCTGTCTCTTATACACATCTAGATGTGTATAAGAGACAGGGGTATGGATAAGGGTGGTCT	3285	5412	0	0	1	1	NA	0	10	0	0	0		intRA	524000		1
4_4_97.7_97.9	T33p44_CL	10257	3	4	4	98	98	97680705	97851351	4q22.3	4q22.3	STPG2	-	STPG2	-	CTCAAATTCTCTGGATATGAGTAGAGTAAGAAGAAATGGAATAGCCAGGTGGACCCCCTTTGTCTGTCTTATCAGAAAAGGTAAATTTTTAACCATTACGC	CTGTCTACCTTGAGGCTTTCTTTTTGTTTAGCCTTGTTGTTAAGTTCTTCCATGACAGTAGGGCTGACACTATGCCTTGAAAGTATTTTCAACCCATACAA	995	3055	0	0	1	1	NA	0	0	0	3	0		intRA	171000		1
18_23_6.7_58	T33p30_CL	10256	6	18	23	-7	-58	6701591	57981413	18p11.31	Xp11.21	no_gene	NA	no_gene	NA	CCTTAAGCTGATAAGCAACTTCAGAAAGTCTCAGGATACAAAATCAATGTGCAAAAATCACAAGCATTCTTATACACCAATTACAGACAGACAGAGAGCCA	CTTAGTTTGGCTGGATATGAAATTATCGGTTGAAAATTCTTTTCTTTAAGAATGTTGAATACTGGACCCCCCTCTCTTCAGGCTTGTAAGAATTTTGCTGA	1140	1764	0	2	1	1	NA	0	0	0	2	4		intER	NA		1
19_19_40.7_49.1	LNCAP_CL	10049	23	19	19	-41	49	40716058	49133534	19q13.2	19q13.33	ITPKC	+	PPFIA3	+	CTGATGAGGTTTGCGCGGGGGACGGATGGGAGCGGGGTTCTCTAGCCTGGACTGAAAGGACCGTTTCCCACCACTGGGAGAGGGAGGGATGCCGATGCTT	GAGAAATCGAAGGCAGGAGCCCACCTAGTACCTCATACAGGTTGGGAAGGAGAAGTCCAGAGAGGGATGAGGGCTTTTCTGAGGTCACACAGTACGGGAA	1691	2459	0	0	1	1	NA	0	22	1	0	0	fusion	intRA	8417000		1
19_19_40.7_49.1	T14p45_CL	10252	20	19	19	-41	49	40708657	49135693	19q13.2	19q13.33	ITPKC	+	PPFIA3	+	TGGCCGTAGGTCTGTCTCTGTGACCCTTACCTCTGTGCTCTTTTCCTGACCCCTTGGTCTCTGACTGCTTTCCTCATGCCCACAGGTCTCTCCCTGGCAGT	AGAAGGTTTTGCCATGTTGCCCAGGCCGGTCTGGAACTCCTGTCTCTTATACACATCTAGATGTGTATAAGAGACAGGGGCTCCTCCTTGACCCCTGACCA	3647	8733	0	0	1	1	NA	0.053	18	1	0	1	fusion	intRA	8427000		1
19_19_40.7_49.1	T25p30_CL	10254	24	19	19	-41	49	40711033	49134735	19q13.2	19q13.33	ITPKC	+	PPFIA3	+	GGGGCAGTGGTTGCTGAGGCTAGGGTCTGCAAGTCTGGCAGGGGCTGTTCCTCCTGGGCGGAGCAGATTCTAACCCTGTCTCTTATACACATCTAGATGTG	TTTGAGACGGAGTTTCTCTCTAGTTTCCCAGGCTGGAGTGCAATGGTGTGATCTCGGCTCACCGCAACCTCTGTCTCCCAGGTTCAAGCGATTCTCCTGCC	5478	8143	0	0	1	1	NA	0.2	18	2	3	1	fusion	intRA	8424000		1
19_19_40.7_49.1	T25p19_CL	10253	26	19	19	-41	49	40711647	49134691	19q13.2	19q13.33	ITPKC	+	PPFIA3	+	TAGAAAGGACACAGAAAATGCCAGATATGGTAATTGACAGAGATGGTGACAACAAAAGAAGGAGAGAGACCCGAGACGTCTTTAGGGACAAGAGGAGAGGT	GCTAAACAAGGTAGGGGGCCCTGAGGGGACAGGAGGAGGATGTTGGGGCAGTGGTTGCTGAGGCTAGGGTCCTGTCTCTTATACACATCTAGATGTGTATA	6019	6240	0	0	1	1	NA	0	26	0	0	0	fusion	intRA	8423000		1
19_19_40.7_49.1	T33p44_CL	10257	11	19	19	-41	49	40712095	49133822	19q13.2	19q13.33	ITPKC	+	PPFIA3	+	GAGCGGCTTCGGCAGCTGGAGGCCCAGCTGGAAGAGAAGAATCAAGAGCTGCAGCGGGTGAGGGGGCGGAAGACTGCACAGAGGGTGGGGCTTCGAGGCTG	AAAGTGCTGGGATTATAGGCGTGAGCTACCATGCCCCGCCTGGTTCAAGTTTTAAAAATATAGATTCACTTGCTTGTACCCAGGAGGTAGAGATTGCAGTG	5536	11805	0	0	1	1	NA	0	10	1	0	0	fusion	intRA	8422000		1
19_19_40.7_49.1	T14p21_CL	10250	24	19	19	-41	49	40712544	49133632	19q13.2	19q13.33	ITPKC	+	PPFIA3	+	ACGTAAATGTCTTCTTATTGCTGATCATGGTTCAAGTTTTGTTTTTGTTTTTGTTTTTGAGATGGAGTCTTGCTCTGTCACCCCTGTCTCTTATACACATC	GAAAAAGTGGACTAGGCGCAGGGGCGGGGCCTGACTCAAAGGTGCAGGGGAGGAGCCTGGCGCTGTGGGGGCGGAGCCTGGCGCTCAGCCTTGGAGGAGGT	5011	5140	0	0	1	1	NA	0	24	0	0	0	fusion	intRA	8421000		1
19_19_40.7_49.1	T25p37_CL	10255	17	19	19	-41	49	40712555	49134036	19q13.2	19q13.33	ITPKC	+	PPFIA3	+	CACTGGTTATAACGTAAATGTCTTCTTATTGCTGATCATGGTTCAAGTTTTGTTTTTGTTTTTGTTTTTGAGATGGAGTCTTGCTCTGTCACCCAGACTGG	AGGCAGCGGGAGAAGATGAACGATGACCACAATAAGCGGCTGTCCGAGACGGTGGACAAGCTGCTGAGCGAGTCCAACGAGCGCTTACAGCTTCACCTCAA	5316	5319	0	0	1	1	NA	0	17	0	0	0	fusion	intRA	8421000		1
19_19_40.7_49.1	T33p30_CL	10256	16	19	19	-41	49	40712940	49133999	19q13.2	19q13.33	ITPKC	+	PPFIA3	+	GGCTTAACAACCCGCCCCGCTCTGCTTTGCGCAGGCCCGGCAGCGGGAGAAGATGAACGATGACCACAATAAGCGGCTGTCCGAGACGGTGGACAAGCTGC	TTTTTGTAGAGATAGGGTCTCCCTATGTTGCTCAAGTTGGTCTCAAGCGATCCTCCTGCCTCGGCCTCCCGAAGTGCTGGGGTTCTAGGCATGAGCCACTG	3332	4539	0	0	1	1	NA	0	14	2	0	0	fusion	intRA	8421000		1
19_19_40.7_49.1	T14p31_CL	10251	16	19	19	-41	49	40714010	49134336	19q13.2	19q13.33	ITPKC	+	PPFIA3	+	GCAAGGTGCCTGCCTCCCGCATCAGCCGCTTGGCCAACTTTGGGGGTAGGTGTGACTTCTGTCTCTTATACACATCTAGATGTGTATAAGAGACAGATCTC	TTCTAGACGTTCCAAGAGCCGAATTCTGGGGCACCCATGCCTCGAGTCCTTGACTTTTCCCAAAGCCTCCAACCCCATGGGTCTCCAAACCCTGAACCCTC	3251	3733	0	0	1	1	NA	0.067	14	1	1	0	fusion	intRA	8420000		1
2_2_13.5_35.7	T33p44_CL	10257	11	2	2	-13	-36	13465751	35730660	2p24.3	2p22.3	no_gene	NA	no_gene	NA	AGAAACCACCAAACTGTCCCCCAAGATGAATGACCTATTTTCTTTTTCCATCGGCAACCAATGAAGAGTTTCCATTGCTGTACAGCCTCAATAGCTTTAGC	CTGAGAGCGTGTCCTTCAGCCACACCCTGATTTAGGTACCTCTTCTGACACTGCTGGCATCCATTCACTTCCATGTTTACTTTATATAGATGTGTATAAGA	5033	10506	0	0	1	1	NA	0.1	1	0	0	10		intRA	22265000		1
2_2_13.5_35.7	T25p19_CL	10253	13	2	2	-13	-36	13468979	35735623	2p24.3	2p22.3	no_gene	NA	no_gene	NA	AAGTTTTAGCAGCACTCAAAGTAATATAAAATTCCTATGAAAAGATTCTGAAGAACCAAGTTAATGTTTTTGAAAATGGGAACAGGAGTAAGACAATCAGC	GTTTTCCAATTTGTTTCCATTCTCCACATCTTTTTCAGGTCCCTCAATTAGTCGTAGGTTCAGTCTTTTACATCTGTCTCTTATACACATCTAGATGTGTA	5541	7051	0	0	1	1	NA	0	0	0	0	13		intRA	22267000		1
2_2_13.5_35.7	T14p31_CL	10251	20	2	2	-13	-36	13470371	35734107	2p24.3	2p22.3	no_gene	NA	no_gene	NA	TCTGCTGATAATCTACAGAGCTCTGTGATTTGGACCCAAGGCTCTGGTGATGTGGGCTCATAAAGGGATCCCCTGATCCGTGGGTCTGTCTCTTATACACA	TGACCAAGTCACCATCATTCATTAACTGTCTCTTTACTGAACAGGAAAAATGAATGGAGCCCTCTAATCTGACATTAATAAATTGCAACCATTTGGGGAAG	4190	5621	0	0	1	1	NA	0	0	0	0	20		intRA	22264000		1
4_4_97.7_97.8	T33p30_CL	10256	17	4	4	98	98	97849832	97682007	4q22.3	4q22.3	STPG2	-	STPG2	-	CTAGTTGAACCATTGTGGAAGTCAGTGTGGCGACTCCTCAGGGATCTAGAACTAGAAATACCATTTGACCCAGCCATCTCATTACTGGGTATATACCCAAA	TGAAAATGTTTAGGATCAAATCCCCAGTATCTCTGTAATATAGACATGTGTCTGCTTGATATTTGTCTATTCTGTGTATTTTTTCCCACAAGTTAACGTTA	4631	5211	0	0	1	1	NA	0	0	0	17	0		intRA	168000		2
4_4_97.7_97.8	T25p37_CL	10255	16	4	4	98	98	97849843	97681458	4q22.3	4q22.3	STPG2	-	STPG2	-	ATTGTGGAAGTCAGTGTGGCGACTCCTCAGGGATCTAGAACTAGAAATACCATTTGACCCAGCCATCTCATTACTGGGTATATACCCAAAGGATTATAAAT	TTTAAATTAATCTGTGACAGATGTCACTAGATTATCTATATATTCGTTAATTGGCACTCTACATTCAGAATTTAATTTTTTAATTCTCCATTTTTATGGTA	3700	6470	0	0	1	1	NA	0	0	0	16	0		intRA	168000		2
4_4_97.7_97.9	T14p31_CL	10251	15	4	4	98	98	97850091	97681331	4q22.3	4q22.3	STPG2	-	STPG2	-	TATTTGAGGATGTGCTCTAGGTGGTTTAAAACAATAGCGTTTATGGGAGAAATTCTGTGCTATGGTAGGTATAAGTGCAGCCTCATGTTATAGGCATTTTG	TAAAAAATGATGAGTTCATGTCCTTTGTAGGGACATGGATGAAATTGGAAACCATCATTCTCAGTAAACTATCGCAAGAACAAAAAATCAAACACCGCGTA	6042	6206	0	0	1	1	NA	0	0	0	15	0		intRA	169000		2
4_4_97.7_97.9	T14p45_CL	10252	8	4	4	98	98	97850275	97680770	4q22.3	4q22.3	STPG2	-	STPG2	-	GTCTTATCAGAAAAGGTAAATTTTTAACCATTACGCTGTTACCCATGAAGACCTGAATAATAACAATATATAAAATGTGTTGCATTTATTTATGCCTTCTT	AGGGGGGAGGGGGGAGGGAAAGAAAAATAAATAAATAAATAAATAAATAAATAAATAAATGAAGTAGAGCTCAGTAAAAAAACTGTCTCTTATACACATCT	4447	5526	0	0	1	1	NA	0	0	0	8	0		intRA	170000		2
4_4_97.7_97.9	T25p19_CL	10253	12	4	4	98	98	97850708	97681116	4q22.3	4q22.3	STPG2	-	STPG2	-	AAGCCTAATCTAGTAACTTCTATTTTCTTTGCATTGGTTAAAACTGTGCCAAATAACTACCCTCAAGCTGCAAGGGCTGTCTCTTATACACATCTAGATGT	TGAATTTCCTGGTGAAATACAGATGTAAAAAGAAACCTATTAGTGATGATGAAAATTTTTTTAAAAGTGAAAGGTCTAAGAAAATAATTATTCTTAAATAT	1572	5561	0	0	1	1	NA	0	0	0	12	0		intRA	170000		2
4_4_97.7_97.9	T25p30_CL	10254	15	4	4	98	98	97851009	97679945	4q22.3	4q22.3	STPG2	-	STPG2	-	TGTTTATTCACTTTAGTCTCTAATTCTTGTTAATCCTTTGAGTCTCAAATCTTCCCTGAATTCATTAGCTCTTTCAGCTCTGATATGTTCTCAGAATACAC	GCGTTATTTCTGAGGGCTCTGTTCTGTTCCATTGATTTATATCTCTGTTTTGGTACCAGTGCCATGCTGTTTTGGTTACTGTAGCCTTGTAGTATAGTTTG	5511	6146	0	0	1	1	NA	0.071	0	1	14	0		intRA	171000		2
4_4_97.7_97.9	T14p21_CL	10250	12	4	4	98	98	97851058	97679947	4q22.3	4q22.3	STPG2	-	STPG2	-	GTTATTTCTGAGGGCTCTGTTCTGTTCCATTGATTTATATCTCTGTTTTGGTACCAGTGCCATGCTGTTTTGGTTACTGTAGCCTTGTAGTATAGTTTGAA	TCTTCCCTGAATTCATTAGCTCTTTCAGCTCTGATATGTTCTCAGAATACACAGCTCTTAAGTTTGTAGCAGTTATTACATTTGCAATTAAACAAGTCTCT	4582	7097	0	0	1	1	NA	0	0	0	12	0		intRA	171000		2
4_4_97.7_97.9	T33p44_CL	10257	3	4	4	98	98	97851351	97680705	4q22.3	4q22.3	STPG2	-	STPG2	-	CTGTCTACCTTGAGGCTTTCTTTTTGTTTAGCCTTGTTGTTAAGTTCTTCCATGACAGTAGGGCTGACACTATGCCTTGAAAGTATTTTCAACCCATACAA	CTCAAATTCTCTGGATATGAGTAGAGTAAGAAGAAATGGAATAGCCAGGTGGACCCCCTTTGTCTGTCTTATCAGAAAAGGTAAATTTTTAACCATTACGC	995	3055	0	0	1	1	NA	0	0	0	3	0		intRA	171000		2
4_4_97.7_97.9	T25p37_CL	10255	23	4	4	-98	-98	97873107	97719705	4q22.3	4q22.3	STPG2	-	STPG2	-	AAAGGAAAGAAGGAAGGAAGGGAGGGAGAGAGAAAGAAAGAAAACTAGAATTAAATTGAAATTGGAGATATAATTTGGTTGTATGTGTGGGTACGTGAGGA	TAAAATGACAAGAAAATGGTTAAAATGCTTAAAGTCACAGAAGTAGATTCTAGGTCTGTCTCTTATACACATCTAGATGTGTATAAGAGACAGTTGCTACT	4606	6675	0	0	1	1	NA	0	0	0	0	23		intRA	153000		2
4_4_97.7_97.9	T25p19_CL	10253	17	4	4	-98	-98	97873858	97717763	4q22.3	4q22.3	STPG2	-	STPG2	-	GGTAATTCTGTTCATTCTTACAAATAATTCATGTGTTACATATTTATGTACTGCCTACTCAAAGTGGTTTTAGGTGAAGGGTGATTATCCTTCCTTCCAGT	ACTTTTTTTCAAAAATACAATTTTCTTGGCCAGCTTCAGTAATAGAAACTTTCAAAAAATAAAAAATAAAAAGGTGCTGTGAACTTATTAAAGCCCAAGGC	5663	6232	0	0	1	1	NA	0	0	0	0	17		intRA	156000		2
4_4_97.7_97.9	T33p44_CL	10257	10	4	4	-98	-98	97874703	97718139	4q22.3	4q22.3	STPG2	-	STPG2	-	ATGACATAATTACCTTTTAAAGGCCCCATTTCGAAATACTGTGACATTTGGGATTAGGGCTTTAATGTACAAATTTTGGGGGGGCACATTGAGTCCATAGG	TTAAAATAAAGTTGGTAATTTATTTAAAGGATTTTATGTGACTTCATCTGTGATGTGACATGTTTTAGCATTATCCTGATTTGTACATGTAATATTCCCAG	3283	5176	0	0	1	1	NA	0	0	0	0	10		intRA	157000		2
4_4_97.7_97.9	T33p30_CL	10256	25	4	4	-98	-98	97874807	97711898	4q22.3	4q22.3	STPG2	-	STPG2	-	AGGAGTTTTCTTGCTGTATCCTCATATGGCGGAGAGAGTCATAAGTTTTCTCATGTCTCTTTTTTTTAAATGATCACTAGTCACAACATATGGGCTCCACC	TTTTCTCCTTACTTAAANTGTCACAATCTAAGGCCAGGCACAGTGTCTCATGCCTGTAATCCCAGCACTTTGGGAAGCTGAGGCGGGCAGATACTTGAGGT	5579	8189	0	0	1	1	NA	0	0	0	0	25		intRA	163000		2
4_4_97.7_97.9	T14p31_CL	10251	21	4	4	-98	-98	97877583	97715102	4q22.3	4q22.3	STPG2	-	STPG2	-	CCCCCATGTTGTGGGAGGGACCCAGTGGAAGCCAGTTGAATCATGGGGGCAGTTTCCCCACACTGTTCTCATGGTAGTGAATAAGTCTCTTGAGATCTGAT	GACCTGTATCATATAAGCAATAGCATATGTAATTGAAAATGTATTTCAAGACTAAGTATGATAAGGCTTTGTTTTATTTAAAAAATATTCTGTAGCTTAAA	4984	5653	0	0	1	1	NA	0	0	0	1	20		intRA	162000		2
4_4_97.7_97.9	T14p45_CL	10252	14	4	4	-98	-98	97878081	97715805	4q22.3	4q22.3	STPG2	-	STPG2	-	ACCTGGGAGGGAGGCTGTACCCTGCAAAGCCACAGGGTTGGAGTTGCCCAAGACCATGGGGACCCACCTCTTGCATCAGTGTGACCTGGATGTGAAACATG	GCCTGTTCACTCTGATAATAGTTACTTTTGCTGCTGTCTCTTATACACATCTAGATGTGTATAAGAGACAGGACTTATTCACTACCATGAGAACAGTGTGG	2449	4535	0	0	1	1	NA	0	0	0	0	14		intRA	162000		2
4_4_97.7_97.9	T14p21_CL	10250	26	4	4	-98	-98	97878519	97715529	4q22.3	4q22.3	STPG2	-	STPG2	-	CCTAGGGACTTGGTGCCCTGTGTCCCAGCTGCTGTAGCCGTGGCTAAAATGGAGCAAGGTACAGCCTGTCTCTTATACACATCTACTTAGTCTTGAAATAC	CATTATAAAGCAAACAACTTATGAAATCTGAGATTTTGTAGCTTTATTTATAGAAGTTTTTTTTTCTGAGGCCACTCTAATGTACCAAGATGTTCATATTG	5245	5269	0	0	1	1	NA	0	0	0	0	26		intRA	163000		2
4_4_97.7_97.9	T25p30_CL	10254	19	4	4	-98	-98	97878549	97716406	4q22.3	4q22.3	STPG2	-	STPG2	-	TATTCCATGGTGTATATGTGCCACATTTTCTTTATCTAGTCTATCATTGATGGGCACTTGGGTTGGTTCCAAGTCTTTGCTATTGTGAACAGTGCTGCAAT	GCCTGACCCAGGGACCTCCTGCTCTGTGTGCCTAGGGACTTGGTGCCCTGTGTCCCAGCTGCTGTAGCCGTGGCTAAAATGGAGCAAGGTACAGCTTGGGC	3381	3675	0	0	1	1	NA	0.056	0	1	2	16		intRA	162000		2
4_4_100.7_101.1	T14p45_CL	10252	5	4	4	101	-101	100727541	101066797	4q24	4q24	no_gene	NA	PPP3CA	-	CAAAACAAAACGAAAAGATTGGTGAAACATTCAAGTGCATCAGGCAATATAATTCTCTATACTAAGTGAATTAAATAGATGAACCAAATGATTAACTCCTG	ACAACTATTTGTATTATTTATATTGTACTGGAGATAAACGTCTTTCAAGTACTTCAGAGAAGAGCGCACTGTTAGGGCTCCAGTTGGGTTTTGTAATCCCA	4784	5831	0	0	1	1	NA	0	0	5	0	0		intRA	339000		1
2_2_13.5_35.7	T14p21_CL	10250	28	2	2	-13	-36	13473844	35730380	2p24.3	2p22.3	no_gene	NA	no_gene	NA	TGCAAATAAATGACTATCATTTTTAAGTACTTAACAAGTACTAAACAGTGTACTTACAAAACACTTTTAAAACCACTGTCAACTTTAATGTAAATAGAACC	CCTACCTTTATACCTTTTCCCAGAGATGACTTTTATATTAAGTGGAATACTGGGCAAAATAACTTCAAAAGTCTCTTTTGACTGAGGTTTTACAATTCTTA	4575	6548	0	0	1	1	NA	0	0	0	1	27		intRA	22257000		1
2_2_13.5_35.7	T14p45_CL	10252	11	2	2	-13	-36	13474355	35728197	2p24.3	2p22.3	no_gene	NA	no_gene	NA	TCAGAACAATACTGTGAGGAAGCTCCTATTTCCCCCTTTAATAAGTGAAAGAATAGAAGCCACATGGATAAACTGACTAGCTCAGGGCGACCAAGCAAGCG	TAAATATGTCAATTAGCATGTCTGTTGTCATGTTCATAAAACATAGCTGATTATTCACTGAACTTCAGGTGCAAATTGTAAATAAACTGAGTGTAGCTACT	7603	7766	0	0	1	1	NA	0	0	0	0	11		intRA	22254000		1
2_2_13.5_35.7	T25p30_CL	10254	21	2	2	-13	-36	13474784	35724743	2p24.3	2p22.3	no_gene	NA	no_gene	NA	AAGTCGCTGTTCACAACAGATGTAAATTTGATGAACTTGATGCCAATAATCTGCCTCTCAATTTGAAAACCACCTGAAGTTACTGAGCAATTCAGAAGAGA	CTAAGTTAAGGGTTACTCATCCGTACCACATCTGACCACAAACCCACTGTGTACAGAGAATCTACCTGGGATCTGTCTCTTATACACATCTAGATGTGTAT	6569	11017	0	0	2	1	NA	0.105	2	0	0	19		intRA	22250000		1
4_4_101.1_101.3	T14p45_CL	10252	4	4	4	-101	101	101058877	101263780	4q24	4q24	PPP3CA	-	PPP3CA	-	CCACTGGCCAGTATTTATGATATAGAGAACAAAAATGTAACATACTGTAGAGAATAAGAATGTGTAGACCTACATATGTTTGTAATTTTTATGTTAATCCA	CACATTATCATCTAACCCATATTAGCTTTATTTTATATTGTTTCTACTAAGGTACCATTCAAGGGTTTTATATAAATGGAATAGAAATCTATATATACTAT	2823	4819	0	0	1	1	NA	0.333	3	0	0	1		intRA	205000		1
4_4_100.7_101.1	T14p45_CL	10252	5	4	4	-101	101	101066797	100727541	4q24	4q24	PPP3CA	-	no_gene	NA	ACAACTATTTGTATTATTTATATTGTACTGGAGATAAACGTCTTTCAAGTACTTCAGAGAAGAGCGCACTGTTAGGGCTCCAGTTGGGTTTTGTAATCCCA	CAAAACAAAACGAAAAGATTGGTGAAACATTCAAGTGCATCAGGCAATATAATTCTCTATACTAAGTGAATTAAATAGATGAACCAAATGATTAACTCCTG	4784	5831	0	0	1	1	NA	0	0	5	0	0		intRA	339000		2
4_4_101_101.2	T25p30_CL	10254	8	4	4	-101	101	101188078	101034124	4q24	4q24	PPP3CA	-	PPP3CA	-	AATAAACAGCTACCCCACACTCTCCTGTTCGCACCCATCTCTTGGTCAACATTTCCTACCAATGTCCACTTTCCTTAGACATACCCAGCACACTCCACTGA	GGATTTTATGATTTGTGTCAGATATTTTAATACGAAAAGATATACTTGGAATTCATGAACCTGATTCCCAGAAATGCAGTTATTAACTCTCACGACTGTCT	4382	14059	0	0	1	1	NA	0	1	7	0	0		intRA	154000		2
4_4_101_101.2	T25p37_CL	10255	8	4	4	-101	101	101197448	101030189	4q24	4q24	PPP3CA	-	PPP3CA	-	AATGCAAAACTTCTCTGTAACTCCAAAATGTTTAATATTAAAATTCTACCCCTTGACTTTAATTTGCATTTTTCTTATAATTCAAGATTTTAAAACTACAG	GCCGAAGAAGGTTATTTAACCTGCTCAAGGTCATAAGCTGGTGAGTGTGCAGAGTGCAAGGTTCGCACCCAGGTTTGTCTGACCACAAAAGCCTCCTGCTC	2579	4522	0	0	1	1	NA	0	0	8	0	0		intRA	167000		2
4_4_101_101.2	T25p19_CL	10253	6	4	4	-101	101	101198770	101030221	4q24	4q24	PPP3CA	-	PPP3CA	-	TAATATTAAAATTCTACCCCTTGACTTTAATTTGCATTTTTCTTATAATTCAAGATTTTAAAACTACAGCAACTGCAAAATGTGCACTATAACTTACTTAC	GCCAATATCTCAGAGCAGGTGTCTTTACCTTAGCCAGTTACCTTAGGATTAGCAATTACTGGAAGGTAAAAGATCTGCAGTGGAGGGTGGAGCATCTGTTA	3884	4143	0	0	1	1	NA	0	0	6	0	0		intRA	169000		2
4_4_101.1_101.3	T14p45_CL	10252	4	4	4	101	-101	101263780	101058877	4q24	4q24	PPP3CA	-	PPP3CA	-	CACATTATCATCTAACCCATATTAGCTTTATTTTATATTGTTTCTACTAAGGTACCATTCAAGGGTTTTATATAAATGGAATAGAAATCTATATATACTAT	CCACTGGCCAGTATTTATGATATAGAGAACAAAAATGTAACATACTGTAGAGAATAAGAATGTGTAGACCTACATATGTTTGTAATTTTTATGTTAATCCA	2823	4819	0	0	1	1	NA	0.333	3	0	0	1		intRA	205000		2
4_4_163.6_187.9	T14p31_CL	10251	3	4	4	-164	188	163564803	187922494	4q32.2	4q35.2	2014-03-01	-	no_gene	NA	AAATCAAACATTCCTCCTGCGTGTGCGTGGAACTTTTGTCGAACTATAAACACAGCATGAGCACAAACCCTTCTACTACGCCCTTCAATACTTCCCTTGTC	AATTCAGAAACTGACATCATGAAAAAAAAAAGTGTTTCCCCAGAGATCTGCGCTGCTGAGTGGTTGATTTAAAGGAAAATCCCAATGACAGGATAGTAACA	3299	5449	0	0	1	1	NA	0	3	0	0	0		intRA	24358000		1
2_2_13.5_35.7	T33p30_CL	10256	23	2	2	-13	-36	13476262	35726325	2p24.3	2p22.3	no_gene	NA	no_gene	NA	TTGAAAGATAACTTCCAGCATTAGGGAAATACATGCAAAGTAGAAAGTCCTGTCCCTGACTCAAACTATGGGTGATGATATTATTGATATTTTTCATAATA	AGAACATTATCTTCTGTTCTACGTATGAAAACCAATGAGAAAGAGAAAAATCTTAAAACAGCCGGAGGCAAACAATTACTTTCAAAGAAAGATAAATTATA	5808	9441	0	0	1	1	NA	0	0	0	0	23		intRA	22250000		1
2_2_13.5_35.7	T25p37_CL	10255	15	2	2	-13	-36	13476314	35726704	2p24.3	2p22.3	no_gene	NA	no_gene	NA	GATGTAATGATTTTTGCTTTTTCTCCACTCTTCAAAGCTTCCTGCAATGTGTGTATAATGTAGTGAATACTCAGTAGATTCTCTGGGACTGAAATAACCAT	CTATAACAGGTATAATTACCTCAGCTTTAAAATAAGGATCAAAACATTGACTTTGAAAGATAACTTCCAGCATTAGGGCTGTCTCTTATACACATCTAGAT	4991	8927	0	0	1	1	NA	0	0	0	0	15		intRA	22250000		1
2_2_180.5_180.6	T14p21_CL	10250	8	2	2	181	-181	180537328	180593280	2q31.3	2q31.3	no_gene	NA	no_gene	NA	TTATTGTTGCTCATGAAATTTTGGCTAGAGTTGAGCTCTAATGAAAATTTAAAGCTCTAAGAAACTGAAACTGCTAAATATTTAAAATTTTATATTATAAA	TATATAAATTTAAGAAAACACAGTTGGAAAAAAATCTGTCTCTTATACACATCTAGATGTGTATAAGAGACAGGCCAGAGGGTGTATTCATTTTCCTTTTT	3335	4018	0	0	1	1	NA	0	0	8	0	0		intRA	56000		1
2_2_180.7_180.9	T14p45_CL	10252	21	2	2	-181	181	180731924	180862481	2q31.3	2q31.3	SCHLAP1	+	SCHLAP1	+	TTTTTTAACCTTTTAATTTGTTAATATGGTATACTGCTCTAATAGTTTTTCTGATATTATCTCATCTCTATACTCCTAAAATAAAGCCTCTTGGATATGCA	CTTCTTGTAAAAAGGAGTAAGACACAGAGACATGTCAACACAGTTCTTTATCAGTTTGTAATGAGGTTGGCTTTTCCTCCAGTTTCCGGTAAGAGATTCCT	5894	7557	0	0	1	1	NA	0.05	18	2	1	0		intRA	131000		1
2_2_180.7_180.9	T33p30_CL	10256	31	2	2	-181	181	180732932	180859970	2q31.3	2q31.3	SCHLAP1	+	SCHLAP1	+	TCAGAGAGGGATTCTGAACTTCTGTCTTGTATGGCTAATGGGGATAGTGTAGAGGTCAAGTAACTAACTAAAGAAATGGAAAAGATACCATCATTTTTATA	AGTAACAGGTCCCAAGTAAATCTAAAACCCAACCATGCAAACAACATTCAATCCTAAGGCTTGAGAATAATCTTCTTTGACTCCATGTCCTGCCTTCCAGA	6876	8697	0	0	1	1	NA	0	31	0	0	0		intRA	127000		1
2_2_180.7_180.9	T14p31_CL	10251	28	2	2	-181	181	180733256	180860784	2q31.3	2q31.3	SCHLAP1	+	SCHLAP1	+	TAGAGGGGACACATTCAAACCATAGCATTCCTTCCCTCCTGCCCCCCAAATTTATGTCCTTCTTACATGCAAAATACATTCACTGTCTCTTATACACATCT	GGCTCCCCTCCAGAACCTGCAACTTGAATCTCTATAACGTGAAGTATGGGGATCTTCATTTGTAGCAGCCTTGTCCAAAAATTAATCTGCACACTAACGCA	6529	6682	0	0	1	1	NA	0	27	1	0	0		intRA	128000		1
2_2_180.7_180.9	T25p37_CL	10255	20	2	2	-181	181	180733538	180860225	2q31.3	2q31.3	SCHLAP1	+	SCHLAP1	+	CACTGGCAGGTTTGGTGTCTGGTGAGGGTTTGTTTTTCATTGATGTCACCATTAAGGCTGTCTCTTATACACATCTTACATCCTTAATCCTAATGTCCTTT	TATCCATGTTCAAAAAAGTGTAGACATATACCTTTAGAGTACTTTAGCTATATTTAATAAATAAAGCCTAGTAATGAAGATATGACTTTCATTTGCATCAC	4946	6704	0	0	1	1	NA	0	18	2	0	0		intRA	127000		1
2_2_180.7_180.9	T14p21_CL	10250	24	2	2	-181	181	180735443	180859540	2q31.3	2q31.3	SCHLAP1	+	SCHLAP1	+	TTTTTATGCTATTTCATTTATGCTTTTCATGTCTGTCATAGTGTGTATCAGCCTCTCAGATCACTGATTTCGTGGTTAAACATTAGGGTTTTATATTTATT	TGCAAAGAGGATCTTGCCATGATATAGAGGAACATCTTAAAGCCGGGGCTGAGAAGTTCATGGACAATGCCTGAGACTGGAAACCCCTTCAAGCCTCTTTG	4450	4806	0	0	1	1	NA	0	24	0	0	0		intRA	124000		1
4_4_180.3_180.4	T33p44_CL	10257	10	4	4	180	-180	180409168	180298902	4q34.3	4q34.3	no_gene	NA	no_gene	NA	ACAGTTTCACAGCCTGTACAGGAAGCACAATGCTGGCATCTGCTTGGTTTCTAGGGAGGCTGCAAGAAATTTACGGTTATGGCGGAACGCAAAGAGAAAGC	GAAAACAGTGAGAATATNGTATCTGCCCTACCTAAAAGATCTGGTGCTGTTTATGTTTCACTACCATTTAACTCTATGAACAGCACAGGTAAGCAGAATCA	5190	5292	0	0	1	1	NA	0	10	0	0	0		intRA	110000		2
4_4_180.3_180.4	T25p19_CL	10253	26	4	4	180	-180	180409482	180297569	4q34.3	4q34.3	no_gene	NA	no_gene	NA	TCACTCACACCTCTCACGCCCACAGTTTGAAAGAAACATCAGAGACTTCTGGTTTTGGGCTTTGAAACCAACCAATTAGAGCTCATCTGCATCAACTGATC	TGCTCTTCTGGGCCAGATTAAAATGAAACCTTTAAAACTTCTTTTAAAAGCATTTTTGAAAACAATACTCATAATAGATTATCTCACAAAGGAAAAAAGTA	4707	7306	0	0	1	1	NA	0	25	1	0	0		intRA	112000		2
4_4_180.3_180.4	T25p30_CL	10254	19	4	4	180	-180	180409643	180297851	4q34.3	4q34.3	no_gene	NA	no_gene	NA	ACACATTTTGAACTGCACAAGATAATAATTATATACGGTGTTAAATTAATTTGCCACTGACTGACAGACCAAATGGACTTCCCATGGCTGAGGTGCTCAAA	ATTGGACAATGTTTATTTGTCTTTTAGGAGTAATTAAAATTCCCTATTCACCATCACTATGTCTGTCTCTTATACACATCTAGATGTGTATAAGAGACAGG	3391	4209	0	0	1	1	NA	0.056	18	0	0	1		intRA	112000		2
4_4_180.3_180.4	T33p30_CL	10256	27	4	4	180	-180	180409722	180297838	4q34.3	4q34.3	no_gene	NA	no_gene	NA	TGCACAAGATAATAATTATATACGGTGTTAAATTAATTTGCCACTGACTGACAGACCAAATGGACTTCCCATGGCTGAGGTGCTCAAAGTGAAAACAGAAC	TTCATCAGTGTTCTTCAAAAATGAAAAATTGTGATTAATCTTCGAAGAAAGGAGACATACAAAATTGTTATTCAAAGTATTTTAAAGCAAGGCATAGTATA	3813	4277	0	0	1	1	NA	0	27	0	0	0		intRA	112000		2
4_4_180.3_180.4	T14p45_CL	10252	13	4	4	180	-180	180410372	180297911	4q34.3	4q34.3	no_gene	NA	no_gene	NA	TAACCATAAGATAGGGGATGGAATTTACATTAAAGTTGAGGCTCAATCTTTAAACTGGAGTTGGTAGATGTGTATAAGAGACAGGAGTAAGGTAGTGCTCC	CATGAACAGACATGAGGAGTTCTTCAAAGCATACTTGCAAGGGAAATGTAACACAGAATGACACATTTTGAACTGCACAAGATAATAATTATATACGGTGT	2526	3720	0	0	1	1	NA	0	13	0	0	0		intRA	112000		2
4_4_180.3_180.4	T25p37_CL	10255	19	4	4	180	-180	180410577	180296395	4q34.3	4q34.3	no_gene	NA	no_gene	NA	AGAAGAAATTGTTAAGGGCAAGCTGTTTCAAGACACCTCTGCAAGATGAATCATTAGTGAATACATTAAGGCTGCTGAAGCTATCAGAGGAAGGCATAGCA	TCAAGTATCCATTAATGGAACAGAATTATAGCCTATTAGAGCTGAAAAGAACCTCAATATCACCTGCCCACTTCTTAATTTTGTAGATGAGGAAATTGAGA	5109	12254	0	0	1	1	NA	0	19	0	0	0		intRA	114000		2
4_4_180.3_180.4	T14p21_CL	10250	19	4	4	180	-180	180411003	180296102	4q34.3	4q34.3	no_gene	NA	no_gene	NA	ATAGCTTGCTTGGGAAATGTTACTCGACAGGCAATGCTTTCTTTGTTTCGTTACATCCATAGGAAGTCATAGCAAAAGCTCCCAAAGCCTGCTTGACAACA	TAATTCTTGATAATATATTTCACTGTGAAAAGGATGAAGATATTTTATTAATTGTATGAACACAGTTCAGAATACCTAACTCTTCACTGATAAGCTGAGAG	5518	5954	0	0	1	1	NA	0	19	0	0	0		intRA	115000		2
4_4_180.3_180.4	T14p31_CL	10251	25	4	4	180	-180	180411055	180293061	4q34.3	4q34.3	no_gene	NA	no_gene	NA	TGTATGAACACAGTTCAGAATACCTAACTCTTCACTGATAAGCTGAGAGGAGTATTTAAGCTGTCTCTTATACACATCTAGATGTGTATAAGAGACAGGCA	CATGGACTTCTTGTAAGATTCAAGTCAAGAGCTATTTTATTTTACCTGTCTTTTTCTACATCTCTGAGTACAAAAATATGTTGGCTCAATCCAAAAAATGT	5797	8493	0	0	1	1	NA	0	25	0	0	0		intRA	118000		2
4_4_163.6_187.9	T14p31_CL	10251	3	4	4	188	-164	187922494	163564803	4q35.2	4q32.2	no_gene	NA	2014-03-01	-	AATTCAGAAACTGACATCATGAAAAAAAAAAGTGTTTCCCCAGAGATCTGCGCTGCTGAGTGGTTGATTTAAAGGAAAATCCCAATGACAGGATAGTAACA	AAATCAAACATTCCTCCTGCGTGTGCGTGGAACTTTTGTCGAACTATAAACACAGCATGAGCACAAACCCTTCTACTACGCCCTTCAATACTTCCCTTGTC	3299	5449	0	0	1	1	NA	0	3	0	0	0		intRA	24358000		2
4_6_70_52.4	T25p19_CL	10253	3	4	6	-70	52	70010453	52428540	4q13.3	6p12.2	no_gene	NA	EFHC1	+	TAGTATTCTCCTGTCTCTTATACACATCTAGATGTGTATAAGAGACAGATGGACATCTGGACTGGTTCCATATTTTTGCAGTTGCAAATTGTGCTGCTATA	ATGACCATAATAAAAAATCGAAAAATAGTTGATGTTGGCATGGATGTGGTGAACAGAGAACCGTTCTACACTGCTGGTGGGAATGCGAACTAGTACAACCA	3813	3907	0	7	1	1	NA	0	2	1	0	0		intER	NA		1
2_2_180.7_180.9	T25p19_CL	10253	19	2	2	-181	181	180736549	180859808	2q31.3	2q31.3	SCHLAP1	+	SCHLAP1	+	CATTAAAGTCACAGAAAGTATTGTATTGAACACATGTGAGATGCTAACATTTAACATGTTTAGTGTAGTGCTTAGAATATGGTAAATGGTATATAAATTCA	TGTAATAGCAACACTCTGGTGGAAGCAGAGGCAAGGGCCTGTCTCTTATACACATCTAGATGTGTATAAGAGACAGTCTGAATATTGATTGTCTTACATCT	5016	6606	0	0	1	1	NA	0	19	0	0	0		intRA	123000		1
2_2_180.7_180.9	T33p44_CL	10257	10	2	2	-181	181	180736777	180860575	2q31.3	2q31.3	SCHLAP1	+	SCHLAP1	+	ACTGGCCACCGTCCATTTCAATTACCTGCCTCTTTGAATTTTTGGAGCAGAAAGGAAAAAGGAGAATGAGAAAGGTGGAAATGCTCCTTGTCAAAATAGAA	AAGATGCCCTCGGGGCAGGTGCCCGACCAGAGGACAACACCAGACCCAGGAGAGAAACACTCCTTCCTCCTTCAGTGTCCCTACAAACAGTGTCTGCTAGC	3114	5969	0	0	1	1	NA	0	10	0	0	0		intRA	124000		1
2_2_180.7_180.9	T25p30_CL	10254	10	2	2	-181	181	180737357	180859928	2q31.3	2q31.3	SCHLAP1	+	SCHLAP1	+	CTTGGACCTGAGTACGTCTGGGGAATCTTGGATAACCGAAACTCAGAGAGGGATTCTGAACTTCTGTCTTGTATGGCTAATGGGGATAGTGTAGAGGCTGT	CTGTCTTAGTTTGTTTTCTATGGGTAAAATGGGCTTACCAATTGCTACCTTATAAAAGCACTGTGCCTAGGCTGAGGCAGTACAATGGCGTGAACCCCGGG	3300	4720	0	0	1	1	NA	0	10	0	0	0		intRA	123000		1
2_2_185.6_185.8	T25p19_CL	10253	6	2	2	186	-186	185590595	185834989	2q32.1	2q32.1	no_gene	NA	FSIP2	NA	CCTAAGGAATAATTTAAATTTTATGAATCTTAAAAACTTTCTTCTGCTTTAGCATTAGTCATTAGCTAGAAGACTAATGTCTGTCTCTTATACACATCTAG	TTCTTTTTTCTCTAAACTTCCCTTATGGCTTCATTTCATTCATTTCATCTTCCATCGCTGATACCCTTTCTTCCAGTTGATCGCATCGGCTTCTTAGGCTT	6302	9645	0	0	1	1	NA	0	0	6	0	0		intRA	244000		1
2_2_187.7_187.8	T33p30_CL	10256	8	2	2	188	-188	187731432	187789037	2q32.1	2q32.1	no_gene	NA	no_gene	NA	AAAATGTTTTGTTGCCCTCTTGCTTAAAACCATCAAATGGCTTCCCTTTCCACTTAAAAATAATAGCCATGCTTCCACACGTGGTCCAGCAGACACCTTGT	CTAAGAATACAAAATGTTACATAGATTTGAAATAAAATTTCATAGAAGATATATAGCTGATACCATTTCAGAGATGCTATTAACAACTGTAGTAAAGAAAA	2742	4777	0	0	1	1	NA	0	0	8	0	0		intRA	58000		1
10_10_89.2_101.4	LNCAP_CL	10049	20	10	10	101	-89	101435144	89176105	10q24.32	10q23.31	BTRC	+	no_gene	NA	CTGGTTTAGGTTTTATTTTATTTACCTAGATTTTTATTTAGGTAAATTATTTACTTAGATTTTTATTTAGGTAAAATTTACATACAGTGAGATACTGCCT	ATGGAGTTGAAAGGAATCCTCACAAAAATGTTGCAGATAGGGGAGATTTTGCTGATCTGTCTTGGACAATGAGCCTGGGAGCTGATTTTCATTTTGGTTA	1964	3029	0	0	1	1	NA	0	19	1	0	0		intRA	12259000		2
2_2_202.4_202.7	T33p30_CL	10256	22	2	2	202	-203	202438835	202683313	2q33.1	2q33.2	BMPR2	+	FAM117B	+	CCATCCCTACAAAAAATACAACAGTTAACTGGTTGCTTTGTATTACGTTTTGAAATCAGGAAATGTGAATCCTCTGACTTTGTTCTTCTGTTTCAAGATTG	TTTATCCTTTCTAAGAACCTGCCTGTGATTTAACTAATTTCCTCTACTAAACAGGTTTTTGTTTTGTTTTGGTTTTTTGTTTTTTTGAGACAGAGTCTCAC	3970	6307	0	0	1	1	NA	0	0	22	0	0	fusion	intRA	244000		1
2_2_202.4_202.7	T25p19_CL	10253	19	2	2	202	-203	202438900	202684358	2q33.1	2q33.2	BMPR2	+	FAM117B	+	TGAATCCTCTGACTTTGTTCTTCTGTTTCAAGATTGTTTTGGCTATTCTGGGTCCTTTGCATTTCCATATAAAGCAGCAGCTTGTCAATTTCTACTCGAAA	TGACTCAATTGGGAATGTATATATTGGACAATTCAAATGTTCCACTGCACCTGTCTCTTATACACATCTAGATGTGTATAAGAGACAGATCCAAATGCGAA	5310	7545	0	0	1	1	NA	0	0	19	0	0	fusion	intRA	245000		1
2_2_202.4_202.7	T25p37_CL	10255	22	2	2	202	-203	202438915	202683980	2q33.1	2q33.2	BMPR2	+	FAM117B	+	CAGCCAGAGCAACATGGCAAAACCTGGTCTCTACAAAAAATACAAAAATTAACCAGGTGTGGTAGCGTGTGCCTGTGATCCCAGCTGCTCGGGAGGCTGAG	TGTTCTTCTGTTTCAAGATTGTTTTGGCTATTCTGGGTCCTTTGCATTTCCATATAAAGCAGCAGCTTGTCAATTTCTACTCGAAAGGCAGCTGGTGCTGT	5734	6700	0	0	1	1	NA	0	0	22	0	0	fusion	intRA	245000		1
4_7_49.1_61.1	T33p30_CL	10256	4	4	7	49	-61	49140580	61054945	4p11	7q11.1	no_gene	NA	no_gene	NA	TCAATTCCATTCCATTCCTTTCCACTGGGGTTGTTTCCATTCCATTCCATTCAATTCCATTTCATTCCACTCCATTAGATTCAATTCCATTCCACTCCATT	TTCCATTCGATGATGATTCTATTCGTGTCCATTAGATTATTCCACAGGATTCCATTCGATGATGATTCCGCTGTCTCTTATACACATCTAGATGTGTATAA	5941	8856	6	13	1	1	NA	0	0	4	0	0		intER	NA		1
4_7_119.5_35.9	T14p45_CL	10252	3	4	7	-119	36	119464237	35877034	4q26	7p14.2	LOC645513	+	2014-09-07	+	AGACTGCATAGAATTTCAGTCTGTAGTGAGCAGGGTACCTGGAACTCTATACATAAAATTCTGTGTCATATTCTTTTTTTTTTTTGAGATGGAGTTTCACT	AAGAATTGGAGGCTATGGTGAGCTATGACTACACCACTGAACGCCGCCCTGGGGGACAGAGCAAGACCCTGTCAAAAAAAAAAATAAATAGAAATGCAGAG	1910	2387	13	0	1	1	NA	0	2	1	0	0	fusion	intER	NA		1
4_7_126.1_4.7	T14p31_CL	10251	3	4	7	126	-5	126101226	4702674	4q28.1	7p22.1	no_gene	NA	FOXK1	+	ATGTCTGATGGCACCAACCTATGAAGCGGTCTTTCCAGAGAAGTGGAAAACACAAACAGGATCATGAAGAAGATGTCACGACACCACTAACGCAAACCTGA	ATACGTATATATACGTGTATATACGTATATATACGTGTATATATGCTGTCTCTTATACACATCTAGATGTGTATAAGAGACAGGTCTCACTCTGTCGCCCA	3315	6879	0	0	1	1	NA	0	0	3	0	0	truncation	intER	NA		1
4_8_9.6_7.1	T33p30_CL	10256	4	4	8	10	-7	9573896	7131496	4p16.1	8p23.1	no_gene	NA	no_gene	NA	GTGATCTCTGAAATTTTTGCATACCCATCAGCAAAGCAGTTTACCCAATGCATAGTCTTTTATCTCTCAACCCCTCCCACCTTCCCCCTGAGCCCCCAAAG	CATATGAATTTCAGGGTTTTTTTTTTCCTGTTTCTGTGAAGAATATAATTGATAGGGATTATACTGAATCTCTAGATTGCTTAGGGTCTGTCTCTTATACA	4293	5075	13	0	1	1	NA	0	1	3	0	0		intER	NA		1
2_2_202.4_202.7	T14p31_CL	10251	21	2	2	202	-203	202439063	202685179	2q33.1	2q33.2	BMPR2	+	FAM117B	+	CTTAATAAATATTAAGTCTTATAATCAGTGAGCATGGGATGTCTCTTCATTTGTTTAGATAAGATTACTTTTTTTCAGTGATGTTTTGCCATTTTCATTGT	AGGCACAGTAGCTCACACCTGTAATCCTAGCACTTTGGGAGGCAGAGGCAGGTGGATCACTTGAAGTCGGGAGTTCAAAACCAGCCTGGCCAACATCTGTC	4510	5705	0	0	1	1	NA	0.05	1	19	1	0	fusion	intRA	246000		1
2_2_202.4_202.7	T14p21_CL	10250	20	2	2	202	-203	202439426	202680632	2q33.1	2q33.2	BMPR2	+	FAM117B	+	GCAAATCCTAAGGAACCTACAAAAAATTACTAGAGCTAATAAAAGTTCAACAACATTGCAGAATACAAGACCATGCCATCTTCAAACAGAGATGACTTGAC	GGTTTACAGTTTCATTTTATCTATTAGCACTTTAACAACTGTCTCTTATACACATCTAGATGTGTATAAGAGACAGGATTAAGGGCGGTGCAAGATGTGCT	4296	7896	0	0	1	1	NA	0	1	19	0	0	fusion	intRA	241000		1
2_2_202.4_202.7	T14p45_CL	10252	20	2	2	202	-203	202439435	202685775	2q33.1	2q33.2	BMPR2	+	FAM117B	+	TTTGCCTACTCCAAGGTCAAGATGATTTGCTCCTATGTTTTCTTCTAGAAGTCTTTCCATTTTACCCCTGTCTCTTATACACATCTAGATGTGTATAAGAG	AAGGAACCTACAAAAAATTACTAGAGCTAATAAAAGTTCAACAACATTGCAGAATACAAGACCATGCCATCTTCAAACAGAGATGACTTGACTTCTTCCTT	3914	6102	0	0	1	1	NA	0.111	1	17	1	1	fusion	intRA	246000		1
2_2_202.4_202.7	T33p44_CL	10257	9	2	2	202	-203	202439523	202683914	2q33.1	2q33.2	BMPR2	+	FAM117B	+	TGACTTCTTCCTTTCTANTCTGTATGTCTTTTTATTTCATTGTTCTTTTTCTTTCTTCTTTATTTTTACTTTTTGTCTCCTTTCCCTGGCTAGGGGAATCT	GTGTGCCTGTGATCCCAGCTGCTCGGGAGGCTGAGGTGGGAGGACTGCTTGAGCCCAGGAGGTCAAGGATGCAGTGAGCCATGATCGCGCCACTGCACTCC	2013	5785	0	0	1	1	NA	0	0	9	0	0	fusion	intRA	244000		1
4_9_90.8_128.3	T25p19_CL	10253	3	4	9	91	128	90838545	128345129	4q22.1	9q34.11	CCSER1	+	SLC27A4	+	AGCGCCCTCTCTTGTTCACACACAGTGGCGGCCTGGTCCTCCTGAAGGTGAAGGCAAAGGTGCGACAGTGCCTGCAGGCTGTCTCTTATACACATCTAGAT	AAAATCATTTGAACAAAAAAAAAATGGCACTCTGATTAAACTGCATTACAGCCTGCAGGACACCTTGGGCCAGCCTGGTTTCTGTCTCTTATACACATCTA	1799	3933	1	0	1	1	NA	0	0	0	2	1		intER	NA		1
4_9_105_10.5	T14p45_CL	10252	3	4	9	-105	-11	104957151	10501797	4q24	9p23	no_gene	NA	PTPRD	-	ACACACACATATATATACATATATATATACGTGTATATATATACGTGTATATATATGTGTGTATATATATATACGTGTGTGTATATATATATGTGTGTGTA	AGGGTAATTTTTTTAATACTCCTTGTGTGATTCTAATGTGCTTCCAGAATTGAGAAGCATTCGTCTATACCCTGTCTCTTATACACATCTTGTGTATATAT	3574	10205	16	1	1	1	NA	0	0	0	1	2		intER	NA		1
4_9_153.7_118.6	T25p19_CL	10253	3	4	9	154	-119	153689525	118631108	4q31.3	9q33.1	TLR2	+	no_gene	NA	CTCTGAATTGGGAGTGAGGGAACCCATTCCTCATGATTGCCCTGGCATTCAACAGCTGTGTGACTCAGGGCTAATCACATAATGTCTCTGTGACTCAGTTT	AAACAAGTATGTTCATTATTTCTGGCCAGGTCCAATCCTGTTTACAGATAGGATTTTTAGGGCAGTATGCCTCAATAATAGGAGCAGATTTATTATGGTAA	2503	2966	8	0	1	1	NA	0	0	3	0	0		intER	NA		1
4_10_5.7_19	T14p21_CL	10250	3	4	10	6	19	5707942	19001939	4p16.2	10p12.31	EVC2	-	no_gene	NA	TCTATCTATGTATCTATCTATCTATCTATCTATCTATGTATCTACTGTCTCTTATACACATCTAGATGTGTATAAGAGACAGCTGTAGTGGTTTGACTTTG	TGGGGTGGACGCCGCGACGGCCCCGTTTCAACGATCAGGAAACTGGGGCACAGGAGTGAACTGCCCTAGGTCGAAGCTCGTAAAATGGAGAGCAGGATTCG	3086	4872	0	0	1	1	NA	0	0	0	2	1	truncation	intER	NA		1
4_10_56.9_102.5	T14p45_CL	10252	3	4	10	-57	-103	56918505	102511087	4q12	10q24.32	REST	+	SUFU	+	TTTTTAGTAAAATATTTGAGAGCTTTGTATTATTATTATTATTATTATTACTTTTTTTTTTTTTTCTGAGATGGAGTTTCGCTCTTGTTGCCCAGGCTGGA	AGCCTGGAGTACAGAGAGAGAGCCTGTCTCTAAAAATAAAAATAAATAAAAAACATTAAGCTAAAAAGAAAAATTTAAGAGAAGGTCATCAATTTTCTTTT	636	3771	0	19	1	1	NA	0	0	0	1	2		intER	NA	SUFU	1
2_2_202.4_202.7	T25p30_CL	10254	19	2	2	202	-203	202441002	202682861	2q33.1	2q33.2	BMPR2	+	FAM117B	+	AGATTAAGGTAGGTGCTTAAATTATTATTTTAGACCTTTCTTCCTACTATAATCATTTATAAACATTTTCTTCTACACGTTTTAACTGTATGCCACAAAAT	GGAGTCTTGCTCTGGTCACCCAGGCTGGAGTGCAGTGGCACAATCTTGGCTCACTGCAACGTCTCCCTCCTGGGTTCAAGCAAATCACCTTCCTCAGCCTC	6185	6841	0	0	1	1	NA	0.056	1	17	1	0	fusion	intRA	242000		1
2_2_202.4_202.7	LNCAP_CL	10049	15	2	2	202	-203	202439094	202687612	2q33.1	2q33.2	BMPR2	+	FAM117B	+	CAGGCTGGGTACAGTGACTCACGCCTGTAATCCCAATGCTATGGCAAAAACATCACTAAAAAAAAGAATTTTAATCAAACCAATGAAAGAACCTTCCAAT	GCATGGGATGTCTCTTCATTTGTTTAGATAAGATTACTTTTTTTCAGTGATGTTTTGCCCTTAGCATTGGAATACCAGGCGTGAGTACTTTAACCCAGCC	1816	1875	0	0	1	1	NA	0	2	13	0	0	fusion	intRA	249000		1
2_2_204.8_205.3	T33p30_CL	10256	15	2	2	205	205	204772075	205315395	2q33.3	2q33.3	PARD3B	+	PARD3B	+	CATAGTATTCTGCCTTGGGAGCCGAGATGTTTCCCAGTTACCTAGTGGTTCTCAAAGTCTGTCTGTACCCTAGGATCATCTACAGAGCTTGTTATAGATTC	AAGAAGTTCATTTTGAATATGGAGATTAGGCAATTTCTAAATAAGCCTTAGAATTAGTATTGCTTACAACAATAGTTATTAATAGAATTATTTATATATAA	2335	6515	0	0	1	1	NA	0	0	0	15	0		intRA	543000		1
2_2_204.8_205.3	T14p31_CL	10251	19	2	2	205	205	204772109	205316099	2q33.3	2q33.3	PARD3B	+	PARD3B	+	TTCTAAATAAGCCTTAGAATTAGTATTGCTTACAACAATAGTTATTAATCTGTCTCTTATACACATCTAGATGTGTATAAGAGACAGACTTCAGGGAGGTC	TATTTGGATATTGATGTGTTGTGCCCCTTTAGTCATTCTTGGTAATAGTATTGAAAATAATGAAAACAGTGGAAGTGGTTCAAAAATAAGAAAGAGGGTGA	4994	6533	0	0	1	1	NA	0	0	0	19	0		intRA	544000		1
2_2_204.8_205.3	T14p45_CL	10252	16	2	2	205	205	204773081	205315091	2q33.3	2q33.3	PARD3B	+	PARD3B	+	TTCTAGGCATAGCTACCAATCATTCGTTTGTTCAGTTATTAGATGTTTAATGAATGCTTTCCACACAAAAATGCAATGTAACGTAGTAGCAAAGAGAGCAG	TAATATATTTAACAATAATCATTTGAAGTATTTAACAAACTGGTAAAAGATAATTTTCTTTTTAAAAAGGGCTTATTGAGTATTTTGCTTTACTTTTAAAT	4378	5546	0	0	1	1	NA	0	0	0	16	0		intRA	542000		1
2_2_21.8_51.7	T14p45_CL	10252	19	2	2	-22	52	21788413	51678031	2p24.1	2p16.3	no_gene	NA	no_gene	NA	ATATGATTCAAATACATTGCTAAATTTGAGCTGTGTCTATACAAATATCAGTATAACTTACTGCTGTCTCTTATACACATCTAGATGTGTATAAGAGACAG	ATGGATGAGGAAAAGAAGTGGTGTCTTCAGAGTATCCATGCTGGTGAAGATGCTGTGAACATTGTTGAAATGGCATCTAGGTACTTAGGATATTATGTGAA	6386	13087	0	0	1	1	NA	0	18	1	0	0		intRA	29890000		1
2_2_21.8_51.7	T14p21_CL	10250	15	2	2	-22	52	21793233	51673073	2p24.1	2p16.3	no_gene	NA	no_gene	NA	TTACAATGTGCTTGGTTTGAAAGCATTTTTGTTTTCACATAGTTGATATTTTCAAATATCTCTCTGTGGAACTCCTCCCTCGAAATTTTACTCACCAGCAT	AGCGCTTGATATTTGCAAAATATTTCAGTTGTTTTAATTGCTTACTACAAATATAAATGCACTGAATTACTATCTTGGTATAATCACAAAAAACTCACAGG	5197	7973	0	0	1	1	NA	0	15	0	0	0		intRA	29880000		1
2_2_21.8_51.7	T25p19_CL	10253	18	2	2	-22	52	21794633	51672104	2p24.1	2p16.3	no_gene	NA	no_gene	NA	AAATAAAAGAAACCAAGTGCATTAGCAACTCACTTTCCTCCATATGTTATCATAATCGCAGCTTTCCTTCTTTTCCACATGGCCTCAGACCTGTCTCTTAT	TTATATGCACTTTGTCATACTAGGGAGAGATACAGTTAGAGATAATAAGAGACTCAGAACTGCCTGCACTGTCAAAACTGTCTCTTATACACATCTAGATG	6730	7198	0	0	1	1	NA	0	18	0	0	0		intRA	29877000		1
2_2_21.8_51.7	T33p30_CL	10256	28	2	2	-22	52	21795372	51673120	2p24.1	2p16.3	no_gene	NA	no_gene	NA	GAATGGAACAAAGTTTACTTAATTTTTTTAAGCCTTAATTTTCCCATGTAAAAGGAGAATAATAAAACTAACCTTAATTGGTATATTTTGAAGATTAAATG	CAAATATAAATGCACTGAATTACTATCTTGGTATAATCACAAAAAACTCACAGGAATAAACCTGCTTGATGTTTTTAAAGTGCTAACGTGGTACTCAGATT	4903	6098	0	0	1	1	NA	0	27	1	0	0		intRA	29878000		1
4_10_138.6_95.7	T33p30_CL	10256	3	4	10	139	-96	138626984	95713360	4q31.1	10q24.1	no_gene	NA	ENTPD1	+	TAGACTTTTGCATTTTAATTTTGTCAAGAGAATTTCTAAGCCAAGACACTATTGTGTCTTTCTTTAATTTGATTGTCCCATAAATACAAGTAAGACAATTG	AAAAGGCATCCTTAAGGTCCAGGACTGTAAACCACTCTACTTCCTCTGGTATTTGGGAAAGCAGAGTATAAGGGCTGTCTCTTATACACATCTAGATGTGT	4846	6097	18	1	1	1	NA	0	1	2	0	0	truncation	intER	NA		1
4_11_9.5_71.6	T25p37_CL	10255	3	4	11	9	-72	9451676	71582319	4p16.1	11q13.4	DEFB131	NA	KRTAP5-11	-	TGCTGCTGCCAGTCCAGCTGCTGTGTCCCCGTGTGCTGCCAGTGTAAGATCTGAGGCTCTGGACCCAGACCTTCAGGTTTCTCCTCTTTGGTGAAAGCATT	ATATTACTGTTTTCTAATGAATAAGATCAATATCAGTTATTAATATCAGGCGTCATTAATCCTGTCTCTTATACACATCTAGATGTGTATAAGAGACAGGT	4309	6397	9	0	1	1	NA	0	1	2	0	0		intER	NA		1
4_11_134_83.4	T25p37_CL	10255	3	4	11	134	83	134016098	83432556	4q28.3	11q14.1	no_gene	NA	no_gene	NA	CTTGGCTGCCTCTACTCTATTACTGTCTCTTATACACATCTAGATGTGTATAAGAGACAGGCTGGAAGGAGATATTTTCCTTGGTCTAAGAACCATTTGCC	GGTTTATTGATGGCAGTTCCACCAGGCCTAATCGCCACTCACCAGCAAAGGTAGGCTATGCTATAGTATCTTCCGCATCTGTCATTGAGGCTACTGCTCTG	1572	2353	0	2	1	1	NA	0	0	0	2	1		intER	NA		1
4_12_9.6_8.3	T33p30_CL	10256	3	4	12	-10	-8	9636605	8292783	4p16.1	12p13.31	no_gene	NA	no_gene	NA	TCTCAATCTCTGGTTTCTTTGCTCAGTGCACCTGTGTTTCTGTCTCTTATACACATCTAGATGTGTATAAGAGACAGGCCTAGCTCAGCCTGGCGACGAGG	CAGTGGTTCCAAATAGCCAGAAAATGACACTTTCAATTTTTCCATCCTACAAGATCTAGATAATTCTTGTCATAAAATGGGCAAATTGTCTGAGGTGACTG	4509	8225	39	0	1	1	NA	0	0	0	1	2		intER	NA		1
4_13_159.5_88	LNCAP_CL	10049	3	4	13	-160	-88	159520170	87977183	4q32.1	13q31.2	no_gene	NA	no_gene	NA	TGCAGACAGTGTCTGGTTCACTCAGTGCTCAATGGTTGAGCTGAAAAGGTCAACGTTTCTTGTTGATATTGGTTGGTGGGATGGGAAGGGCCTTTGGGAT	GGAGGGTGGCCTTTGACAATCCCAAAGGCCCTTCCCATCCCACCAACCAATATCAACAAGAAACGTTGACCTTTTCAGCTCAACCATTGAGCACTGAGTG	4246	4751	13	8	1	1	NA	0	0	0	0	3		intER	NA		1
4_15_91_74.4	T25p30_CL	10254	3	4	15	-91	-74	91045551	74354560	4q22.1	15q24.1	CCSER1	+	CYP11A1	-	CCTTGGGCTGGTTGGTCTGAGGACCTGAGGTCATAGGTGGATCTTTCTCACCGAGCAAACAGCAGGAGGACAGGGGATTGATCTCCCAAGGAGGTCCCCCG	AATTGTAGATACTATGGAGGATTATGGAATAGAGACTGTCTCTTATACACATCTAGATGTGTATAAGAGACAGATCCAGGTGATTAAAAAGCTTTATTGCT	3812	3944	1	7	1	1	NA	0	0	0	1	2	fusion	intER	NA		1
4_16_4.1_5.2	T14p21_CL	10250	3	4	16	-4	-5	4113834	5205170	4p16.3	16p13.3	no_gene	NA	no_gene	NA	GGAACCAAGCGGCATCCTGAAAATGCCACTAAGCCTCTTTTTCTTTATAAAGTACCCAGTTTCCGGTATGTCTTTATTAGCAGTGTGGAAACAGACTAATA	GAAAAATTGCTCCAGGGTCTGTGCAGTAGCTAAAGCCCTGTCTCTTATACACATCTAGATGTGTATAAGAGACAGCTAAATGACTGCATGGAGCAGAGCAG	3678	5520	2	0	1	1	NA	0	0	0	0	3		intER	NA		1
4_16_50.2_36.3	T25p30_CL	10254	3	4	16	50	36	50206923	36251092	4q11	16p11.1	no_gene	NA	no_gene	NA	GAGCAGATTTGAAACACTCTTTCTCTAGTATCTGGAAGTGGGCATTTCAAGCGCTTTCAGGCCTATTGAGAGAAAGGAAATACCTTCAAATAAAAACTAGA	TCTATGAAAGGAAGTGTTCCTGTCTCTTATACACATCTAGATGTGTATAAGAGACAGCTTCAATGCAAACATCACAAAGAAGTTCCTGAGAATGCTTCTCT	1524	5333	0	40	1	1	NA	0	0	0	2	1		intER	NA		1
4_19_76.9_41	T14p21_CL	10250	3	4	19	-77	-41	76914054	40965367	4q21.1	19q13.2	no_gene	NA	no_gene	NA	GCCCCGTCCGGGAGGGAGGCGGGCGGGGGGGGTCGGCCAGCCGCCCTGTCCGGGAGGGAGGTGGGGGGGTCAGCCCCCCGCCCGGCCGGCCGCCCCGTCCG	ATGTAAAATCTAGGTGAACTCAGGCTAGTTATTTAATTTTTCTGAGCCTCAGTGTTTTCATCTCAAAATGAGGTGGGGGTAAGGGTACTTATCTTATTGGT	2912	3992	0	1	1	1	NA	0	0	0	1	2		intER	NA		1
4_19_184.6_36.8	T25p30_CL	10254	3	4	19	-185	-37	184575464	36802129	4q35.1	19q13.12	no_gene	NA	ZNF790-AS1	+	AGGCTTTTCTCTGACAGGAACTCCTCCTCAAAACAGAAGAAGCCTATAAGACTTTAACCTGGAAACTACTCAGGGAATCTGGAATATTCCTTCCAGGGATA	TTAAAATTCCATCTTGTTTAATTTATACTGTATTTGAGCTGTCTCTTATACACATCTAGATGTGTATAAGAGACAGGTTTTATTTTGTTTCCATCATTTTA	5216	6398	30	0	1	1	NA	0	0	0	1	2	truncation	intER	NA		1
4_21_179_10.4	LNCAP_CL	10049	3	4	21	179	10	178953503	10427097	4q34.3	21p11.2	no_gene	NA	BAGE4	+	GGAGTTATCCTTGAGCTGTGTTTTGAAGGTTGAGTAGCAGTTTGCTATTGGAGGAGGTAGAGGTTACTTTTCAGGCAGAGGGAGCAGCATTTGCAAAGGC	CACCACCACCACCACCATCACCACCACCACCACTACCACCACCACCATCACCACCACCACCATCAAGCCTTTGCAAATGCTGCTCCCTCTGCCTGAAAAG	737	1853	22	0	1	1	NA	0	0	0	2	1		intER	NA		1
1_5_151.6_32.3	T25p19_CL	10253	11	5	1	32	-152	32283840	151601102	5p13.3	1q21.3	MTMR12	-	no_gene	NA	GTGGCCGGGCAGAGGGGCTCCTCACTTCCCAGTAGGGGCGGCCGGGCAGAAGCGCCCCCCACCTCCCGGATGGGGCGGCTGGCCGGGCAGAGGGGTCCTCA	CCTACTGAAAGTGTTACCTCTTATGACTCACTCCACTGGGTCCTCTGAGGCTGTCTCTTATACACATCTAGATGTGTATAAGAGACAGCCGGGAGGGAGGT	885	2669	0	0	1	4	NA	0	7	4	0	0	truncation	intER	NA		2
1_5_124.8_49.6	T14p31_CL	10251	3	5	1	-50	-125	49645683	124773095	5q11.1	1q11	no_gene	NA	no_gene	NA	TGATGTGTGCGTTCAACTCACAGAGTTTAACCTTCCTTTTCATAGAGTAGTTAGGAAACACTCCTGTCTCTTATACACATCTAGATGTGTATAAGAGACAG	TTCTGTCTAGAGTATGAAGAAATCCCGTTTCCAACGAAGGGCTCTAAGAGGTCTGAATATCCACTTGCAGACTTTACAAACAGAGTGTTTCCTAACTGCTC	2624	3349	28	1	1	1	NA	0	0	0	1	2		intER	NA		2
1_5_236.1_75.9	T25p37_CL	10255	3	5	1	76	236	75921021	236112719	5q13.3	1q42.3	no_gene	NA	no_gene	NA	TGTTGTTCTTGTAAGGAAAACAAGAAGCCAAAAAAAAAAAAAATTAAAAAGGCAGATTCAGCAAGCTGCTGTGGGGGGGGGTTAAGGGCAGCTGTTTGGGG	CCCGATCACCACCCACCTGATGCCATGTTTCTTGTAGTAGCGGGCAGTGTCAGGGACGGGGCCAAACTCCTGGGTGACGGAACTGCACACGGAGTTAGCCC	2611	6583	1	3	1	1	NA	0	0	0	2	1		intER	NA		2
1_5_125.2_123.9	T14p45_CL	10252	3	5	1	124	-125	123919650	125180088	5q23.2	1q12	no_gene	NA	no_gene	NA	ATTATCGAATGGAATCGAAGAGAGTCTTCGAACGGAACCGAATGGAATCATCTAATGGAATGGAATGGAATAATCCATGGACTCGAATGCAATCATCATCG	TTTTTAATTGGGGTTTTTCCTTGCTATTGAGTTGTTTGAATTCCTTATATATTTTGGATAGATGTGTATAAGAGACAGCAATTCCATTAGATGATGACTCC	3166	5331	1	2	1	1	NA	0	2	1	0	0		intER	NA		2
2_5_3_86	T33p30_CL	10256	3	5	2	-86	3	85997427	2964920	5q14.3	2p25.3	no_gene	NA	AC019118.2	-	TGATTTACTAGAAATTTTCATCTCTCTCAGGGGAAAAGGCACTTCCTGGTTGCATCTAATTGGCCATCTTCTCCTCTCTCTCTCTATTAAATATTTTGCTT	ATTTGGCCCAGCAATCCCATTACTGGGTATATACCCCTGTCTCTTATACACATCTAGATGTGTATAAGAGACAGGCTTATTACTGTTAAAATAAACACCCA	2842	3397	0	0	1	1	NA	0	1	2	0	0	truncation	intER	NA		2
2_5_235.6_159.5	T14p45_CL	10252	3	5	2	-160	-236	159526775	235587204	5q33.3	2q37.2	no_gene	NA	AGAP1	+	GTGTGTGTGCGTGTGCGTGTGTGTGTGTGTGTGTGTGTGTGTGCGCATTTTTTTTTTTTTTTTTTTGGGGGGGGCCCCCTCCTCGCCCCCCGGGGGGGGTG	CACTCTCTGGCTGTTTGCAGCTCCATCTGCTTAAAAGACAGGACTCCTCCGTCCCTGTCTCTTATACACATCAGATGTGTATAAGAGACAGCTACTTGGGA	2791	3535	36	1	1	1	NA	0	0	0	1	2	truncation	intER	NA		2
3_5_90.5_46.4	T25p37_CL	10255	3	5	3	-46	-90	46401064	90476241	5p11	3p11.1	no_gene	NA	no_gene	NA	GGAGTTTCTGTGAATACTTCTGTATAGTTTTTATGTGAAGATATTACCGCTGTCTCTTATACACATCTAGATGTGTATAAGAGACAGATACTCCCGCTTCC	AGACATAGGTATTGTCAGAAACTTCTTTGTGATGCGTGCGTTCCACTCACAGATTTCAACCTTCCTTTTGATAGCACAGTTTTGAAACACTCTTTTTGTAG	1873	1881	10	0	1	1	NA	0	0	0	1	2		intER	NA		2
3_5_174.2_75.3	T25p37_CL	10255	3	5	3	75	174	75334244	174214782	5q13.3	3q26.31	HMGCR	NA	NLGN1	+	AGGGACCCAGCATTCCATAATCCTGCCCTGAGTTCCTTCTTCAAGGCCATCTTATTGTCCAAGATGCTGGTTCTTAGGACCTGTCTCTTATACACATCTAG	CACTAATCGACACTCTGTATCTAGCTGCTCTGGTGGGGCCTTGGAGAACCTTTATGTCTAGCTCAGGGATTGTAAACACACCAATCAGCACCCTGTGTTTA	684	4493	1	0	1	1	NA	0	0	0	2	1		intER	NA		2
2_2_21.8_51.7	T33p44_CL	10257	11	2	2	-22	52	21795711	51673579	2p24.1	2p16.3	no_gene	NA	no_gene	NA	GCAAAATACAGTTAGTGCCATATGAGGGGCTTAGGTCACCTGTGCCTATGTGACAGAAATACATCACAAGTGCTATGTGTTTAGAAAAGAGAGAGTTCATG	AGATGGAATATGAGCATCTCCATTGAAATTGGAATAAAATGAGATTGGCTACTCATTTTAAAAGCCCACCCAAGTAAACCCAGGCTGACCTGGGAAAGTAT	5787	5940	0	0	1	1	NA	0	11	0	0	0		intRA	29878000		1
2_2_21.8_51.7	T25p30_CL	10254	15	2	2	-22	52	21796716	51671700	2p24.1	2p16.3	no_gene	NA	no_gene	NA	TGTTCTCTAGCAGACTGCTTATAGATTTTAACTGAAACTCTCTCCCGAATCTTTAATCTGCCACCCTCCCCCATCAAATTTTGCAGTCAAAAGCTTCCACA	CTGAATTTATATGAGCTGACTGACTAGAGGAGTCACCACTTTCTTCATTACACTGGGTGTAACTTCAATAACTGAGACACATATTCCTCAATTAAACTTCC	4556	5850	0	0	1	1	NA	0.071	14	0	0	1		intRA	29875000		1
2_2_21.8_51.7	T14p31_CL	10251	21	2	2	-22	52	21797069	51671994	2p24.1	2p16.3	no_gene	NA	no_gene	NA	TGAATTTAATCTAAACCATGCTAAATTATGACACACACAAACAAACATTAATTTGGCTACAACCTAACGTTCTATAGTTTCCTGTTTTTATCAATTCTCAT	TCTACAAAAAGAAGCTAAGCCGTGAACACAAATAACTATAACTGAAAGTAGAAAGTGATAAACATTTTAGGAAAGACAAATGAAGGATGATGGAAGTTTAG	4315	4560	0	0	1	1	NA	0.05	20	0	1	0		intRA	29875000		1
1_1_8.4_9.7	LNCAP_CL	10049	19	1	1	10	8	9697584	8403839	1p36.22	1p36.23	PIK3CD	+	RERE	-	TTTTTTTTTGAGATGGGAGTCTCACTCTGTCACCAGGCTGGAGTGCAGTGGTGCCATCTCGGCTCACTGCAACCTCCATCTCGCGGGGTTAAGTGATTCT	TTAGCTGGGTATGTGGTGTGCACCTGTAGTCCCAGCTACTGGGGAGGCTGAGGTGAGAGGATCACTTGAGCTCAGGAGTTCAAGGCTGCAGTGAGTCATG	1947	2359	0	0	1	1	NA	0	0	0	18	1	fusion	intRA	1294000		2
2_2_21.8_51.7	T25p37_CL	10255	18	2	2	-22	52	21798176	51672004	2p24.1	2p16.3	no_gene	NA	no_gene	NA	CTAAACCATGCTAAATTATGACACACACAAACAAACATTAATTTGGCTACAACCTAACGTTCTATAGTTTCCTGTTTTTATCAATTCTCATCAAATTATTT	TACCCAAATCTGAGGTCAGAACTTGGGAAAATTACCAGGTAACACAGTGATTCAGAGCCAAGTCCATGACCCGCTATGTACAGAGTCTGTCTCTTATACAC	4391	6438	0	0	1	1	NA	0	18	0	0	0		intRA	29874000		1
2_2_33.3_49.2	T33p30_CL	10256	17	2	2	33	-49	33315264	49237772	2p22.3	2p16.3	LTBP1	+	no_gene	NA	ATCCTAAAGGTGTTCCTTGTCTTGAACTTAGAAAAAGGTAATAACGTAGAATACAGAGCTGTGGACCAGGAATTAAGACCTGAGAAAGTTTTTAAGCAGCT	AATCATACTCTCTTTGGTGCTGAAATCATATTGTTGTGTGATAAAAGAGAGAGGAGATTGCTTTCACTTATACAAAGACTTGAAGACACTAAGAGGTACTG	3157	6767	0	0	1	1	NA	0	1	16	0	0		intRA	15923000		1
2_2_33.3_49.2	T14p31_CL	10251	30	2	2	33	-49	33315386	49232298	2p22.3	2p16.3	LTBP1	+	no_gene	NA	TAAAGCAAGAAGAGAAGTTTAGAGAAAAAAGAGTAAAAAGAAATGAACAAAGCCTCCAAGCAATATGGAAGTATGTGAAAAGACCAAATCTACATTTGATT	ATGTATGCATCAAAGTAAACCATTTCTGAAAGGATAGCTCAGGGGCTGCTGGGATTTACGAAGAGGATAACCTAAGGATATGAGGCTAAAAACACTCACAG	6960	8617	0	0	1	1	NA	0.034	0	29	0	1		intRA	15917000		1
2_2_33.3_49.2	T25p30_CL	10254	22	2	2	33	-49	33315820	49236665	2p22.3	2p16.3	LTBP1	+	no_gene	NA	TAAAGAGGCTAAGTTATGTGTAGTAACAGATTCACTTCAAAATCCCAGCAGCACAACACACCAACACACCAACACACATCAAATGTTTATTTTTTGCTCAC	CAGCTACTTGGGAGGCTGAGGCAGGAGAACCACTGTAACCCAGGAGGCAGAGGCTGCCGTGAGCCGAGATGGCACCATTGCACTCCAGCCTGGGCGACAAG	3751	6421	0	0	1	1	NA	0	1	21	0	0		intRA	15921000		1
2_2_33.3_49.2	T33p44_CL	10257	14	2	2	33	-49	33316001	49235366	2p22.3	2p16.3	LTBP1	+	no_gene	NA	CAATGTGATGACCATGCCAAACATCACTAAAAAGATACCATGTTTGCTGATGTATAAGATACATGTTACTTTTCAAAAAATTCAATGTGTCCCACCATCCA	CTTCCCCTAATATCCTTATTTCCAAGGCAGTATATTTACTTACCTACCAGTATTTATTATCTCCTAAAAGCTAATTAAGTTGTAAGATGTTAAGATAATGC	4191	5245	0	0	1	1	NA	0.077	0	13	0	1		intRA	15919000		1
5_5_55.7_55.7	T25p30_CL	10254	37	5	5	-56	56	55715234	55661907	5q11.2	5q11.2	SLC38A9	NA	SLC38A9	-	AGAAAAGATGATTAATGCCACTCCTTATGAGGAGAAATGCAAATTAAAACCACATCCTGATGGCAAAATTTAAGTCTGATAATACTGAGTGTGAGTGAGGA	CTGGTTTCCTTTAGTTATTGTCTATTATTTTCTTTGTTCTTTGAGCATATTGAAGACAGTTGACAATGTCTGTGATGTGTATAAGAGACAGGTTAATACAC	7690	10126	0	0	1	1	NA	0.028	1	35	1	0	truncation	intRA	53000		2
5_5_55.7_55.7	T33p44_CL	10257	21	5	5	-56	56	55715297	55658444	5q11.2	5q11.2	SLC38A9	NA	SLC38A9	-	CGCCCAGCCCAATTTATAGGAAGAGGGAAATTTGGACACAGACACACAGAGGGAAGAAGGCCATGTGAAGATGGAGGGAGAAACTGGAGTGATGTACCTAC	CTTTCTTTTTATAATTTCTACCTCTTTAATAGTATCCTCTATTTATTGAACAATTCACTTTTCCTTGTTTCCTTTAGTTATTGTCTATTATTTTCTTTGTT	5245	9853	0	0	1	1	NA	0	0	21	0	0	truncation	intRA	57000		2
5_5_55.7_55.7	T14p45_CL	10252	34	5	5	-56	56	55716533	55658702	5q11.2	5q11.2	SLC38A9	NA	SLC38A9	-	AGAGAGAAGCGAAAGCAGAAACCCCTTATAAAACCATCAGATCTCATGAGACTTACTACCACAAGAACAGTATGGGGAAAACTGCCTCCATGAGTCAGTGA	TGTAAGCATATTTATGGTAATTTGTTACTGCACCCTTGGGAAACTAACACACCAAGGTTCATGGACAGCATGAAAAAGAAAAACCATAGGCCAATATTTGT	7843	8798	0	0	1	1	NA	0	0	34	0	0	truncation	intRA	58000		2
5_5_55.7_55.7	T14p21_CL	10250	43	5	5	-56	56	55716657	55658331	5q11.2	5q11.2	SLC38A9	NA	SLC38A9	-	ACAAAAGAAAGAGGTTTAATTGGACTTACAGTTCCACATGGCTGGGGAGGCCTCATAATCATGGCAGAAGGCAAGGAGGAGCAAGTCTCATCTCACATGGA	TTAGTAGAGACAGGGTTTCACCATGTTGGCCAGGCTGGTCTCAAACTCCTGACCTCAGGTGATCTGCCTGCCTTGGCCTCCCAGAGTGCTGGGACTGTCTC	6931	8744	0	0	1	1	NA	0	0	43	0	0	truncation	intRA	58000		2
5_5_55.7_55.7	T33p30_CL	10256	47	5	5	-56	56	55717162	55658481	5q11.2	5q11.2	SLC38A9	NA	SLC38A9	-	TTTTATGCTCTGCTTCCCTTATAAAACTGAATGCTTTTAACAGCACCCAAGTCACCTCTTGAATGCTTTGCTGCTTAGAAATTTCTCCTGCCCGATACCCT	ACAGACACACAGAGGGANGAAGGCCATGTGAAGATGGAGGGAGAAACTGGAGTGATGTACCTACTTGCCAAGGAATTGCAAGAACCACCAGCAACCCTGGC	5857	8194	0	0	1	1	NA	0	0	47	0	0	truncation	intRA	59000		2
5_5_55.7_55.7	T25p37_CL	10255	40	5	5	-56	56	55717763	55660039	5q11.2	5q11.2	no_gene	NA	SLC38A9	-	ACAGGCATGAGCCACCACGCCCGGCTACAAAATTTTTAGAATCAGTAAGAGTTCAGCAAGTTTGCTAGATTAAAGATAAACATTCAAGGGGCAGGGCACGG	GGTAGCTCTCTTCTCACAGCTCCACTAGGCAGTGCCCCAGTAGGGAGTGTCTGTGGGGGCTCCCACCCTACATTTCCCTTCCACACTGCCTTGGCAGAGGT	4632	7636	0	0	1	1	NA	0	1	39	0	0	truncation	intRA	58000		2
5_5_55.7_55.7	T25p19_CL	10253	24	5	5	-56	56	55719974	55658159	5q11.2	5q11.2	no_gene	NA	SLC38A9	-	AGTTTGATTATTGATTTGAGATCTTTCCTTTTCTTTTTTTTTTTTTTTTTTTGTTGAGCACACCCCCCCCCTGTTTTTTTTTTCTTTTTTCTATTATAGCT	ATTTTATTTTATTTTAATTTTTTTGAGACAGAATCTTGCTGTCACCCAGGCTGGGGTAGAGTCGAATGACTGCAACCTCCACCTCACAGGCTCAAGAAATT	4712	5391	0	0	1	1	NA	0	0	24	0	0	truncation	intRA	62000		2
5_5_55.7_55.7	T14p31_CL	10251	42	5	5	-56	56	55721715	55658429	5q11.2	5q11.2	no_gene	NA	SLC38A9	-	AGGCATAAACCACCGCGCCCAGCCCAATTTATAGGAAGAGGGAAATTTGGACACAGACACACAGAGGGAAGAAGGCCATGTGAAGATGGAGGGAGAAACTG	TCAAACAAAAAAAAAAGAAAAGAAAATGGGGTGTGTTTTCCTGTTTTTTTCTCATACGTTGAGTCACTTTGTATTGTATCCTAGACATTATGATTTAAAAA	4546	6775	0	0	1	1	NA	0.05	0	40	1	1	truncation	intRA	63000		2
2_2_33.3_49.2	T25p19_CL	10253	18	2	2	33	-49	33316607	49233850	2p22.3	2p16.3	LTBP1	+	no_gene	NA	TTTTCATCATATCTGTGAGTTTATTTGCCTTACCAAATATAAAATTTTTATGGTGCTCACTACGGCAGCACATATACTAAAACTGGAACAATACAGAGAAG	AGTTGGGAAATGGAAGAAAGCATCATAGTAATGTGGGTGATGAGAGATTTAGAAGCTGTCTCTTATACACATCTAGATGTGTATAAGAGACAGCTGCAGAC	4474	7008	0	0	1	1	NA	0	0	18	0	0		intRA	15917000		1
2_2_33.3_49.2	T14p21_CL	10250	17	2	2	33	-49	33316664	49236587	2p22.3	2p16.3	LTBP1	+	no_gene	NA	ATCCCTGCTTCAGTGGTTCAAGTTTTATGTAAATTTTATATTTGGGGCTTTGAGACCAGAGCTTTTAGCAAAGACACTCCATGAATGCATACATTCTTCTG	TCAAATGTTTATTTTTTGCTCACACACTAGATCAATGAGGTCTCAGATTCCACCACTTTGTAGCTGCAGGATTTAAATGTGCAACTTTCCTTGTTGCTTCA	4555	4888	0	0	1	1	NA	0	0	17	0	0		intRA	15920000		1
2_2_33.3_49.2	T25p37_CL	10255	17	2	2	33	-49	33316667	49237387	2p22.3	2p16.3	LTBP1	+	no_gene	NA	GTTTTATGTACTGAATCTTTCTTTATTCACCCACAAGTTATCTAGTATTTGATTTTGTGCCAAGCAATGTGCTAGGCCCAGAGAAGAAAATAGTGAAAAAA	CCTGCTTCAGTGGTTCAAGTTTTATGTAAATTTTATATTTGGGGCTTTGAGACCAGAGCTTTTAGCAAAGACACTCCATGAATGCATACATTCTTCTGCAG	3554	11585	0	0	1	1	NA	0	0	17	0	0		intRA	15921000		1
2_2_33.3_49.2	T14p45_CL	10252	23	2	2	33	-49	33317013	49234078	2p22.3	2p16.3	LTBP1	+	no_gene	NA	ACTAATGACAATGAATATTATCCCTTATGATTATTAATATTATCCCTTATGATTATTAGTTCATTCTTGCTACTGGGGCTGTCATTTCTCATTAACCTCTA	CGTTGTTCCAAAAGCATATACTAAACATAAATATATTCTCAGTTATTCTGCCTTTTGCACTTACTAATGATTTAATTCTGTACTTTTTTAACACAGAAGTC	4973	6832	0	0	1	1	NA	0.095	0	21	1	1		intRA	15917000		1
2_2_35.7_41	T14p45_CL	10252	20	2	2	36	41	35737074	41001861	2p22.3	2p22.1	no_gene	NA	no_gene	NA	TTATGCCATGGTCTGAGAGACTGTTTTAACTGTCTATGAGGGAACTACACCCTGCAAATTGCTTTTGTTATTCCATTTGGGATGGTTATCAGATGGAAAAA	TAACCAAATTAGAACTCAAGATTAAGAAACTCACTCAAAACCACACAACTACATGGAAATTGAACAACCTGCTCCTGAATAACTCCTGGGTAAATAATGAA	3621	3996	0	0	1	1	NA	0	0	0	20	0		intRA	5265000		1
2_2_35.7_41	T33p30_CL	10256	23	2	2	36	41	35737098	41002367	2p22.3	2p22.1	no_gene	NA	no_gene	NA	ATGTATGTATTCCATGGCTTGGACAATGTTCATGTTTTGTCTGTGCCCAGGCATCATTCTGTCTCTTATACACATCTAGATGTGTATAAGAGACAGCCTTC	AGAAACTCACTCAAAACCACACAACTACATGGAAATTGAACAACCTGCTCCTGAATAACTCCTGGGTAAATAATGAAATGAAGTCAGAAATCAAGAAGTTA	3958	5345	0	0	1	1	NA	0.045	1	0	22	0		intRA	5265000		1
2_2_35.7_41	T14p21_CL	10250	32	2	2	36	41	35737483	41002965	2p22.3	2p22.1	no_gene	NA	no_gene	NA	AAAACATCAATAAAATAGACCACTAGTTAGACTAATAAAGAAGAAAAGAGAGAAGAACTAAATAGACACAATCAGAAATGACAAGCAGGATATCACCCCTT	AATATTTATTTTGGTGTTACAAATGCATATTAATGAGTAGGCAAATTTGCAAATACAGAATCCACATATAATGAAGATCAACTCTCTATATTATATCTAAT	4645	9715	0	0	1	1	NA	0	0	0	31	1		intRA	5265000		1
2_2_35.7_41	T33p44_CL	10257	10	2	2	36	41	35737808	41003376	2p22.3	2p22.1	no_gene	NA	no_gene	NA	TAATCATTGTTAAGTAANTGTGAGTAATTGCAACTCAATTAGCATGTCATATAATACCTACATGTGTCTGACAATATATTGTCATTACGGGACACTGAATA	ACTGAATTCTACCAGAGGTACAAAGAAGCACTGGTACCATTGTTATTGAAACTATTCCAAACAGTTGAAAAGGAGGGAGTGCTCCCTAACTCATTTTGTGA	3757	7047	0	0	1	1	NA	0	0	0	10	0		intRA	5266000		1
10_10_84.4_94.8	LNCAP_CL	10049	19	10	10	95	-84	94821867	84351480	10q23.33	10q23.1	CYP2C19	+	CCSER2	+	GGTCCCAACTATTTCATCACCCTGGCAGTAAGCATAGTACCCAACAGATGGTTCTCCAACCCACATCCCTTCTCTCCCTCCCCTATATAGTGATCCTCAG	CTGGGTAACACAGTGAGACCCAGTCTCTTAAATAAATAAATAAAGCCAGACATGGTGGCACACCCATAATCCCAGCAGGGAAGTAAACATTGAATACACA	2891	4272	0	0	1	1	NA	0	19	0	0	0	fusion	intRA	10470000		2
2_2_35.7_41	T25p30_CL	10254	15	2	2	36	41	35738202	41003468	2p22.3	2p22.1	no_gene	NA	no_gene	NA	CACTGAAAGGAATGGATCAGACTCTCATTTTAGAAGCTGCAGGAAGTCACTACCACTTATTTATCTAAGACTTTATTTACTGAATTTGGAAGCAATGTTAG	TCCTTTTATGTTAAAAACTCTCAATAAACTAGGATTGAAGGAATATACCTCAAAATAGTAAGAGCCATATATGACAAACCAACAGCCACTATCACACTGAA	2846	4088	0	0	1	1	NA	0	0	0	14	1		intRA	5265000		1
5_5_57.9_59	T33p30_CL	10256	48	5	5	-59	58	59045430	57851758	5q11.2	5q11.2	PDE4D	-	no_gene	NA	GCCCAGGCTGGAGTGCAATGGCGCAACCTCTGCTCACTGCAACCTCTATCTCCCAGGTTCAAGCGATTCTCCTGCCTCAGCCTCCCAAGTAGCTGGGAATA	ATGTGGCATATTTTCAGATAGTGAAATTATTGGTGGTCAACTTTTTGGATGCTTTGCTCTTAAATTTATTTTGCCTTCAACTTAGTAACTGGGTAGTGAGA	7268	10586	0	0	1	1	NA	0	1	47	0	0		intRA	1194000		2
5_5_57.9_59	T14p21_CL	10250	57	5	5	-59	58	59045817	57853521	5q11.2	5q11.2	PDE4D	-	no_gene	NA	AGAATAATCGTCAGAGAAGCAAATGGTCTATAAGTTATTTAATTTTATTCTTAATATGGTCAAAGATAATGGTTGCACTGACTTCAACTTTACTTTCTTCA	ATAACAACTCCCTTATAACTTTGCCTTTCTGTTTGCTTCTGTGGATGTGAAGGTCTTTCAGGAGAAGCTGATTTTTATTACTAATAACAGAAACACTATCT	7013	10186	0	0	1	1	NA	0	1	56	0	0		intRA	1192000		2
5_5_57.9_59	T14p45_CL	10252	40	5	5	-59	58	59046184	57851955	5q11.2	5q11.2	PDE4D	-	no_gene	NA	ACATGCACACACATACATATTCCCTCTCTAGCAACTGGCATATTCCTCCCCTTTCCTGTGTAGATGAGGCACAGATTAGTTCCACCCAAACCAAAGCTCTT	CATAAGATACTTAAGACAAGCTGGGTGCCAGATCTGGGAAAATGAAGTAAAATCACTTTGATAGACTGTGTAGGATCTGTCTCTTATACACATCTAGATGT	5812	9736	0	0	1	1	NA	0	0	40	0	0		intRA	1194000		2
5_5_57.9_59	T14p31_CL	10251	40	5	5	-59	58	59049160	57852059	5q11.2	5q11.2	PDE4D	-	no_gene	NA	TTTGCCATTCTTTTACTTAACTGTTTTGTTTTCTCAAACTTTATACCAATTAGTTTAGGCACGTAATTTGTAAATTCCTGGCCTAGGAATATGAAACAAAA	CAAATATTTGCTGAGTGCCTGTAAATGTCAGGAATTTTCTAGACAGTTATAGAAAGGCCTAGACACAAATATAAAAATGACATTAGAAAAGTCATACAGGC	7067	8330	0	0	1	1	NA	0.026	0	39	1	0		intRA	1197000		2
5_5_57.9_59	T25p19_CL	10253	51	5	5	-59	58	59049332	57851994	5q11.2	5q11.2	PDE4D	-	no_gene	NA	CTCTTTTAAAAAAAGAGAAAGAGTTTGAAAGCAAAAGACTGAGAACAAGAGATAGACGAGGGTGATTACATGTAGGAAGCCACACCCAGGCCAGTATTACT	AAATGAAGTAAAATCACTTTGATAGACTGTGTAGGATACAAAATAGCAAATCTCAGACTCTATACTTTGCCATTCTTTTACTTAACTGTTTTGTTTTCTCA	6579	13984	0	0	1	1	NA	0	0	51	0	0		intRA	1197000		2
5_5_57.9_59.1	T25p37_CL	10255	29	5	5	-59	58	59050786	57851651	5q11.2	5q11.2	PDE4D	-	no_gene	NA	ACTATTGATTGAATACCTTCTATATGTCAGATACAGCCCTTGGTACTTTACATTTCTTATGCATTTCTAATAATAACCCTGTAATTCTCAATGTATACAAT	CTTTGTGAGGTGTGTGGGAAATTTAGAAATATAAGTTCGTTCAAAACTGCTCAAGTTATTATCTACTGAAATTAGATCACAGAGCTTTTGACATTTAAAAT	5408	7200	0	0	1	1	NA	0	0	29	0	0		intRA	1199000		2
5_5_57.9_59.1	T33p44_CL	10257	16	5	5	-59	58	59051173	57851636	5q11.2	5q11.2	PDE4D	-	no_gene	NA	CAGCCTCCCAAGAAGCTGGAACTACAGACATGTGCCACACACACCTGGCTACTTTTTGTATTTTTAGTAGAGATGCGGTTTTGCCATGTTGTCTAGGCTGG	AATAATAAGGTTCTCCTTTGTGAGGTGTGTGGGAAATCTAGAAATATAAGTTCGTTCAAAACTGCTCAAGTTATTATCTACTGAAATTAGATCACAGAGCT	4697	5718	0	0	1	1	NA	0	0	16	0	0		intRA	1200000		2
5_5_57.9_59.1	T25p30_CL	10254	37	5	5	-59	58	59051424	57851623	5q11.2	5q11.2	PDE4D	-	no_gene	NA	GGAACATTCTTTGGGAAATGTTTGAAATGATCTTCCCAGTAACCTCAGTGTAAGTGATGCTCCTGTCTCTTATACACATCTAGATGTGTATAAGAGACAGG	AAAAAATCATTAAAATAATAAGGTTCTCCTTTGTGAGGTGTGTGGGAAATCTAGAAATATAAGTTCGTTCAAAACTGCTCAAGTTATTATCTACTGAAATT	4637	8330	0	0	1	1	NA	0.057	0	35	1	1		intRA	1200000		2
2_2_35.7_41	T25p37_CL	10255	21	2	2	36	41	35738258	41002106	2p22.3	2p22.1	no_gene	NA	no_gene	NA	AGTAAGAGCCATATATGACAAACCAACAGCCACTATCACACTGTCTCTTATACACATCTAGATGTGTATAAGAGACAGCTATTGATACGATTTAGTAAGAT	AGGTAACTGACTTGTCTCAGTAAGAGGGTGTTCAAAAGAACTAATTAGAGCATTTGTCCTCTGTCTGGTGATTTTGGAGAGGGGTCCAAAAAAAGTAAGAG	6251	9567	0	0	1	1	NA	0	0	0	21	0		intRA	5264000		1
2_2_35.7_41	T14p31_CL	10251	18	2	2	36	41	35738941	41002015	2p22.3	2p22.1	no_gene	NA	no_gene	NA	CAAGACAATCCTAAGCAAAAAGAAGAAAGCTGGAGGCATCATGCTCCCCAACTTCAAACTATACTGCAATTCTACAGTAACCAAAACAGCAAAGTACTGCT	AATGCCCTCCAGTCAAAGACCACCAGGAACACACACAGGGTGTAAACACTGTCTCTTATACACATCTAGATGTGTATAAGAGACAGGTCCTGAATGGTATT	5619	8707	0	0	1	1	NA	0	0	0	18	0		intRA	5263000		1
2_2_35.7_41	T25p19_CL	10253	20	2	2	36	41	35739246	41001981	2p22.3	2p22.1	no_gene	NA	no_gene	NA	GACATAGGCACAGGCAAAGATTTCATGACAAAAACACCAAAAGCAATTACAACAAAAGCAAAAATTGATCAACGAGATCTAATTAAAGAGCTTCTGCATGG	CCACCACTATTACCTGCTAATTACATCTGTTGTTAATGCCCTCCAGTCAAAGACCACCAGGAACACACACAGGGTGTAAACCTGTCTCTTATACACATCTA	5082	7204	0	0	1	1	NA	0	0	0	20	0		intRA	5263000		1
2_2_38.2_74.8	T25p30_CL	10254	32	2	2	-38	75	38205168	74838027	2p22.2	2p12	no_gene	NA	HK2	+	GTGGATCTTTCCATAAAATGGATTCTCAATCAGCTGATTAAGATTTTCTTCACCTTGTTGCTCTTGAATTCCCTATGCCTGGCACAGTGGTGAATGGTTGT	CCTTCCAGCTCAAATGCAGTTTACTGTCTTAATTTTCTTTCTGCTTCCTTCTCCCCCTCCTGTGTGCCAACATTAGTGTGTTTGAACCTTGCATGACATTT	5126	10413	0	0	1	1	NA	0.032	30	1	1	0		intRA	36633000		1
2_2_38.2_74.8	T14p31_CL	10251	33	2	2	-38	75	38206032	74838887	2p22.2	2p12	no_gene	NA	HK2	+	TCATTTAAGAATGGAGAATCAGGGTTAACCATAGAGATAAAATGAAGTATATACTCCTTTCTCTGACCATTGACCAAATTGTTTTAATACGCATAGACTGG	TCTTTGCTTGCCTTAAGATCTCAAATATTTTTCCTGTGTTTTCTTCTAGAAGTTTCATAGTTTCACATTTCACATTAAGATGTGGAATATATTTTTAGTTG	5572	9434	0	0	1	1	NA	0.031	31	1	0	1		intRA	36633000		1
2_2_38.2_74.8	T25p37_CL	10255	27	2	2	-38	75	38208538	74838693	2p22.2	2p12	no_gene	NA	HK2	+	ATGCCCGGGTATTTTTTTGTATTTTTAGTAGAGACGAGGTTTCACCGTGTTATCCAGGATGGTCTCAATCTCCTGACCTTGTGATCTGCCTGACTCCGCCT	CCCATTTTATAGATGAAAATTGGAAGATTTGAATCCAGAAATTCTGGCTCCAAAGCCCACACTCTTAACCACCTGTCTCTTATACACATCTAGATGTGTAT	4239	7142	0	0	1	1	NA	0.038	24	2	1	0		intRA	36630000		1
5_5_90_90.1	T33p30_CL	10256	4	5	5	90	-90	89954613	90076068	5q14.3	5q14.3	no_gene	NA	no_gene	NA	TTTTAATTGTGATGTTATCGTGTCAATTTTGGACCTTTCCTGCTTTCTCCTGTGGGCATTTAGTGCTATAAATTTCCTTCTACCCCCTCTTTTGTTGCGTC	TTAATGGAAATATTTTTGTTTCAGCAACTTGAGTTATGTAGATATCCTGTCTCTTATACACATCTAGATGTGTATAAGAGACAGGCTCTGCACCAAGCGGA	886	1743	0	0	1	1	NA	0	0	4	0	0		intRA	121000		1
5_5_89.9_90	T14p45_CL	10252	16	5	5	90	-90	90041789	89946789	5q14.3	5q14.3	no_gene	NA	no_gene	NA	AAAAGCATGAGGGTATGTTTTGTGCAGCTATCTAGTGGATTTGTCACTTGGCCTTCAGCCTTAGTTCTACCACCTACTAAATTCTGGCAAAATCCCAGAAT	GCGTTTTCTGCATCTATTGAGATAATCATGTGGTTTTTGTCTTTGGTTCCGTTTATATGCTGGATTACGTTTCTTGATTTGCATATGTTGAACCAGCCTTG	3692	5695	0	0	1	1	NA	0	16	0	0	0		intRA	95000		2
5_5_89.9_90	T14p31_CL	10251	22	5	5	90	-90	90042166	89941464	5q14.3	5q14.3	no_gene	NA	no_gene	NA	TCCCATCTACTTTCAATCTATTGCCCTCTCCCTTCCTTTACCACTGGGATTTTTAAGCTTCTACATAGTTGGATTATTTTAAAGATTATCTTCAGACCTGT	GGCTGTGAATCCATCTGGTCCTGGAATTTTTTTGGTTGGTAAGCTATTAATTATTGCCTCAATTTCAGAGCCTGTTATTGGCCTATTCAGAGATTCAACTT	3943	9402	0	0	1	1	NA	0	22	0	0	0		intRA	101000		2
5_5_89.9_90	T33p44_CL	10257	10	5	5	90	-90	90042326	89945278	5q14.3	5q14.3	no_gene	NA	no_gene	NA	TTTTCTAGTTTATTTGCGTAGAAGTGTTTACAGTATTCTCTGATGGTAGTTTGCATTTCTGGGTGATCGGTGGTGATATCCCCTTTATCATTTTTTATTGC	ACTTTTATATGATCTGAAAACTTTAGATTTGGAAATCAAAATAAAGTACAATTAGGTCAGAAATTCTCCATGTTGCTTTTGTATAGTGTGTGTGTGTGTGT	2482	5228	0	0	1	1	NA	0.111	9	0	0	1		intRA	97000		2
5_5_89.9_90	T33p30_CL	10256	17	5	5	90	-90	90042655	89946173	5q14.3	5q14.3	no_gene	NA	no_gene	NA	TACACTGATCTAAATTATTTCAAGATATTTTAAAATCTGAGCCTTTGACACTCAGGTTTCCCACTTGAAATAGAGTTTCAAATGCTCTGCCTGTCTCTTAT	GTCAGTTTTAGATCTTTCCTGCTTTCTCTTGTGGGCATACACACTGCTTTGAATGTATCCCAGAGATTCTGGTATGTTGTGTCTTTGTTCTCATTGTTTCA	4848	6309	0	0	1	1	NA	0	17	0	0	0		intRA	96000		2
5_5_90_90.1	T14p45_CL	10252	8	5	5	-90	90	90072179	89954122	5q14.3	5q14.3	no_gene	NA	no_gene	NA	TGTTGGAAAATCTTTTACACTAACTCTCCGCATGTTTGAAACATAACGGTATGCTTCAACTCAGCCATTTGAATTTCTCCTTCCCATTTTTCCCAAACGCT	CTATATCCTGGGTACAAGTTCCTTGTCGGATATATGTATTGCCAATTTACCCTCATATCTGTCTCTTATACACATCTAGATGTGTATAAGAGACAGGCGTA	4854	5689	0	0	2	1	NA	0.143	0	7	0	1		intRA	118000		2
5_5_90_90.1	T33p30_CL	10256	4	5	5	-90	90	90076068	89954613	5q14.3	5q14.3	no_gene	NA	no_gene	NA	TTAATGGAAATATTTTTGTTTCAGCAACTTGAGTTATGTAGATATCCTGTCTCTTATACACATCTAGATGTGTATAAGAGACAGGCTCTGCACCAAGCGGA	TTTTAATTGTGATGTTATCGTGTCAATTTTGGACCTTTCCTGCTTTCTCCTGTGGGCATTTAGTGCTATAAATTTCCTTCTACCCCCTCTTTTGTTGCGTC	886	1743	0	0	1	1	NA	0	0	4	0	0		intRA	121000		2
5_5_114.8_157.4	T33p44_CL	10257	3	5	5	-115	-157	114812527	157425727	5q22.3	5q33.3	no_gene	NA	no_gene	NA	TTTGGTCTTTTCACATAGTCCCATATTTCTTGGAGGCTTTGTTCATTTTTTTTTTTTTACTCTTTTTTCTCTAAACTTCTCTTCTCGCTTCATTTCATTCA	TAACTATAACTGTGTTTTGTTATTTCAGAAGTTGCTTTAAATTTATAGAACTGGCCAGCCACGGTGGCTCACACTGTCTCTTATACACATCTAGATGTGTA	4165	5401	2	1	1	1	NA	0	0	0	1	2		intRA	42613000		1
2_2_38.2_74.8	T25p19_CL	10253	27	2	2	-38	75	38209047	74838123	2p22.2	2p12	no_gene	NA	HK2	+	CATTTGTTTCATTCCACCATCTGTTAGAGTTGATGGTTTTCAGTTTGGGTTCCTTCCTCAGGGCAGGGAGAATCTTGGCTGTTAGGTTTGTCGCTGCAGTT	AGATAGAACTGTTAGTTGGCCTTCTATGGATAATTACTTAGGACCTGTCTCTTATACACATCTAGATGTGTATAAGAGACAGGGCCTCAGGTCATGCTTTG	5650	6505	0	0	1	1	NA	0	25	2	0	0		intRA	36629000		1
2_2_38.2_74.8	T14p45_CL	10252	37	2	2	-38	75	38209591	74837075	2p22.2	2p12	no_gene	NA	HK2	+	TTCCTGTTTTTTCATTTATTATATTTTAAGATATAATAAACATTTCCCTATGTGTTTATATCTGTCTCTTATACACATCTAGATGTGTATAAGAGACAGGG	TGTGTACCTGGCACTGTTCTAAGCTCTTAGGTATGTCAGCTTATTAACATTCAAATCAGCCCCATGAGGTGAAGACTGATTGTTATTAGCATCCCTGTTTA	5857	7556	0	0	1	1	NA	0	33	4	0	0		intRA	36627000		1
1_1_9.7_12.1	LNCAP_CL	10049	18	1	1	12	-10	12108329	9692112	1p36.22	1p36.22	TNFRSF8	+	PIK3CD	+	GGCCTCCCAAAGTGTTGGGATTACAGGTGTGAGCCACCGTGCCTGGCGACATACGGGTCACCTTCTAAGTGTTGGGATGGGAGTCCAGATGGGTGTAAGG	CGCAGTCATGCAGCTCCCAAGCCAGACCCAGCTATTCCAGGCCCCCAGATGGGTGTGGTAGCCAACGTCCAGCCAGTGTCGGTCTCTACCAGGCTGTCGT	1887	3394	0	0	1	1	NA	0	17	1	0	0	fusion	intRA	2416000		2
2_2_38.2_74.8	T14p21_CL	10250	22	2	2	-38	75	38210040	74837011	2p22.2	2p12	no_gene	NA	HK2	+	AATTGTTCATTTTTAAAAAAAATCTTTTTATTATATTTTAAGTTCTGGGATACAAATGCAGAACGTGCAGGTTTGTTACATAGGTATACGCTGTCTCTTAT	GAGAATCAGGGTTATTTCCTCACTTTTGCCAATTGGAACTCAGGAGCGACTGCAGAGCACCTACTGTGTACCTGGCACTGTTCTAAGCTCTTAGGTATGTC	5610	5637	0	0	1	1	NA	0	22	0	0	0		intRA	36627000		1
2_2_38.2_74.8	T33p30_CL	10256	34	2	2	-38	75	38210283	74838230	2p22.2	2p12	no_gene	NA	HK2	+	CACTGGTGAGGTGCTCAGTGAGTACAAGAGTAAAGGAGGAGACCTTTCTGGAGAAAGAAGCTAAACCAGGGCTGCAGGAAGTGGAGGAGCTGGGCAGGGCC	AGGTTACCTACTTCTTTAGTTCCAAGTCTGGAGTATATAAGGCAGAAAGAAAACCCATGGAACTCACCATATTTTTCTATGGGTATCACTGTCTCTAGCTG	4412	5320	0	0	1	1	NA	0.03	32	1	0	1		intRA	36628000		1
2_2_38.2_74.8	T33p44_CL	10257	22	2	2	-38	75	38212151	74838133	2p22.2	2p12	no_gene	NA	HK2	+	TACATTAGATATACAACTCATCACAGTTTACTGTTACTGCTGTCTCTTATACACATCTAGATGTGTATAAGAGACAGCAGGTCATGCTTTGGATGAAGAGA	ATTCCACCATCTGTTAGAGTTGATGGTTTTCAGTTTGGCTTCCTTCCTCAGGGCAGGGAGAATCTTGGCTGTTAGGTTTGTCGCTGCAGTTCCTGGCCACT	3383	5776	0	0	1	1	NA	0	22	0	0	0		intRA	36626000		1
2_2_38.2_74.8	LNCAP_CL	10049	10	2	2	-38	75	38212934	74836924	2p22.2	2p12	no_gene	NA	HK2	+	GACTTCCCTTTTTTCATTCAGCATAATTTTCTGGAGATTCATCTCATCAGGAGACGACAAGTGACCTCGTTGGGCAGGTGAACCCAAGCCTTCCACGTCC	GGACGTGGAAGGCTTGGGTTCACCTGCCCAACGAGGTCACTTGTCGTCTCCTGATGAGATGAATCTCCAGAAAATTATGCTGAATGAAAAAAGGGAAGTC	2270	2694	0	0	1	1	NA	0	9	1	0	0		intRA	36624000		1
2_2_4.7_6.4	T14p21_CL	10250	19	2	2	-5	6	4741376	6355805	2p25.2	2p25.2	no_gene	NA	no_gene	NA	TGGGGGTTTCAGATTAATCTAAAAAAAGGCTTGATAACAACAAAAATTCTTGACTTAAAGAGAAATTCATTGATGTTAATTACAACACAGAACACAATCCA	TAGTCACTCTAATAGTTTAGGAGCTCTATCTCGATTTAGTTTTAACTTTGATTCACTAATGATAAATATTTTGAGCATATTTTTATATGCTTAGTTGACAT	4117	7244	0	0	1	1	NA	0.056	18	0	0	1		intRA	1614000		1
2_2_4.7_6.4	T14p45_CL	10252	23	2	2	-5	6	4742188	6357817	2p25.2	2p25.2	no_gene	NA	no_gene	NA	CTCATTTCCAAAGTCATGTAGGCCAGCAACTTTCCCCAATACCTCCTTCACTGAGATTGTTTTATGTGTTTGTAATAGCATTAGATTCTCTTATCACAATC	GGGGAGAGCTTAAGGAGGTGATGAGGTCCTGAATTCTACTCCCATGAATAGAATTCTATTCTCATGACGAGAATTAGCGCCCTTGAAAAAGAGGCTGAAAG	3559	7041	0	0	1	1	NA	0	23	0	0	0		intRA	1616000		1
5_5_129_129	T25p30_CL	10254	26	5	5	-129	129	128995303	128960416	5q23.3	5q23.3	SLC27A6	+	no_gene	NA	GATACTGAGCTCTTCTTGTTGAATTGATGCCTTCACCATTATGTAGTAGCCTTCTTTTCTCTTTTGATCTTTGTTGGTTTAAAGTCTACTTTATCCGTGAC	CTAAGAGAGAAGCAGTCTGATTTGTCCTGTGTGTCCTGTATATCTAATCCTACAATATTACTTGAATGAATGAATGAATGAGGAAATGAATATGTTACATA	4597	10532	0	0	1	1	NA	0	0	26	0	0	truncation	intRA	35000		2
5_5_129_129	T14p21_CL	10250	40	5	5	-129	129	128997786	128960682	5q23.3	5q23.3	SLC27A6	+	SLC27A6	+	TATTGTTACTTATTTTATATAAAGAGAAGAATTATGGCTTAAAGACTGTCTCTTATACACATCTAGATGTGTATAAGAGACAGGAACAACTGATACCAGCC	AATTGGAGAATTTAGCCCATTTACATTTGATGTTAATATTGTTATGTGTGAATTTGTTCTTGTCATTATGATTTTACCTGGTTATTTTGATCGTTAGTTGT	9561	10596	0	0	1	1	NA	0.053	0	38	2	0		intRA	37000		2
5_5_129_129	T14p31_CL	10251	27	5	5	-129	129	128998619	128960534	5q23.3	5q23.3	SLC27A6	+	SLC27A6	+	CTTTTTTTTGTTTTCCATTTGGTTGGTAGATCTTCCTCCATCCCTTTATTTTGAGCCTATGTGTGTCTCTGCATGTGGGATGGGTATCCTGAATACAGCAC	ATGAATACTCAAAGAAATAATCCTGGACATAAGTTTTTAAATGTTAAATTAATATCAAATGTGGGAAAATCTTACTAACACACCACATCTACAATAAGAAT	7270	10829	0	0	1	1	NA	0	0	27	0	0		intRA	38000		2
5_5_129_129	T14p45_CL	10252	31	5	5	-129	129	128999945	128961927	5q23.3	5q23.3	SLC27A6	+	SLC27A6	+	TCTAACAGTCAGGACCCTCAGCTGCAGGTCTGTTGGAGTTTGCTGGAGGTCCACTCCAGACCCTGTTTGCCTGAGTATCACCAGCAGAGGCTGCTGAACAG	ATATACAGGCCTAAATGCCCAGGAACTTTCACCCTAGTGATGCTCCTTTATCAAATAAAAGTTGAACCAGTCTTTTCCCCTGCTCTCCAGCCATTTTTGGA	5970	10685	0	0	1	2	NA	0.033	0	30	0	1		intRA	38000		2
5_5_129_129	T25p19_CL	10253	27	5	5	-129	129	129000081	128961293	5q23.3	5q23.3	SLC27A6	+	SLC27A6	+	CAGAGCGTTTTCCAACTTGGTTCCTTTTTCCCCCTTCACTTTCATGTACACCAATCAAATGTAGATTTGGTCTTTTCACATAGTCCCATGTTTCTTGGAGG	ATCCAGTGTCCATCTCCATTCTTCATGCGTGACTGCTCACAGCTTTCACACCGCACCACTATCCTTTCCTCTTCAGCAAGCTGATGAGAATGCCCAGTGCT	5330	5625	0	0	1	1	NA	0.038	0	26	1	0		intRA	39000		2
5_5_129_129	T25p37_CL	10255	40	5	5	-129	129	129001201	128960690	5q23.3	5q23.3	SLC27A6	+	SLC27A6	+	AAAATAGGCATAAACTGGGGCAGAAGAACAGATTTTCTTTTACTGAAGCAGGAAAGGAGTGGTGTGGGGAGAGAGTATGCACTTCTTTTAAGAAAGGATTT	AATTTAGCCCATTTACATTTGATGTTAATATTGTTATGTGTGAATTTGTTCTTGTCATTATGATTTTACCTGGTTATTTTGATCGTTAGTTGTTGCAGTTT	4724	10869	0	0	1	1	NA	0	0	40	0	0		intRA	41000		2
5_5_129_129	T33p30_CL	10256	29	5	5	-129	129	129002827	128960194	5q23.3	5q23.3	SLC27A6	+	SLC27A6	+	GGTGGAGAGTTCTGTAGATGTCTATTAGGTCCACTTGGTGCAGAGCAGAGTTCAATTCCTGGATATCCTTGTTAACTTTCTGTCTCGTTGATCTGCCTAAT	AAATACAGAGAATGCAGNACAGCAGCAAAACCCATGTGGGCTGCCAGGTCAGGCGAAACAAAGAGAGAACATGCTTGAGCCCCCATATCAAAGTATTGTAT	3957	10905	0	0	1	1	NA	0.036	0	28	0	1		intRA	43000		2
2_2_4.7_6.4	T25p19_CL	10253	20	2	2	-5	6	4742533	6355423	2p25.2	2p25.2	no_gene	NA	no_gene	NA	AGACAGATGTGTTCAAATACTACTTATTATCTTTGTCATATTAGACACCTATTAGCCTGTCTCTTATACACATCTAGATGTGTATAAGAGACAGGTACACT	CCTGTACATACACACACACACACACACACACACACACACACATTTCCATAGATAAACATCTGTAACTATATTAATCTAAACACCAGTTATTACTTGTGTCT	5259	6147	0	0	1	1	NA	0	18	2	0	0		intRA	1613000		1
5_5_129_129	T33p44_CL	10257	16	5	5	-129	129	129004563	128960269	5q23.3	5q23.3	SLC27A6	+	no_gene	NA	TTTAGAATAAATCTCTATTCCTTTTTATTCTTCTTGAGATATGAGATTGCTACCTAAATATCACCGAATATCTAAGCTATATTGGGATAGGAATGAGAGGA	CTTTCTGTCTCGTTGATCTGCCTAATGTTGACAGTGGGGTGTTAAAGTCTGCCATTATTATTGTGTGGGAGTCTAAGTCTCTTTGTAGGTCTCTAAGGACT	3138	3828	0	0	1	1	NA	0	0	16	0	0	truncation	intRA	44000		2
5_5_114.8_157.4	T33p44_CL	10257	3	5	5	-157	-115	157425727	114812527	5q33.3	5q22.3	no_gene	NA	no_gene	NA	TAACTATAACTGTGTTTTGTTATTTCAGAAGTTGCTTTAAATTTATAGAACTGGCCAGCCACGGTGGCTCACACTGTCTCTTATACACATCTAGATGTGTA	TTTGGTCTTTTCACATAGTCCCATATTTCTTGGAGGCTTTGTTCATTTTTTTTTTTTTACTCTTTTTTCTCTAAACTTCTCTTCTCGCTTCATTTCATTCA	4165	5401	1	2	1	1	NA	0	0	0	1	2		intRA	42613000		2
5_5_178.7_180.9	T14p31_CL	10251	4	5	5	-179	181	178746880	180916827	5q35.3	5q35.3	no_gene	NA	BTNL8	+	TTCTCACTCATAGGTGGGAACTGAACATTGAGAACACTTGGACACAGGAAGGGGAACATCACACACTGGGGCCTGTTTTGGGGGGAGGGGAGACAGACAGC	CAGAATGGTGTGCAATTTAAAACTTACAAATTGTTTATTTATGAAATTTTTCATTCAATATTTTTGGGCCACAATTGATCACGAGTAACTGAAATCATGAA	2419	3260	0	0	1	1	NA	0	4	0	0	0		intRA	2170000		1
5_5_178.7_180.9	T14p31_CL	10251	4	5	5	181	-179	180916827	178746880	5q35.3	5q35.3	BTNL8	+	no_gene	NA	CAGAATGGTGTGCAATTTAAAACTTACAAATTGTTTATTTATGAAATTTTTCATTCAATATTTTTGGGCCACAATTGATCACGAGTAACTGAAATCATGAA	TTCTCACTCATAGGTGGGAACTGAACATTGAGAACACTTGGACACAGGAAGGGGAACATCACACACTGGGGCCTGTTTTGGGGGGAGGGGAGACAGACAGC	2419	3260	0	0	1	1	NA	0	4	0	0	0		intRA	2170000		2
5_6_9.8_88.7	T14p31_CL	10251	3	5	6	10	89	9844352	88718369	5p15.31	6q15	LOC285692	-	RNGTT	-	GAGTGAGACTGTCTCTCAAAAAAAAAAAAAAAAAGAGAGAAAGAAAGACTTCCTACCAGAATATAGATGTGTATAAGAGACAGGACTTACATAGGAAATCA	CCTCCCTTATTACTTGTATTCCAGTCACATTTTTCAGTTCTTTATATTTGCCCTATTCTTTCTTACCACAGGGCCTTCTACATTAATTCTTACCTAGGTCA	3537	5298	0	35	1	1	NA	0	0	0	2	1		intER	NA		1
5_8_115.4_70.9	T33p30_CL	10256	3	5	8	-115	-71	115444846	70904129	5q22.3	8q13.3	no_gene	NA	no_gene	NA	TCCCTGCTTTAAATGTGTCCCAGAGATTCTGGTATGTTGTGTGTTCTCACTGGTTTCAAAGAACATCTTTATTTCTGCCTTCATTTTGTCTGAAGTCATGA	ATCTAGATGTGTATAAGAGACAGACATTAGACAGATCAACAAGACAGAAAGTTAACAAGGATATCCAGGAATTGAACTCAGCTCTGCACCAAGTGGACCTA	2931	2976	0	1	1	1	NA	0	0	0	1	2		intER	NA		1
5_8_178.8_47.2	T14p45_CL	10252	3	5	8	-179	47	178826722	47173961	5q35.3	8q11.1	no_gene	NA	no_gene	NA	CATCTAGATGTGTATAAGAGACAGGGCTTAGATTCAATCTTAAAAACCTTTCTGGCTCTAATAGCTTTTGATTTTTAGAAATAAAGTTTAGAAGGTCTGTT	TAATCCAAGTAAATGTTCCTAACATGGATATAAGAGTAAATGCCTCCAGGGTTAACAAAAGTTGGTGCAAAATTTAGACGTTTTAATAGCTACATAGTAGG	1179	3224	1	19	1	1	NA	0	2	1	0	0		intER	NA		1
5_10_39.8_67.2	T25p19_CL	10253	3	5	10	40	-67	39787727	67184666	5p13.1	10q21.3	no_gene	NA	CTNNA3	-	AAAATCATTGATGCTTTATAAAAGGTTTATAGGGACAATGCCTCAAAGAAATCAGCAGTTTACAAGTGGGTAACTCATTTTATTAAGGGATGAGATGATGT	TTTCTCCATTTCCATCTGAGGTACCGGGTTCATCTCACTAGGGAGTGCCAGACAGTGGGCGCAGGCCAGTGTGTGCGCGCACCGTGCGCGAGCCGAAGCAG	5869	7521	0	0	1	1	NA	0	1	2	0	0		intER	NA		1
5_10_67.3_81.7	T33p30_CL	10256	3	5	10	-67	-82	67326041	81691372	5q12.3	10q23.1	no_gene	NA	no_gene	NA	CTCTTTTTCTATCTTTTGGAATAGTGTCACTAGGTATTAAAGAAATTACACTTAAGACCACAATGAGCTATCACCATACACATCAGAATGGCCAAACTAAA	ATATGGGATATATATGGGATATATATATGTGGGATATATATGGGATATATATATGGCTGTCTCTTATACACATCTAGATGTGTATAAGAGACAGATGCATG	2160	6095	15	0	1	1	NA	0	0	0	1	2		intER	NA		1
5_11_62.7_1.2	T14p45_CL	10252	3	5	11	-63	1	62743486	1166195	5q12.1	11p15.5	no_gene	NA	no_gene	NA	ACCCACCCAAGCCATGTTGCCCAGGTTGCACTTGCCAGGAAAGAGACAAAAATATGTTCCTGACACATCCTCCTTTTATTTGCAAAACTGGAATTTCTTAG	CAAAGGATAGTCTCCCTGTGATGAGACCCTGCACCCAACACACAGTCTCCCTGTGGTGAGGCCCTGTCTCTTATACACATCTAGATGTGTATAAGAGACAG	920	5758	0	18	1	0	NA	0	2	1	0	0		intER	NA		1
5_11_72.9_101.2	T14p45_CL	10252	3	5	11	-73	-101	72933341	101229313	5q13.2	11q22.1	no_gene	NA	no_gene	NA	AACATAGGCAGAGGTTTATAGACAGATACAAAACCAACAGTCATTTGCCAGGGAAGGATTGGACTGGTTTAACAGCTGTCTCTTATACACATCTAGATGTG	AATATTTATATACATCGTCTCTATGAGACAAAATGTTCCCAGAATTCTTTACCCAAAAAGTTCCAACCTTGTACAAGGAATTGTTTCTGCCAACAGTGATC	1179	5211	5	0	1	1	NA	0	0	0	1	2		intER	NA		1
5_12_46.1_38	T25p19_CL	10253	3	5	12	46	-38	46079429	37971818	5p12	12q12	no_gene	NA	no_gene	NA	TTCTTTGGATTCAGCAGTTTGGAAATCCTGTTTTTGTAGAATTTTCAGAGGGATATTTGGGAGCACATTGTGGCCTATGGCTGTCTCTTATACACATCTAG	TTAGCAGAATGGACAAAATCAATGTTTCCAAACTGTTGAGTCCAACAGTTTAACTCTGTGAGTTGAATGCACACATCACAAATCAGTTTCTCAGAAAGCTT	6916	8186	14	0	1	1	NA	0	1	2	0	0		intER	NA		1
5_12_46.1_38	T14p31_CL	10251	3	5	12	-46	-38	46121782	37968935	5p11	12q12	no_gene	NA	no_gene	NA	TATTGATTCCCTAATATGCCTTCACAGATTCTACAAAAACTGTGTTTCAAAAGGCTCCATCAAAAGAAAGGCTTAACTCTGTGGGACGAATGCACAAATCA	TCATATCGCAGATTTAAACCTTTCTTTTCATTCAGCAGTTTGGAAACACTGTTTTTGTAGAATCTGCAGAATGGTATTTGTGAGTGCATTGAGGCCTATTG	3112	5291	10	0	1	1	NA	0	0	0	1	2		intER	NA		1
5_12_137.8_98.6	T14p21_CL	10250	3	5	12	138	99	137841172	98575408	5q31.2	12q23.1	no_gene	NA	no_gene	NA	AAAAATAAAAAAATAAAATAAAATAAACAAAGCAAAAGGTTATCCAAATTATGTGCCTAAAATATGTTGTCTACACACCCGTAATCCCAGCAGTTTGGTAG	AGTTCTTAAATAATAGACATTAGTTACTGTCTCTTATACACATCTAGATGTGTATAAGAGACAGCCTCCCCACCTCAGCCTCCTGAGTAGCTGGGACTACA	2462	4239	0	0	1	1	NA	0	0	0	3	0		intER	NA		1
5_16_37.7_73.1	T14p21_CL	10250	3	5	16	-38	-73	37686854	73076589	5p13.2	16q22.3	WDR70	+	no_gene	NA	TGGAAATAAATCTGTCATACTCTGTAATTCTAAAAGAGAAAGATACTTCTGGAAATTCTATCCCAGCTTAGGAACTGTCTCTTATACACATCAGATGTGTA	TTTTTTGAGACAGAGTTTTGCTCTTGTTGCCTAGGCTGGAGTGCAATGGCTGTCTCTTATACACATCTGATGTGTATAAGAGACAGTTCCTAAGCTGGGAT	2199	4678	30	1	1	1	NA	0	0	0	1	2	truncation	intER	NA		1
5_16_179.8_69.5	T25p30_CL	10254	3	5	16	-180	-70	179808011	69545453	5q35.3	16q22.1	SQSTM1	+	no_gene	NA	CCACCAGGAACCGGGCCCCTAGGTCTGGGAGGTCCAAGCCGGCAGCGGGCCAGGCGCTGCCCAAAGCCTGCCCAGAGGCGGCGCTGGGCCAGTCCCTTTAT	CACCTGTCTCTTATACACATCTAGATGTGTATAAGAGACAGGTATTGGCCAGGCTGGTCTCGAACTCCTGACCTTGTGATCCGCCCGCCTCGGCCTCACAA	5022	6710	0	16	1	1	NA	0	0	0	1	2	truncation	intER	NA		1
5_17_11.8_73.1	T25p19_CL	10253	3	5	17	-12	-73	11816751	73146641	5p15.2	17q25.1	CTNND2	-	no_gene	NA	CATAGAAGGTAGCTTCTTGTGGAAGGAAACAGGATATGGGAGAGGGAAAGGCAGGGCAAGGGCCTTAGGTGATGTTGTGGGTTGCATTGCATCCCACAAAA	CTCTCTCCCCGTCTCTCTCTCCCCGTCTCTCTCTCTCTCCCCCCCTCTCTCTCTCTCTCTCCTCCTCTCTCTCTCTCTCTCTCCCCTCCTCTCTCCCCTCC	591	4386	17	0	1	1	NA	0	0	0	1	2		intER	NA		1
5_19_105_28.7	T33p30_CL	10256	3	5	19	-105	-29	104986809	28708972	5q21.2	19q12	no_gene	NA	no_gene	NA	AACTGAAAAATAAAGCAATTATTTTAAAACTACAGGTAATGGCAATATTTTATTTTATTGTTAAACCCATTAATTTAATATCTATTGACTGTACATTTATA	CCCACTGCCCTGAAGGGTGAGTCCCAGGCCAGGCAGCATTCACCCTGTCTCTTATACACATCTAGATGTGTATAAGAGACAGGCACTATATAGGCACAAAA	3700	5907	0	0	1	1	NA	0	0	0	1	2		intER	NA		1
2_2_4.7_6.4	T25p37_CL	10255	21	2	2	-5	6	4742783	6356437	2p25.2	2p25.2	no_gene	NA	no_gene	NA	TGCTGTTCTTTTTGAACACGCCATATTTCTGGAACTATTACATGCTTCAGGCTCATCTTACATATTTTTTTTCTCAGTCTTAGAATCAGGCATTTTTTCAA	GGAAGCTGCCTGGCAGCGAGCCCAACCCCCCAAGGGCTGCAGAGACCCCCACAGAGCCAAGACTGAGAAAATTGGACACAACGAAGAGTGAGACTGCGTTC	4801	6327	0	0	1	1	NA	0	20	1	0	0		intRA	1614000		1
2_2_4.7_6.4	T25p30_CL	10254	20	2	2	-5	6	4742948	6356674	2p25.2	2p25.2	no_gene	NA	no_gene	NA	TCTATTAAGTCCCACTGATATCAGTATGGATTATGATATTTATTTTGTACTTTGAGTTATAATTCAGTACTTCGCTTTTTGCGCAAATGGTTCTAGTTTTG	AGGAAAAAATGAGGGGGCTTTGGATGACCCAGAAAAAAGGGTTGACCTCCAGGCTGCTCCATTAGATGTGTATAAGAGACAGGTGTGTGTGTGTGTGTGTG	5368	6003	0	0	1	1	NA	0.176	15	2	2	1		intRA	1614000		1
5_5_129_129	LNCAP_CL	10049	18	5	5	-129	129	129004295	128960389	5q23.3	5q23.3	SLC27A6	+	SLC27A6	+	CTCCTGATTTGGGCGATATATATTTAGGATACTGAGCTCTTCTTGTTGCCTCGATGCCTTCACCATTATGTAGTAGCCTTCTTTTCTCTTTTGATCTTTG	GCAAGAGAGCCTCACAGAACAAGAGAAAAAGGTGAGAGACGGAGCCAGACCGAGTCAGAGCTAGGGAGCAAGGGGAGAAAGTGAAGACAAGAGAAAGAAC	3265	10668	0	0	1	1	NA	0	1	17	0	0		intRA	44000		2
2_2_4.7_6.4	T33p30_CL	10256	25	2	2	-5	6	4743725	6355851	2p25.2	2p25.2	no_gene	NA	no_gene	NA	TTCTTGACTTAAAGAGAAATTCATTGATGTTAATTACAACACAGGACACAATCCCACCTCCCTTGGTGCAAATAAATCCTCCCTGAGGTTTGTGATGAAGT	GAAATAAGCAACCATATAAAGTCCTTTAGCATGGCTATTTTGTGATTGTTTCTTAGTAGGTTTTATTTTTAGAAAAGTTTAGATTTACAGAAAAACTGAGA	5360	5571	0	0	1	1	NA	0	24	1	0	0		intRA	1612000		1
2_2_4.7_6.4	T33p44_CL	10257	13	2	2	-5	6	4745488	6355480	2p25.2	2p25.2	no_gene	NA	no_gene	NA	TTGTCATATTAGAAATATACTTAGCCTGTTAGCGTTTCAAGTTCCAAATATCTAAAACAAGGTTAATAATTACAATCTTAAAAAACATCACAGAGCTTTAA	GACATTATCTTCTCTCTCTCTTGCTCTCTCTCACTCTCTCTCTCATTTTGGCTTAAATTTTCAAGTTTACATACAATGTAAAAATAATTTTTAACCAACAG	3163	3915	0	0	1	1	NA	0	13	0	0	0		intRA	1610000		1
5_20_49.6_31.2	T25p30_CL	10254	3	5	20	-50	31	49602123	31158025	5q11.1	20q11.21	no_gene	NA	no_gene	NA	TCCATTCTATTAGTTTCCATTCCATTCCATTCCCTTCCATTCCACTCTGGTTGATTCCATTCCTTTCCAATCCACTCGAATACATTCCCTCCTATTCTACT	GGAATGGAATGGAATCAACGCGAGTGCAGAGGAATGGAACGGAATGGAATGCAATGGAATGGAATCTTCCGGAATGGATCGGAATGGAATGGAATGGAATG	625	880	9	7	1	1	NA	0	2	1	0	0		intER	NA		1
2_2_4.7_6.4	T14p31_CL	10251	16	2	2	-5	6	4746137	6355351	2p25.2	2p25.2	no_gene	NA	no_gene	NA	CAAAGAATTAGGGATGACATGTTCTAGGCCTGGTGTTGGACACAGTATTCCTTATTTTTATGAGGTAGATTCAGACAGATGTGTTCAAATACTACTTATTA	AAAATATATCTATTGAAAAAGATATTTTTCAAAACAGAGTAAATGAAAATTAAAAATAAAAATAAATTTTAAAAAGGGTGACATTCGAACCTAACATAATC	4741	5849	0	0	1	1	NA	0.067	15	0	1	0		intRA	1609000		1
2_2_40.6_40.6	T14p21_CL	10250	28	2	2	41	-41	40583735	40649878	2p22.1	2p22.1	no_gene	NA	no_gene	NA	CAAAGAAATTGTTCTTCTCTTAGGAAGTGATATAAATGATATAAATGGAAGTGATATACATAGGACTCCTTTGTCCAATAGTAGAATAGCTGTCTCTTATA	TTTGTCAATTGTCCCTGTAATGCATTGTATAGTTACTCTTTTCTCAGTACAGTATCTAATCAAGATCACACATTGCATTTACTTGTCTAGTTATTATCTGG	7141	8893	0	0	1	1	NA	0	1	27	0	0		intRA	66000		1
5_20_50.2_29.3	T33p30_CL	10256	3	5	20	-50	-29	50211576	29265257	5q11.1	20q11.1	no_gene	NA	no_gene	NA	AAATATCCACTTGCAGATTGTACAAAAAGAGTGTTTCAAAACTGCTCAATCAAAAGAAGCATTCCACACTGTGAGATAAATGCTCACAGCACAAAGAGGTT	TTTTTGATTGAGCAGTTTGGAAACTGTCTCTTATACACATCTAGATGTGTATAAGAGACAGTCTTTTGATTAAGCAGTTTTGAAACACACTTTTTGTATAA	3194	4853	10	3	1	1	NA	0	0	0	1	2		intER	NA		1
5_23_5.3_68.7	LNCAP_CL	10049	4	5	23	-5	69	5303157	68652864	5p15.32	Xq13.1	ADAMTS16	+	STARD8	+	ACAAAGAGACCTCGGTGAGGGGTGGCTCCATCACTCTGATAGAAGCGGCCCAGTGTGTGGTGTGGGAAGTGTGTGTGTGTGTGGTGTGGGAAGTGTGTGT	CCACACCACACACACACACACACACATCCCATACCACACACACACATCCCACACCACACACATCCCACACCACACACACACACCACACCACACACACACA	744	1950	25	25	1	1	NA	0	2	2	0	0	fusion	intER	NA		1
5_23_32.2_154.4	T25p19_CL	10253	3	5	23	-32	154	32206215	154399828	5p13.3	Xq28	no_gene	NA	RPL10	+	AATAAGTACATGGTAAAAAGTTGTGGCAAAGATGGCTTCCATATCCGGGTGCGGCTCCACCCCTTCCACGTCATCCGCATCAACAAGATGTTGTCCTGTGC	TTGTGACTTTCTAACTATAACTCTGGGAAATTAATTAATCTCTCTTTACCTCAGTTTCTCCATCTGGAGAATGGGGATAATAGTGGTATGTACCTCATAGG	666	7448	0	0	1	1	NA	0	2	1	0	0		intER	NA	RPL10	1
1_6_86.2_27.5	T25p30_CL	10254	3	6	1	27	86	27484715	86219077	6p22.1	1p22.3	no_gene	NA	no_gene	NA	TATGTCAACTGACAGATTCCTACCACGAGAGGAAGAAAGAAAAGCTCCCGAATTGGGAGTTAATTTATGCCACAAAATATATAAAGGTAGATTTAGGATGG	TGGCCGGGCAGGGGGGCTGACCCCCCCCACCTCCCTCCCGGAGGGGGCGGCTGGCCGGGCGGGGGGCTGACCCCCCCCACCTCCCTCCAGGACGGGGCGGC	4439	6950	0	0	1	1	NA	0	0	0	2	1		intER	NA		2
1_6_155.7_39	T14p21_CL	10250	3	6	1	-39	-156	38959080	155700902	6p21.2	1q22	DNAH8	+	DAP3	+	CACCTCCCTCCCGGACGGGGCGGCTGGCCGGGCAGAGGGGCTCCTCACTTCCCAGTAGGGGCGGCCGGGCAGAGGCGCCCCTCACCTCCCGGACGGGACGG	CAGTTTAGTATGATGTTAGCTATGGGTTTGTCATACATGACCTTTATTGTGTTGAGGTACATTCCTTCATACCTAATTAGTTTAGGGTTTTTATCACAAAG	3773	5218	0	0	1	1	NA	0	0	0	1	2		intER	NA		2
2_6_31.5_111.2	T25p19_CL	10253	4	6	2	111	-31	111164933	31455370	6q21	2p23.1	SLC16A10	+	no_gene	NA	ATGTGATATATCATATCTGTCTCTTATACACATCTAGATGTGTATAAGAGACAGTCTCTAAGCCAATTAATTAGAGCTCTTTTTTATATAAACATCACACA	TCTTGGATCTTGTTTCACTGAAAAAGAGTTTTGTTCTTCTCAGCCAACTGCATTATTTTTCTCAATTTTGTCTTGCTACTCTTTATGCACGCATGAGAGGC	2124	6892	33	0	1	1	NA	0	2	2	0	0		intER	NA		2
2_6_11.6_158.2	T33p44_CL	10257	4	6	2	158	-12	158241744	11610101	6q25.3	2p25.1	no_gene	NA	GREB1	+	CCATCACGCCCAGCTAATTTTTGTATTTTTAGTAGAGACGGGGTTTTACCGCATTGGCCAGGCTGGTCTCGAACTCCTGACCTTGTGATCTGCCTGCCTCC	TATTAGAAATATAACTAAACGTATTTTGACAGACTAATTACAAATCAGAACATATCCAGCCAAATCAAGAATCCCAGTTTTTGCTTCAGAAACTGTGGTTA	1030	8034	1	0	1	1	NA	0	2	2	0	0	truncation	intER	NA		2
4_6_70_52.4	T25p19_CL	10253	3	6	4	52	-70	52428540	70010453	6p12.2	4q13.3	EFHC1	+	no_gene	NA	ATGACCATAATAAAAAATCGAAAAATAGTTGATGTTGGCATGGATGTGGTGAACAGAGAACCGTTCTACACTGCTGGTGGGAATGCGAACTAGTACAACCA	TAGTATTCTCCTGTCTCTTATACACATCTAGATGTGTATAAGAGACAGATGGACATCTGGACTGGTTCCATATTTTTGCAGTTGCAAATTGTGCTGCTATA	3813	3907	7	0	1	1	NA	0	2	1	0	0		intER	NA		2
4_6_97.1_86.8	T25p30_CL	10254	41	6	4	-87	97	86814296	97082668	6q14.3	4q22.3	no_gene	NA	no_gene	NA	TTCAGTACGATTAGTTGTAGCCCTTTGTATGTCTGGTATAATTTGGCTGTAAATTCATCTGGTTCTGGACTTTTTTTTGGTTGACAGATTTTTTTATTTTT	CAGAGATTGAAGATTAACTTAATGAAATAAAGCATGAAGACAAGACTAGAGAAAAAAGAATGAAAAGGAATGAACAAAGCCTCCAGGAAACATGGGACTAT	5034	11289	0	0	1	1	NA	0.025	0	40	0	1		intER	NA		2
4_6_97.1_86.8	T25p37_CL	10255	32	6	4	-87	97	86817544	97077738	6q14.3	4q22.3	no_gene	NA	no_gene	NA	CCACCGCGCCCGGCCAACCAGATGTTTAAATGCAACAAGTTTAAGAGAAGAGTTGTGATATTTCACTTGATTCAATAATTTTGTATTGAAATTTCAACTCT	GACTACTGAAAAGAGGCTGACGAGTAGGCCAATTTTTGGATGATAAGGCTGAAAGAATAAAGATCAGAACTTGGAAGCTCAACTGTCCTTCAGGACCAAAA	7829	9045	0	0	1	1	NA	0	0	32	0	0		intER	NA		2
4_6_97.1_86.8	T33p30_CL	10256	39	6	4	-87	97	86819003	97077626	6q14.3	4q22.3	no_gene	NA	no_gene	NA	AGGCAAGAGAGACAAAGCAATAATAAAAAAATTTTTTCCTCCAGCGCAAGATAGGCTACGCAATGAAATTTATCAAAATTCTACCATTACATATGCATGTG	ATGGCAAATTTAGGTTTCAGGTGTAAAATTGTGAATAAGTGACTATTTCCCTTCTTGCTGTCTCTTATACACATCTAGATGTGTATAAGAGACAGATTGTA	6565	7058	0	0	1	1	NA	0.026	1	37	0	1		intER	NA		2
4_6_97.1_86.8	T25p19_CL	10253	52	6	4	-87	97	86819840	97079016	6q14.3	4q22.3	no_gene	NA	no_gene	NA	CCATTACTGGCTATATACACAAAGGATTATAAAAAGCTGTTTTAATTGTGCAACTATACTTAAACTATAAAAACTAGTGCAATGTGGGGCCTTAAACTATA	ATGATGGACATTTAGATAGCTGTTAAAATAAGCTATAATTACCCCAGATATGTTTGATGGTTGCAGCATTCTATCTATAATGCTATAATTATCACAGATGT	5745	7201	0	0	1	1	NA	0	0	52	0	0		intER	NA		2
4_6_97.1_86.8	T14p31_CL	10251	40	6	4	-87	97	86820329	97080078	6q14.3	4q22.3	no_gene	NA	no_gene	NA	CATGCATCTTTTAGTCTATGTATTTCTAAGTAAAGTATTATCTTGTGAATATTAAAATATCTGTTTTATCACAAAAATTATTTTCAATAAAATAATTAAAA	AAAAAGCTCTCTTTTTAAGTGATAAAAATTCTTTTTTTAAATTTATTTATTGTACTTTAAGTTCTGGGATACATGTGCAGAATGTGCAGGTTCGTTACATA	5217	6232	0	0	1	1	NA	0	1	39	0	0		intER	NA		2
4_6_97.1_86.8	T14p21_CL	10250	51	6	4	-87	97	86820960	97077763	6q14.3	4q22.3	no_gene	NA	no_gene	NA	AGGCCAATTTTTGGATGATAAGGCTGAAAGAATAAAGATCAGAACTTGGAAGCTCAACTGTCCTTCAGGACCAAAATAGCTAAAAGGATTCAGGATACAAT	GGCATTACTCTCCTGAATACTACCCACATCCTACTCATATCAGCCTTTCAGTTTCTTGAGGAGGCTAAACTCCTCCATCTCAGGGCCTTGGCATATGTTAT	5060	6117	0	0	1	1	NA	0	0	51	0	0		intER	NA		2
4_6_97.1_86.8	T14p45_CL	10252	22	6	4	-87	97	86821535	97077565	6q14.3	4q22.3	no_gene	NA	no_gene	NA	TTATTTTCTACTGTTACATTTAGTGCGGAGAAAAGAAGGTGTGCTGATGGTGAGAAAATGGTGGAGTCCACGGGACAGAGGGTTTGATCAGGTTCAAGAAT	TTTGTCAAAGTTACTCAGATATAATCTATGTAGAGTACTACATCTTTCATCATCACTAAGAAGGCAAGAGAGACAAAGCAATAATAAAAAAATTTTTTCCT	5456	5629	0	0	1	1	NA	0	1	21	0	0		intER	NA		2
4_6_97.1_86.8	T33p44_CL	10257	13	6	4	-87	97	86821696	97077850	6q14.3	4q22.3	no_gene	NA	no_gene	NA	ATTCAGGATACAATCTTGCCTAGATCCATACTGGAAAGCCCAAAATCTGACCCAAGTGCAATTTCATGTATAATGTGCATAATGCATGGCATGAGAGGATT	AACCGTGGGGAAATATTGTCAGATTGCAAGTGTTTTAAAGGTCCAGCGGGCTTTGTGGTTATGAATGTTATACAAAGTTGGTTAATTTACCTGTGTGATGT	4298	5375	0	0	1	1	NA	0	0	13	0	0		intER	NA		2
2_2_40.6_40.6	T25p19_CL	10253	19	2	2	41	-41	40585111	40646519	2p22.1	2p22.1	no_gene	NA	no_gene	NA	CATTAATCTTCTTTATGTTTCTATGTATTTGCTTATTTTGATTTCATGTAAATGGAGTCATACAATATGTGGCCCTTTGTGTCTGGCTTCCTTCACTTAGC	GAAACCTCAGATCAAATAAAACCAGGTCAGCTTAACCATATGGCAGTGTTTTTTAAACTTGCTGTAAGTTCTTTTATCAATGCGGCTTATTATTATTGCAG	5891	10611	0	0	1	1	NA	0	1	18	0	0		intRA	61000		1
5_6_9.8_88.7	T14p31_CL	10251	3	6	5	89	10	88718369	9844352	6q15	5p15.31	RNGTT	-	LOC285692	-	CCTCCCTTATTACTTGTATTCCAGTCACATTTTTCAGTTCTTTATATTTGCCCTATTCTTTCTTACCACAGGGCCTTCTACATTAATTCTTACCTAGGTCA	GAGTGAGACTGTCTCTCAAAAAAAAAAAAAAAAAGAGAGAAAGAAAGACTTCCTACCAGAATATAGATGTGTATAAGAGACAGGACTTACATAGGAAATCA	3537	5298	35	0	1	1	NA	0	0	0	2	1		intER	NA		2
6_6_32.5_32.6	T14p31_CL	10251	5	6	6	32	-33	32483390	32562135	6p21.32	6p21.32	no_gene	NA	HLA-DRB6	NA	CGAATGTTAAGACTCCAGCGGAAAGACATTGGTCACTGTTAGAGAAAAAGAGGAGAGGTTTTCCGAAAGTGTTATGGAAATCCCCAGAAAAAGGAAAATGG	TACATTTAGATAATTATTATGCTTTATATTAATATAAATGTGACATCTAAGATTCAGAATGGACTTCAAAGTACAACTATACACATAAAGCTCTGCATTAA	1762	4144	1	0	1	1	NA	0	1	4	0	0		intRA	79000		1
6_6_32.5_32.6	T14p31_CL	10251	5	6	6	-33	32	32562135	32483390	6p21.32	6p21.32	HLA-DRB6	NA	no_gene	NA	TACATTTAGATAATTATTATGCTTTATATTAATATAAATGTGACATCTAAGATTCAGAATGGACTTCAAAGTACAACTATACACATAAAGCTCTGCATTAA	CGAATGTTAAGACTCCAGCGGAAAGACATTGGTCACTGTTAGAGAAAAAGAGGAGAGGTTTTCCGAAAGTGTTATGGAAATCCCCAGAAAAAGGAAAATGG	1762	4144	0	1	1	1	NA	0	1	4	0	0		intRA	79000		2
6_6_66.3_66.5	T33p30_CL	10256	4	6	6	66	-66	66300300	66489469	6q12	6q12	no_gene	NA	no_gene	NA	CCCTGACTGGTTCTGCTGCCTTGTTTTCAGGATGCCCTGCCCAGAGAGGAGAAATCTGGCAGTCTGGCCACAGCGGCCTTGCTGAGCTGTGGTGGGTTCTG	GATGCTTCAATGACAGTTTGATTGACTGTTTCTTCTTTAACCACCCTAGTTAACCAGGAAAAAAATTTCTCAGACACTGTGTAAAATAATCCTCATACCTT	1380	1905	0	0	1	1	NA	0	0	4	0	0		intRA	189000		1
6_6_66.3_66.5	T33p30_CL	10256	4	6	6	-66	66	66489469	66300300	6q12	6q12	no_gene	NA	no_gene	NA	GATGCTTCAATGACAGTTTGATTGACTGTTTCTTCTTTAACCACCCTAGTTAACCAGGAAAAAAATTTCTCAGACACTGTGTAAAATAATCCTCATACCTT	CCCTGACTGGTTCTGCTGCCTTGTTTTCAGGATGCCCTGCCCAGAGAGGAGAAATCTGGCAGTCTGGCCACAGCGGCCTTGCTGAGCTGTGGTGGGTTCTG	1380	1905	0	0	1	1	NA	0	0	4	0	0		intRA	189000		2
2_2_40.6_40.7	T33p44_CL	10257	13	2	2	41	-41	40582688	40652471	2p22.1	2p22.1	no_gene	NA	no_gene	NA	ATTTATGATGTCCAAAATTTTATGTCCTCTCACACATATTTAAATAGTAGCTTGCACGTAAAAATGTTCAGAATAATAGTTGAAGCATATATCGACATAGG	AGACACATTTATGTACTACCTTTTCTTGAGACATTCAAAACAGTTAAGCATGAAGTGTAAGTATCTGTTTAACCCTGAGACTTGGAATTGGGCAAGTCCTG	4687	4882	0	0	1	1	NA	0	0	13	0	0		intRA	70000		1
2_2_40.6_40.7	T25p37_CL	10255	19	2	2	41	-41	40583079	40654218	2p22.1	2p22.1	no_gene	NA	no_gene	NA	CTGAGTTTCTGAAATGTTTCAGTCAAAGGATGTAAATCAAAGAACAAAGGAGGAAAATTCATATAAAACTGGCAATGCCATATTTTACTGCCAGAGTCAAG	GATGGTAATAGTATATACAATTTGGAAACAGGTGAGTAATAGGCATGAGCTATTTACGAGCAGGCAAATTTTTACATCTTGTTTAGTATATGTATTCTCCT	3781	6534	0	0	1	1	NA	0	0	19	0	0		intRA	71000		1
2_2_40.6_40.7	T25p30_CL	10254	17	2	2	41	-41	40583702	40651929	2p22.1	2p22.1	no_gene	NA	no_gene	NA	CTATATTCTTTAGTTACACTGCTTTTGTGAAGTAGGACAATTCATAAATGAAAATGCAATATTTAATATTAAACCAAAACAATGATTTTTTTTTGAGACAG	ATATATTATCTAACCCACAGTTCATATTTAAATTTTGTCAATTGTCCCTGTAATGCATTGTATAGTTACTCTTTTCTCAGTACAGTATCTAATCAAGATCA	5225	6561	0	0	1	1	NA	0	0	17	0	0		intRA	68000		1
2_2_40.6_40.7	T14p31_CL	10251	16	2	2	41	-41	40583815	40650052	2p22.1	2p22.1	no_gene	NA	no_gene	NA	ACTTGTCTAGTTATTATCTGGCAATCTGATAAAGTTCTCCACCTTTCCTTTGTCTTTCTCAACCTTGACACCTCTTAACAGAACAGGTCTATTATTTTGCA	CTGTTTCCAGAAGAGAGATAACACTTGCTATAAAACAATATGCCAAGGAACTTTAAAATAAGTTAATTTGTATTTACAAAAAATCTAAAACTTCCAAACTT	4537	6370	0	0	1	1	NA	0	0	16	0	0		intRA	66000		1
2_2_40.6_40.7	T14p45_CL	10252	18	2	2	41	-41	40583878	40651372	2p22.1	2p22.1	no_gene	NA	no_gene	NA	CACTCAGAGAGCATAGTTCTCGATAGGTAGTTTTCAACCCTCACCCTCCTTCCAAACTCCACACTAAAGCAGGTCCTGGTATCTATTGTTCCTCTCTTTGT	CTTGACACCTCTTTACAGAACAGGTCTATTATTTTGCAGATTGTCCCTCTCTCAATCTGAGTTTGTCTGGTGTTTCCTCAGAACTTGGTCTGTCTCTTATA	3869	5507	0	0	1	1	NA	0.059	0	17	1	0		intRA	67000		1
2_2_40.6_40.7	T33p30_CL	10256	25	2	2	41	-41	40584052	40650236	2p22.1	2p22.1	no_gene	NA	no_gene	NA	AGCTTTGATCACCTGGTCAGGTGATATCTGAAAAGATTCTTCACTGTAGATTACTTTTCCATTTATAATTAATCCATAATGTGTAGGTAGATGCTTTTTAG	TGTTTTGGTTATGAGCATTTCCCCATAGATTTATACATTTTAAATACATTTTTGTTATATAGTTATTATTTATAATAATATAATACATAATATGTAATATA	4241	6611	0	0	1	1	NA	0	2	23	0	0		intRA	66000		1
2_2_47.4_47.8	T33p44_CL	10257	24	2	2	-47	48	47442087	47758630	2p21	2p16.3	MSH2	+	no_gene	NA	ATATATACACATACCACATATATAGGTGTATATATATGTATATGTGTATATATACACACACACATACATATATACGCATACATACATATATACGTGTATAT	CAGCACTTTGGGAGGCTGAGGAGGGAGGATTGCTTGAGCCCAAGAGTTCAAGACCAGCCTGGGCAACATAGTGAGACCCTGTCTCTATAAAAAGTTTAAAA	3539	8313	0	0	1	1	NA	0	24	0	0	0	truncation	intRA	317000	MSH2	1
6_6_73.4_73.6	T14p45_CL	10252	5	6	6	73	-74	73363624	73583998	6q13	6q13	KHDC3L	+	no_gene	NA	TCTATAAAACAATAAAATAAAACAAAGAAAAGAAAGAAAAAATGTGTAAAGAAAAAAAAAAAAAGAAGGCCAGAAACAGTGGCTCACGCCTGTAATCCCAG	TCCGGGAGGCCGGGACGCAGCGTTCGGTGGAGGTCCGGGAGGCCGGGACCCAGCGTTCGGTGGAAGTCCAGGAGGTCGGGACACAGGGTTCTCCGGTGGAG	2717	4795	0	0	1	1	NA	0	0	5	0	0		intRA	220000		1
6_6_73.4_73.6	LNCAP_CL	10049	3	6	6	73	-74	73363763	73586378	6q13	6q13	KHDC3L	+	no_gene	NA	CAGGAAATCAGAAATAGAGATATCTGAGTTTAGACTTCGTTGCAGAGTAGATTATCTTATCTCCCCTAGTTTGTGTTTGCAACCATGCAACAGAAAGGGT	CAACAAGTCGGGGACCCAGCGATCCCCCGAAGCTGCCAGCAAGGCAGTGACCCAGCGGTTTCGCGAGGATGCCCGGGACCCAGTTACTAGATTATGAAGG	1069	1240	0	0	1	1	NA	0	0	3	0	0		intRA	223000		1
6_6_73.4_73.6	T14p21_CL	10250	23	6	6	-74	73	73578258	73362286	6q13	6q13	no_gene	NA	KHDC3L	NA	TTCCATTTTTACAGGTAGGGAAACTGAGGCAAAGAGAGGTTAAATAAATTGCCCAAAATCTCAAAACTCGTAAAATTGCACAGGTGGGATTAGAACCATGC	CAGGGTCTTGCTCTGTTGCCCAGGCTGGACCTATGAAGTATTCATTCTGCAAGTATTAGTTCTTTCCTCTGGGAGAGATACTGGGCTTGCCCACGCCCTGT	4665	9095	0	0	1	1	NA	0.045	1	21	0	1		intRA	216000		2
6_6_73.4_73.6	T33p44_CL	10257	7	6	6	-74	73	73582700	73362573	6q13	6q13	no_gene	NA	KHDC3L	NA	ACGGGAGAATCACTTGAACCCAGGAGGTGGAGGTTGCAGTGAGCTGAGATTGCACCACTGCACTCTAGCCTGGGCAACACAGCAAGACTCCATCTCATAAA	CCTGGGACCCAATAAGAAGGGCGCGGCTAGAGAGGAGGGGCTGGCCAAAAGCCCTTGAAATAAGGCCCAGGCAGAACCGCGGTTCTAGTCTCCCAGCTCCA	4343	5161	0	0	1	1	NA	0	0	7	0	0		intRA	220000		2
6_6_73.4_73.6	T25p30_CL	10254	14	6	6	-74	73	73582934	73362318	6q13	6q13	no_gene	NA	OOEP	-	ATGAAGTATTCATTCTGCAAGTATTAGTTCTTTCCTCTGGGAGAGATACTGGGCTTGCCCACGCCTTCCTGAGTCCATGGTTAAGACTCCCGCCTGTCTCT	TGGAATAATATAATTCAGGACCATATAGAGACCTCAAAAATGTTGAGTAGGCCAGGCGCGGTGGCTCAGGCCTGAAATCCCAGCACTTTGGGAGGCCGAGG	4147	6382	0	0	1	1	NA	0.077	0	13	0	1	truncation	intRA	221000		2
6_6_73.4_73.6	T25p37_CL	10255	11	6	6	-74	73	73583210	73362624	6q13	6q13	no_gene	NA	KHDC3L	NA	ATGTGGGAAGACAAAAATTCTGGTCCACAAAGGGAGTGAGTGTGGGATATAAACTGGCAAACCCATTCCAGAAAGCAAAATGTTTGTATTTGAATTAAATA	CCCTTGAAATAAGGCCCAGGCAGAACCGCGGTTCTAGTCTCCCAGCTCCAGCTCGGCCTTTGGGTTTGCTGTGGTGTCCTTGTCTCCTGCAGGACCGGCCG	3243	4455	0	0	1	1	NA	0	0	11	0	0		intRA	221000		2
6_6_73.4_73.6	T33p30_CL	10256	12	6	6	-74	73	73583676	73362291	6q13	6q13	no_gene	NA	OOEP	-	CCTGGGCTACAAGAACAAAACTCCGTCTCAAAAAATAAAAAAGAAAAGGAAAGGAAAGGAGAAAAGAAATGCACACTAAACTATAATGAAATATTACTTTA	TCTTGCTCTGTTGCCCATGCTGGACCTATGAAGTATTCATTCTGCAAGTATTAGTTCTTTCCTCTGGGAGAGATACTGGGCTTGCCCACGCCCTGTCTCTT	3391	6416	0	0	1	1	NA	0	0	12	0	0	truncation	intRA	221000		2
6_6_73.4_73.6	T14p45_CL	10252	5	6	6	-74	73	73583998	73363624	6q13	6q13	no_gene	NA	KHDC3L	+	TCCGGGAGGCCGGGACGCAGCGTTCGGTGGAGGTCCGGGAGGCCGGGACCCAGCGTTCGGTGGAAGTCCAGGAGGTCGGGACACAGGGTTCTCCGGTGGAG	TCTATAAAACAATAAAATAAAACAAAGAAAAGAAAGAAAAAATGTGTAAAGAAAAAAAAAAAAAGAAGGCCAGAAACAGTGGCTCACGCCTGTAATCCCAG	2717	4795	0	0	1	1	NA	0	0	5	0	0		intRA	220000		2
6_6_73.4_73.6	T25p19_CL	10253	15	6	6	-74	73	73584185	73362516	6q13	6q13	no_gene	NA	KHDC3L	NA	ACCGGTGCACTTGGGCGGCCTCGGAAGAAGCCCTGTCTCTTATACACATCTAGATGTGTATAAGAGACAGTTGCAGATGTTACAGATGGGAGCCACCACAC	GCCCGGCCTACAATATCTATTATAATGCACTTCTCTCTTTTTTTTTTTTATAACACAAACAAAATATTGCCGGGTGGGGGGGCAGACTCCCAGCTGTAACC	3073	5399	0	0	1	1	NA	0	1	14	0	0		intRA	222000		2
[truncated: 1,753 more rows]

## Sheet: chrom 25 and higher
#Created_On	Jun 05 2014
[truncated: 35,078 more rows]

## Sheet: PRall9_LNCAPStats
#Created_On	Jun 05 2014
[truncated: 590 more rows]
